# Supplementary material for: Predicting stress response and improved protein overproduction in Bacillus subtilis
Source: NPJ Syst Biol Appl. 2022 Dec 27;8:50. doi: 10.1038/s41540-022-00259-0 (PMC9794813; doi:10.1038/s41540-022-00259-0)
Supplement: Supplementary file 2 — Flux distributions of the M- and ME-models under different substrates [file 41540_2022_259_MOESM2_ESM.xlsx]

## Sheet: biolog_responses_m
	leu__L_e	lys__L_e	met__L_e	phe__L_e	crn_e	btd_RR_e	4abut_e	gly_e	ile__L_e	val__L_e	for_e	ac_e	acac_e	arab__L_e	acgam_e	glcr_e	succ_e	gal_e	asp__L_e	pro__L_e	ala__D_e	tre_e	man_e	galt_e	ser__D_e	sbt__D_e	glyc_e	glcur_e	glcn__D_e	glyc3p_e	xyl__D_e	lac__L_e	mnl_e	glu__L_e	g6p_e	mal__L_e	rib__D_e	rmn_e	fru_e	glc__D_e	malt_e	melib_e	thymd_e	asn__L_e	akg_e	sucr_e	uri_e	gln__L_e	g1p_e
23CN2P1	0	0	0	0	0	0	0	0	0	0	0	0	0	0	0	0	0	0	0	0	0	0	0	0	0	0	0	0	0	0	0	0	0	0	0	0	0	0	0	0	0	0	0	0	0	0	0	0	0
23CN2P2	0	0	0	0	0	0	0	0	0	0	0	0	0	0	0	0	0	0	0	0	0	0	0	0	0	0	0	0	0	0	0	0	0	0	0	0	0	0	0	0	0	0	0	0	0	0	0	0	0
23CN2P3	0	0	0	0	0	0	0	0	0	0	0	0	0	0	0	0	0	0	0	0	0	0	0	0	0	0	0	0	0	0	0	0	0	0	0	0	0	0	0	0	0	0	0	0	0	0	0	0	0
23CN2P4	0	0	0	0	0	0	0	0	0	0	0	0	0	0	0	0	0	0	0	0	0	0	0	0	0	0	0	0	0	0	0	0	0	0	0	0	0	0	0	0	0	0	0	0	0	0	0	0	0
26DPAi	0	0	0	0	0	0	0	0	0	0	0	0	0	0	0	0	0	0	0	0	0	0	0	0	0	0	0	0	0	0	0	0	0	0	0	0	0	0	0	0	0	0	0	0	0	0	0	0	0
2HXMPt6	0	0	0	0	0	0	0	0	0	0	0	0	0	0	0	0	0	0	0	0	0	0	0	0	0	0	0	0	0	0	0	0	0	0	0	0	0	0	0	0	0	0	0	0	0	0	0	0	0
2PGLYCt6	0	0	0	0	0	0	0	0	0	0	0	0	0	0	0	0	0	0	0	0	0	0	0	0	0	0	0	0	0	0	0	0	0	0	0	0	0	0	0	0	0	0	0	0	0	0	0	0	0
2PGt6	0	0	0	0	0	0	0	0	0	0	0	0	0	0	0	0	0	0	0	0	0	0	0	0	0	0	0	0	0	0	0	0	0	0	0	0	0	0	0	0	0	0	0	0	0	0	0	0	0
2S6HCCi	0	0	0	0	0	8.54092e-15	0.00086657	0.00086657	0.00086657	0.00086657	-6.30389e-15	3.83775e-14	-1.06617e-14	0.000166033	0.00086657	0.000166033	0.000166033	0.000166033	0.00086657	0.00086657	0.00086657	0.000166033	0.000166033	0.000166033	0.00086657	0.000166033	0.000166033	0.000166033	0.000166033	0.000166033	0.000166033	0.000166033	0.000166033	0.00086657	0.000166033	0.000166033	0.000166033	0.000166033	0.000166033	0.000166033	0.000166033	0.000166033	0.000166999	0.00086657	0.000166033	0.000166033	0.000171248	0.00086657	0.000166033
3AMBAt2	0	0	0	0	0	0	0	0	0	0	0	0	0	0	0	0	0	0	0	0	0	0	0	0	0	0	0	0	0	0	0	0	0	0	0	0	0	0	0	0	0	0	0	0	0	0	0	0	0
3AMPt6	0	0	0	0	0	0	0	0	0	0	0	0	0	0	0	0	0	0	0	0	0	0	0	0	0	0	0	0	0	0	0	0	0	0	0	0	0	0	0	0	0	0	0	0	0	0	0	0	0
3CMPt6	0	0	0	0	0	0	0	0	0	0	0	0	0	0	0	0	0	0	0	0	0	0	0	0	0	0	0	0	0	0	0	0	0	0	0	0	0	0	0	0	0	0	0	0	0	0	0	0	0
3GMPt6	0	0	0	0	0	0	0	0	0	0	0	0	0	0	0	0	0	0	0	0	0	0	0	0	0	0	0	0	0	0	0	0	0	0	0	0	0	0	0	0	0	0	0	0	0	0	0	0	0
3NUCLE1	0	0	0	0	0	0	0	0	0	0	0	0	0	0	0	0	0	0	0	0	0	0	0	0	0	0	0	0	0	0	0	0	0	0	0	0	0	0	0	0	0	0	0	0	0	0	0	0	0
3NUCLE2	0	0	0	0	0	0	0	0	0	0	0	0	0	0	0	0	0	0	0	0	0	0	0	0	0	0	0	0	0	0	0	0	0	0	0	0	0	0	0	0	0	0	0	0	0	0	0	0	0
3NUCLE3	0	0	0	0	0	0	0	0	0	0	0	0	0	0	0	0	0	0	0	0	0	0	0	0	0	0	0	0	0	0	0	0	0	0	0	0	0	0	0	0	0	0	0	0	0	0	0	0	0
3NUCLE4	0	0	0	0	0	0	0	0	0	0	0	0	0	0	0	0	0	0	0	0	0	0	0	0	0	0	0	0	0	0	0	0	0	0	0	0	0	0	0	0	0	0	0	0	0	0	0	0	0
3PGt6	0	0	0	0	0	0	0	0	0	0	0	0	0	0	0	0	0	0	0	0	0	0	0	0	0	0	0	0	0	0	0	0	0	0	0	0	0	0	0	0	0	0	0	0	0	0	0	0	0
3UMPt6	0	0	0	0	0	0	0	0	0	0	0	0	0	0	0	0	0	0	0	0	0	0	0	0	0	0	0	0	0	0	0	0	0	0	0	0	0	0	0	0	0	0	0	0	0	0	0	0	0
5MTRt2	0	0	0	0	0	0	0	0	0	0	0	0	-2.58494e-26	0	0	0	0	0	0	0	0	0	0	0	0	0	0	0	0	0	0	0	0	0	0	0	0	0	0	0	0	0	0	0	0	0	0	0	0
6PGCt6	0	0	0	0	0	0	0	0	0	0	0	0	0	0	0	0	0	0	0	0	0	0	0	0	0	0	0	0	0	0	0	0	0	0	0	0	0	0	0	0	0	0	0	0	0	0	0	0	0
AAMYL_1	0	0	0	0	0	0	0	0	0	0	0	0	0	0	0	0	0	0	0	0	0	0	0	0	0	0	0	0	0	0	0	0	0	0	0	0	0	0	0	0	0	0	0	0	0	0	0	0	0
AB6PGH	0	0	0	0	0	0	0	0	0	0	0	0	0	0	0	0	0	0	0	0	0	0	0	0	0	0	0	0	0	0	0	0	0	0	0	0	0	0	0	0	0	0	0	0	0	0	0	0	0
ABTA	0	0	0	0	0	0	1000	0	0	0	0	0	0	0	0	0	0	0	0	0	0	0	0	0	0	0	0	0	0	0	0	0	0	0	0	0	0	0	0	0	0	0	0	0	0	0	0	0	0
ABTt_1	0	0	0	0	0	0	0	0	0	0	0	0	0	0	0	0	0	0	0	0	0	0	0	0	0	0	0	0	0	0	0	0	0	0	0	0	0	0	0	0	0	0	0	0	0	0	0	0	0
ABUTD	0	0	0	0	0	0	0	0	0	0	0	0	0	0	0	0	0	0	0	0	0	0	0	0	0	0	0	0	0	0	0	0	0	0	0	0	0	0	0	0	0	0	0	0	0	0	0	0	0
MACCOAT	0	0	0	0	0	1.79728e-11	8.27181e-25	2.90806e-26	998.763	-5.59878e-14	1.86124e-11	7.64794e-12	-1.22944e-11	2.06795e-25	3.10193e-25	-1.61559e-27	-6.46235e-27	-3.10193e-25	-1.74483e-25	0	0	0	0	0	9.69352e-27	0	-5.42975e-27	0	0	0	0	1.03398e-25	0	1.55096e-25	0	1.03398e-25	1.03398e-25	3.87741e-26	1.03398e-25	-5.16988e-26	2.58494e-26	0	0	5.16988e-26	2.26205e-13	-4.03897e-28	-2.4326e-13	8.85544e-26	3.23117e-27
ACACT1r	0	0	0	0	0	-1.11133e-11	0.0911397	0.0911397	0.0911397	0.0911397	-1.61559e-24	1.47198e-12	-1000	0.0174622	0.0911397	0.0174622	0.0174622	0.0174622	0.0911397	0.0911397	0.0911397	0.0174622	0.0174622	0.0174622	0.0911397	0.0174622	0.0174622	0.0174622	0.0174622	0.0174622	0.0174622	0.0174622	0.0174622	0.0911397	0.0174622	0.0174622	0.0174622	0.0174622	0.0174622	0.0174622	0.0174622	0.0174622	0.0175638	0.0911397	0.0174622	0.0174622	0.0180107	0.0911397	0.0174622
ACACT2r	0	0	0	0	0	-1.11133e-11	0.0911397	0.0911397	0.0911397	0.0911397	-1.61559e-24	4.91138e-25	5.02876e-11	0.0174622	0.0911397	0.0174622	0.0174622	0.0174622	0.0911397	0.0911397	0.0911397	0.0174622	0.0174622	0.0174622	0.0911397	0.0174622	0.0174622	0.0174622	0.0174622	0.0174622	0.0174622	0.0174622	0.0174622	0.0911397	0.0174622	0.0174622	0.0174622	0.0174622	0.0174622	0.0174622	0.0174622	0.0174622	0.0175638	0.0911397	0.0174622	0.0174622	0.0180107	0.0911397	0.0174622
ACACT3r	0	0	0	0	0	-1.11133e-11	0.0911397	0.0911397	0.0911397	0.0911397	-1.61559e-24	4.91138e-25	5.02876e-11	0.0174622	0.0911397	0.0174622	0.0174622	0.0174622	0.0911397	0.0911397	0.0911397	0.0174622	0.0174622	0.0174622	0.0911397	0.0174622	0.0174622	0.0174622	0.0174622	0.0174622	0.0174622	0.0174622	0.0174622	0.0911397	0.0174622	0.0174622	0.0174622	0.0174622	0.0174622	0.0174622	0.0174622	0.0174622	0.0175638	0.0911397	0.0174622	0.0174622	0.0180107	0.0911397	0.0174622
ACACT4r	0	0	0	0	0	-1.11133e-11	0.0911397	0.0911397	0.0911397	0.0911397	-1.61559e-24	4.91138e-25	5.02876e-11	0.0174622	0.0911397	0.0174622	0.0174622	0.0174622	0.0911397	0.0911397	0.0911397	0.0174622	0.0174622	0.0174622	0.0911397	0.0174622	0.0174622	0.0174622	0.0174622	0.0174622	0.0174622	0.0174622	0.0174622	0.0911397	0.0174622	0.0174622	0.0174622	0.0174622	0.0174622	0.0174622	0.0174622	0.0174622	0.0175638	0.0911397	0.0174622	0.0174622	0.0180107	0.0911397	0.0174622
ACACT5r_1	0	0	0	0	0	-1.11133e-11	0.0911397	0.0911397	0.0911397	0.0911397	-1.61559e-24	4.91138e-25	5.02876e-11	0.0174622	0.0911397	0.0174622	0.0174622	0.0174622	0.0911397	0.0911397	0.0911397	0.0174622	0.0174622	0.0174622	0.0911397	0.0174622	0.0174622	0.0174622	0.0174622	0.0174622	0.0174622	0.0174622	0.0174622	0.0911397	0.0174622	0.0174622	0.0174622	0.0174622	0.0174622	0.0174622	0.0174622	0.0174622	0.0175638	0.0911397	0.0174622	0.0174622	0.0180107	0.0911397	0.0174622
ACACT6r_1	0	0	0	0	0	-1.11133e-11	0.0911397	0.0911397	0.0911397	0.0911397	-1.61559e-24	4.91138e-25	5.02876e-11	0.0174622	0.0911397	0.0174622	0.0174622	0.0174622	0.0911397	0.0911397	0.0911397	0.0174622	0.0174622	0.0174622	0.0911397	0.0174622	0.0174622	0.0174622	0.0174622	0.0174622	0.0174622	0.0174622	0.0174622	0.0911397	0.0174622	0.0174622	0.0174622	0.0174622	0.0174622	0.0174622	0.0174622	0.0174622	0.0175638	0.0911397	0.0174622	0.0174622	0.0180107	0.0911397	0.0174622
ACACT7r	0	0	0	0	0	-1.11133e-11	0.0701075	0.0701075	0.0701075	0.0701075	-1.61559e-24	4.3944e-25	5.02876e-11	0.0134325	0.0701075	0.0134325	0.0134325	0.0134325	0.0701075	0.0701075	0.0701075	0.0134325	0.0134325	0.0134325	0.0701075	0.0134325	0.0134325	0.0134325	0.0134325	0.0134325	0.0134325	0.0134325	0.0134325	0.0701075	0.0134325	0.0134325	0.0134325	0.0134325	0.0134325	0.0134325	0.0134325	0.0134325	0.0135106	0.0701075	0.0134325	0.0134325	0.0138544	0.0701075	0.0134325
ACACt2	0	0	0	0	0	0	0	0	0	0	0	4.6852e-25	1000	0	0	0	0	0	0	0	0	0	0	0	0	0	0	0	0	0	0	0	0	0	0	0	0	0	0	0	0	0	0	0	0	0	0	0	0
ACCOAC	0	0	0	0	0	0	3.31608	3.31608	3.31608	3.31608	0	0	0	0.635355	3.31608	0.635355	0.635355	0.635355	3.31608	3.31608	3.31608	0.635355	0.635355	0.635355	3.31608	0.635355	0.635355	0.635355	0.635355	0.635355	0.635355	0.635355	0.635355	3.31608	0.635355	0.635355	0.635355	0.635355	0.635355	0.635355	0.635355	0.635355	0.639051	3.31608	0.635355	0.635355	0.655312	3.31608	0.635355
ACGApts	0	0	0	0	0	0	0	0	0	0	0	0	0	0	1000	0	0	0	0	0	0	0	0	0	0	0	0	0	0	0	0	0	0	0	0	0	0	0	0	0	0	0	0	0	0	0	0	0	0
ACGK	0	0	0	0	0	0	0.628821	1.15216	0.628821	1.15216	0	-5.46938e-12	-7.73658e-12	0.120481	0.628821	0.220751	0.120481	0.220751	1.15216	0.628821	0.628821	0.120481	0.220751	0.120481	0.628821	0.120481	0.220751	0.220751	0.220751	0.120481	0.220751	0.120481	0.220751	0.628821	0.220751	0.120481	0.220751	0.220751	0.120481	0.120481	0.120481	0.120481	0.121182	1.15216	0.220751	0.120481	0.227685	0.628821	0.220751
ACGS	0	0	0	0	0	0	0	0	0	0	0	0	0	0	0	0	0	0	0	0	0	0	0	0	0	0	0	0	0	0	0	0	0	0	0	0	0	0	0	0	0	0	0	0	0	0	0	0	0
ACHBS	0	0	0	0	0	2.68665e-11	1.23684	1.23684	-1.56563e-26	1.23684	1.22159e-11	4.84676e-26	-2.31361e-11	0.236976	1.23684	0.236976	0.236976	0.236976	1.23684	1.23684	1.23684	0.236976	0.236976	0.236976	1.23684	0.236976	0.236976	0.236976	0.236976	0.236976	0.236976	0.236976	0.236976	1.23684	0.236976	0.236976	0.236976	0.236976	0.236976	0.236976	0.236976	0.236976	0.238355	1.23684	0.236976	0.236976	0.24442	1.23684	0.236976
ACKr	0	0	0	0	0	1000	1.39143	1.39143	1.57709	1.57709	-1.15805e-23	1000	-1.71192e-11	0.266596	1001.39	0.266596	0.266596	0.266596	1.39143	1.57709	1.57709	0.302168	0.266596	0.266596	1.57709	0.302168	0.266596	0.302168	0.266596	0.302168	0.266596	0.266596	0.266596	1.39143	0.266596	0.266596	0.266596	0.266596	0.266596	0.302168	0.266596	0.266596	1000.26	1.39143	0.266596	0.266596	0.274969	1.39143	0.302168
ACLDC	0	0	0	0	0	0	0.206149	0.206149	0.206149	0.206149	1.57596e-11	0	0	0.0106935	0.0558123	0.0394978	0.0394978	0.0106935	0.206149	0.206149	0.206149	0.0251528	0.0106935	0.0394978	0.206149	0.0394978	0.0394978	0.0394978	0.0106935	0.0394978	0.0251528	0.0394978	0.0106935	0.206149	0.0106935	0.0394978	0.0106935	0.0394978	0.0394978	0.0251528	0.0251528	0.0251528	0	0.206149	0.0394978	0.0106935	0.0259428	0.206149	0.0251528
ACLS	0	0	0	0	0	9.84884e-12	2.56542	2.56542	2.56542	0.206149	0	-1.56789e-11	0	0.462725	2.41508	0.491529	0.491529	0.462725	2.56542	2.56542	2.56542	0.477184	0.462725	0.491529	2.56542	0.491529	0.491529	0.491529	0.462725	0.491529	0.477184	0.491529	0.462725	2.56542	0.462725	0.491529	0.462725	0.491529	0.491529	0.477184	0.477184	0.477184	0.454661	2.56542	0.491529	0.462725	0.492173	2.56542	0.477184
ACMANAt2	0	0	0	0	0	0	0	0	0	0	0	0	0	0	0	0	0	0	0	0	0	0	0	0	0	0	0	0	0	0	0	0	0	0	0	0	0	0	0	0	0	0	0	0	0	0	0	0	0
ACNAMt2	0	0	0	0	0	0	0	0	0	0	0	0	0	0	0	0	0	0	0	0	0	0	0	0	0	0	0	0	0	0	0	0	0	0	0	0	0	0	0	0	0	0	0	0	0	0	0	0	0
ACNPLYS	0	0	0	0	0	0	0	0	-1.00813e-23	0	0	0	0	0	0	0	0	0	0	0	0	0	0	0	0	0	0	0	0	0	0	0	0	0	0	0	0	0	0	0	0	0	0	0	0	0	0	0	0
ACOAD1	0	0	0	0	0	-1.11133e-11	0.0911397	0.0911397	0.0911397	0.0911397	-1.61559e-24	1.47198e-12	5.02876e-11	0.0174622	0.0911397	0.0174622	0.0174622	0.0174622	0.0911397	0.0911397	0.0911397	0.0174622	0.0174622	0.0174622	0.0911397	0.0174622	0.0174622	0.0174622	0.0174622	0.0174622	0.0174622	0.0174622	0.0174622	0.0911397	0.0174622	0.0174622	0.0174622	0.0174622	0.0174622	0.0174622	0.0174622	0.0174622	0.0175638	0.0911397	0.0174622	0.0174622	0.0180107	0.0911397	0.0174622
ACOADH2	0	0	0	0	0	0	-2.58494e-26	-1.45403e-26	0	498.82	-4.24517e-12	0	6.14719e-12	-1.09114e-13	2.58494e-26	-4.35747e-14	-1.61559e-27	8.07794e-28	0	-5.7802e-14	-3.07113e-14	0	0	0	2.00179e-13	-7.99113e-14	2.03799e-13	2.53233e-14	-1.07264e-13	-1.96596e-13	-1.13693e-13	-1.61559e-27	0	-8.07794e-27	0	-6.05845e-28	0	-7.08257e-14	2.01948e-28	0	-2.26182e-26	-1.13091e-26	1.64962e-14	-2.58494e-26	-1.13102e-13	2.27192e-28	1.2163e-13	-4.42772e-26	3.27767e-14
ACOAD2	0	0	0	0	0	-1.11133e-11	0.0911397	0.0911397	0.0911397	0.0911397	-1.61559e-24	4.91138e-25	5.02876e-11	0.0174622	0.0911397	0.0174622	0.0174622	0.0174622	0.0911397	0.0911397	0.0911397	0.0174622	0.0174622	0.0174622	0.0911397	0.0174622	0.0174622	0.0174622	0.0174622	0.0174622	0.0174622	0.0174622	0.0174622	0.0911397	0.0174622	0.0174622	0.0174622	0.0174622	0.0174622	0.0174622	0.0174622	0.0174622	0.0175638	0.0911397	0.0174622	0.0174622	0.0180107	0.0911397	0.0174622
ACOAD20	0	0	0	0	0	9.10008e-12	0	0	499.382	0	9.30618e-12	3.82397e-12	-6.15895e-12	0	0	0	0	0	0	0	0	0	0	0	0	0	0	0	0	0	0	0	0	0	0	0	0	0	0	0	0	0	0	0	0	0	0	0	0
ACOAD3	0	0	0	0	0	1.11133e-11	-0.0911397	-0.0911397	-0.0911397	-0.0911397	1.61559e-24	-4.91138e-25	-5.02876e-11	-0.0174622	-0.0911397	-0.0174622	-0.0174622	-0.0174622	-0.0911397	-0.0911397	-0.0911397	-0.0174622	-0.0174622	-0.0174622	-0.0911397	-0.0174622	-0.0174622	-0.0174622	-0.0174622	-0.0174622	-0.0174622	-0.0174622	-0.0174622	-0.0911397	-0.0174622	-0.0174622	-0.0174622	-0.0174622	-0.0174622	-0.0174622	-0.0174622	-0.0174622	-0.0175638	-0.0911397	-0.0174622	-0.0174622	-0.0180107	-0.0911397	-0.0174622
ACOAD4_1	0	0	0	0	0	1.11133e-11	-0.0911397	-0.0911397	-0.0911397	-0.0911397	1.61559e-24	-4.91138e-25	-5.02876e-11	-0.0174622	-0.0911397	-0.0174622	-0.0174622	-0.0174622	-0.0911397	-0.0911397	-0.0911397	-0.0174622	-0.0174622	-0.0174622	-0.0911397	-0.0174622	-0.0174622	-0.0174622	-0.0174622	-0.0174622	-0.0174622	-0.0174622	-0.0174622	-0.0911397	-0.0174622	-0.0174622	-0.0174622	-0.0174622	-0.0174622	-0.0174622	-0.0174622	-0.0174622	-0.0175638	-0.0911397	-0.0174622	-0.0174622	-0.0180107	-0.0911397	-0.0174622
ACOAD5_1	0	0	0	0	0	1.11133e-11	-0.0911397	-0.0911397	-0.0911397	-0.0911397	1.61559e-24	-4.91138e-25	-5.02876e-11	-0.0174622	-0.0911397	-0.0174622	-0.0174622	-0.0174622	-0.0911397	-0.0911397	-0.0911397	-0.0174622	-0.0174622	-0.0174622	-0.0911397	-0.0174622	-0.0174622	-0.0174622	-0.0174622	-0.0174622	-0.0174622	-0.0174622	-0.0174622	-0.0911397	-0.0174622	-0.0174622	-0.0174622	-0.0174622	-0.0174622	-0.0174622	-0.0174622	-0.0174622	-0.0175638	-0.0911397	-0.0174622	-0.0174622	-0.0180107	-0.0911397	-0.0174622
ACOAD6	0	0	0	0	0	1.11133e-11	-0.0911397	-0.0911397	-0.0911397	-0.0911397	1.61559e-24	-4.91138e-25	-5.02876e-11	-0.0174622	-0.0911397	-0.0174622	-0.0174622	-0.0174622	-0.0911397	-0.0911397	-0.0911397	-0.0174622	-0.0174622	-0.0174622	-0.0911397	-0.0174622	-0.0174622	-0.0174622	-0.0174622	-0.0174622	-0.0174622	-0.0174622	-0.0174622	-0.0911397	-0.0174622	-0.0174622	-0.0174622	-0.0174622	-0.0174622	-0.0174622	-0.0174622	-0.0174622	-0.0175638	-0.0911397	-0.0174622	-0.0174622	-0.0180107	-0.0911397	-0.0174622
ACOAD7	0	0	0	0	0	1.11133e-11	-0.0701075	-0.0701075	-0.0701075	-0.0701075	-2.97268e-25	-4.3944e-25	-5.02876e-11	-0.0134325	-0.0701075	-0.0134325	-0.0134325	-0.0134325	-0.0701075	-0.0701075	-0.0701075	-0.0134325	-0.0134325	-0.0134325	-0.0701075	-0.0134325	-0.0134325	-0.0134325	-0.0134325	-0.0134325	-0.0134325	-0.0134325	-0.0134325	-0.0701075	-0.0134325	-0.0134325	-0.0134325	-0.0134325	-0.0134325	-0.0134325	-0.0134325	-0.0134325	-0.0135106	-0.0701075	-0.0134325	-0.0134325	-0.0138544	-0.0701075	-0.0134325
ACODA_1	0	0	0	0	0	0	0	0	0	0	0	0	0	0	0	0	0	0	0	0	0	0	0	0	0	0	0	0	0	0	0	0	0	0	0	0	0	0	0	0	0	0	0	0	-7.10858e-25	0	0	0	0
ACONT	0	0	0	0	0	2000	960.502	460.515	1960.5	963.479	5.15076e-11	1000	2000	1659.11	2960.55	1992.43	992.432	1992.44	960.502	960.527	960.528	3992.44	1992.44	1992.43	960.528	1992.44	992.432	1992.43	1659.11	992.362	1659.1	992.432	1992.44	960.502	1992.44	992.432	1659.11	1992.43	1992.43	1992.44	3992.44	3992.44	1992.31	960.502	992.432	3992.44	1658.94	960.502	1992.43
ACOTA	0	0	0	0	0	0	-0.628821	-1.15216	-0.628821	-1.15216	0	5.46938e-12	7.73658e-12	-0.120481	-0.628821	-0.220751	-0.120481	-0.220751	-1.15216	-0.628821	-0.628821	-0.120481	-0.220751	-0.120481	-0.628821	-0.120481	-0.220751	-0.220751	-0.220751	-0.120481	-0.220751	-0.120481	-0.220751	-0.628821	-0.220751	-0.120481	-0.220751	-0.220751	-0.120481	-0.120481	-0.120481	-0.120481	-0.121182	-1.15216	-0.220751	-0.120481	-0.227685	-0.628821	-0.220751
ACPS1	0	0	0	0	0	0	0	0	0	0	0	5.77572e-26	1.03398e-25	0	4.62875e-13	0	0	0	-5.07355e-14	0	0	0	0	1.30124e-13	0	0	0	0	0	0	0	0	0	0	0	0	0	0	0	5.2958e-13	0	0	0	0	0	1.0351e-13	0	0	0
ACPpds	0	0	0	0	0	0	0	0	0	0	0	5.77572e-26	0	0	4.62875e-13	0	0	0	-5.07355e-14	0	0	0	0	1.30124e-13	0	0	0	0	0	0	0	0	0	0	0	0	0	0	0	5.2958e-13	0	0	0	0	0	1.0351e-13	0	0	0
ACS	0	0	0	0	0	0	0	0	0	0	0	0	0	0	0	0	0	0	0	0	0	0	0	0	0	0	0	0	0	0	0	0	0	0	0	0	0	0	0	0	0	0	0	0	0	0	0	0	0
ACS2	0	0	0	0	0	0	0	0	0	0	0	0	0	0	0	0	0	0	0	0	0	0	0	0	0	0	0	0	0	0	0	0	0	0	0	0	0	0	0	0	0	0	0	0	0	0	0	0	0
ACTD2	0	0	0	0	0	1000	0.206149	0.206149	0.206149	0.206149	1.57596e-11	0	0	0.0106935	0.0558123	0.0394978	0.0394978	0.0106935	0.206149	0.206149	0.206149	0.0251528	0.0106935	0.0394978	0.206149	0.0394978	0.0394978	0.0394978	0.0106935	0.0394978	0.0251528	0.0394978	0.0106935	0.206149	0.0106935	0.0394978	0.0106935	0.0394978	0.0394978	0.0251528	0.0251528	0.0251528	0	0.206149	0.0394978	0.0106935	0.0259428	0.206149	0.0251528
ACTNabc	0	0	0	0	0	0	0	0	0	0	0	0	0	0	0	0	0	0	0	0	0	0	0	0	0	0	0	0	0	0	0	0	0	0	0	0	0	0	0	0	0	0	0	0	0	0	0	0	0
ACTNabc1	0	0	0	0	0	0	0	0	0	0	0	0	0	0	0	0	0	0	0	0	0	0	0	0	0	0	0	0	0	0	0	0	0	0	0	0	0	0	0	0	0	0	0	0	0	0	0	0	0
ACt2r	0	0	0	0	0	0	0	0	-3.87741e-25	0	0	1000	0	0	0	0	0	0	0	0	0	0	0	0	0	0	0	0	0	0	0	0	0	0	0	0	0	0	0	0	0	0	0	0	0	0	0	0	0
ADADir	0	0	0	0	0	2.06795e-25	0	5.16988e-26	0	0	0	-4.92474e-13	0	-1.9387e-26	-3.87741e-26	-5.45261e-27	0	0	-8.07794e-27	-8.07794e-27	-6.46235e-27	1.85793e-26	0	0	-2.62533e-27	0	0	2.47993e-25	0	-8.07794e-28	-2.01948e-26	5.81611e-26	-3.23117e-27	1.29247e-26	6.46235e-27	0	9.69352e-27	3.55429e-26	-1.29247e-26	0	7.10858e-26	4.52364e-26	-1.52723e-26	0	9.53196e-26	0	0	0	0
ADCL	0	0	0	0	0	-1.09608e-11	0.00119561	0.00119561	0.00119561	0.00119561	8.08996e-12	4.94698e-12	0	0.000229076	0.00119561	0.000229076	0.000229076	0.000229076	0.00119561	0.00119561	0.00119561	0.000229076	0.000229076	0.000229076	0.00119561	0.000229076	0.000229076	0.000229076	0.000229076	0.000229076	0.000229076	0.000229076	0.000229076	0.00119561	0.000229076	0.000229076	0.000229076	0.000229076	0.000229076	0.000229076	0.000229076	0.000229076	0.000230408	0.00119561	0.000229076	0.000229076	0.000236271	0.00119561	0.000229076
ADCS	0	0	0	0	0	-1.09608e-11	0.00119561	0.00119561	0.00119561	0.00119561	8.08996e-12	4.94698e-12	0	0.000229076	0.00119561	0.000229076	0.000229076	0.000229076	0.00119561	0.00119561	0.00119561	0.000229076	0.000229076	0.000229076	0.00119561	0.000229076	0.000229076	0.000229076	0.000229076	0.000229076	0.000229076	0.000229076	0.000229076	0.00119561	0.000229076	0.000229076	0.000229076	0.000229076	0.000229076	0.000229076	0.000229076	0.000229076	0.000230408	0.00119561	0.000229076	0.000229076	0.000236271	0.00119561	0.000229076
ADD	0	0	0	0	0	1.75921e-11	0	0	0	0	0	0	2.90038e-11	0	0	0	0	0	0	0	0	0	0	0	0	0	0	0	0	0	0	0	0	0	0	0	0	0	0	0	0	0	0	0	0	0	0	0	0
ADEt2	0	0	0	0	0	0	0	0	0	0	0	0	0	0	0	0	0	0	0	0	0	0	0	0	0	0	0	0	0	0	0	0	0	0	0	0	0	0	0	0	0	0	0	0	0	0	0	0	0
ADK1	0	0	0	0	0	2.30245e-11	5.02957	5.02957	20.165	5.02957	-3.42639e-11	1.29961e-10	-5.11459e-11	0.978001	5.10444	0.963656	0.963656	0.978001	5.02957	5.10444	5.02957	0.978001	0.978001	0.963656	20.2141	0.978001	0.963656	0.963656	0.978001	1.19013	0.978001	0.963656	0.978001	5.02957	0.978001	0.963656	0.978001	0.963656	0.963656	0.978001	0.978001	0.978001	1.22199	4.54746	0.963656	0.978001	0.930194	5.02957	0.987415
ADK2	0	0	0	0	0	0	0	0	0	0	0	0	0	0	0	0	0	0	0	0	0	0	0	0	0	0	0	0	0	0	0	0	0	0	0	0	0	0	0	0	0	0	0	0	0	0	0	0	0
ADMDC	0	0	0	0	0	0	0	0	0	0	-2.11494e-27	0	0	0	0	0	0	0	0	0	0	0	0	0	0	0	0	0	0	0	-7.25754e-26	0	0	0	0	0	0	0	0	0	0	0	0	0	0	0	0	4.86443e-25	0
ADNK1	0	0	0	0	0	5.41936e-12	0	0	0	0	-4.49866e-12	0	-5.69806e-11	0	0	0	0	0	0	0	0	0	0	0	0	0	0	0	0	0	0	0	0	0	0	0	0	0	0	0	0	0	0	0	0	0	0	0	4.84676e-27
ADNt2	0	0	0	0	0	0	0	0	0	0	0	0	0	0	0	0	0	0	0	0	0	0	0	0	0	0	0	0	0	0	0	0	0	0	0	0	0	0	0	0	0	0	0	0	0	0	0	0	0
ADPDA	0	0	0	0	0	1.3714e-11	1.39143	1.39143	1.39143	1.39143	0	-1.21025e-11	-1.71192e-11	0.266596	1.39143	0.266596	0.266596	0.266596	1.39143	1.39143	1.39143	0.266596	0.266596	0.266596	1.39143	0.266596	0.266596	0.266596	0.266596	0.266596	0.266596	0.266596	0.266596	1.39143	0.266596	0.266596	0.266596	0.266596	0.266596	0.266596	0.266596	0.266596	0.268146	1.39143	0.266596	0.266596	0.274969	1.39143	0.266596
ADPRDP	0	0	0	0	0	0	0	0	0	0	0	-6.72084e-25	0	0	0	0	0	0	0	0	0	0	0	0	0	0	0	0	0	0	0	0	0	0	0	0	0	0	0	0	0	0	0	0	0	0	0	0	0
ADPT	0	0	0	0	0	0	0	0	0	0	0	0	0	0	0	0	0	0	0	0	0	0	0	0	0	0	0	0	0	0	0	0	0	0	0	0	0	0	0	0	0	0	0	0	0	0	0	0	0
ADSK	0	0	0	0	0	0	0	0	0	0	0	-5.77572e-26	-1.03398e-25	0	-4.62875e-13	0	0	0	5.07355e-14	0	0	0	0	-1.30124e-13	0	0	0	0	0	0	0	0	0	0	0	0	0	0	0	-5.2958e-13	0	0	0	0	0	-1.0351e-13	0	0	0
ADSL1r	0	0	0	0	0	0	0.595438	0.595438	0.595438	0.595438	1.2371e-11	9.78809e-11	0	0.114085	0.595438	0.114085	0.114085	0.114085	0.595438	0.595438	0.595438	0.114085	0.114085	0.114085	0.595438	0.114085	0.114085	0.114085	0.114085	0.227322	0.114085	0.114085	0.114085	0.595438	0.114085	0.114085	0.114085	0.114085	0.114085	0.114085	0.114085	0.114085	0.248383	0.595438	0.114085	0.114085	0.117668	0.595438	0.118792
ADSL2r	0	0	0	0	0	-1.99836e-11	0.593405	0.593405	0.593405	0.593405	1.10375e-11	1.0103e-10	8.65042e-11	0.113695	0.593405	0.113695	0.113695	0.113695	0.593405	0.593405	0.593405	0.113695	0.113695	0.113695	0.593405	0.113695	0.113695	0.113695	0.113695	0.113695	0.113695	0.113695	0.113695	0.593405	0.113695	0.113695	0.113695	0.113695	0.113695	0.113695	0.113695	0.113695	0.114357	0.593405	0.113695	0.113695	0.117266	0.593405	0.113695
ADSS	0	0	0	0	0	0	0.595438	0.595438	0.595438	0.595438	1.2371e-11	9.78809e-11	0	0.114085	0.595438	0.114085	0.114085	0.114085	0.595438	0.595438	0.595438	0.114085	0.114085	0.114085	0.595438	0.114085	0.114085	0.114085	0.114085	0.227322	0.114085	0.114085	0.114085	0.595438	0.114085	0.114085	0.114085	0.114085	0.114085	0.114085	0.114085	0.114085	0.248383	0.595438	0.114085	0.114085	0.117668	0.595438	0.118792
AGDC	0	0	0	0	0	0	0	0	0	0	0	0	0	0	1000	0	0	0	0	0	0	0	0	0	0	0	0	0	0	0	0	0	0	0	0	0	0	0	0	0	0	0	0	0	0	0	0	0	0
AGMT	0	0	0	0	0	0	0	0	0	0	0	0	0	0	0	0	0	0	0	0	0	0	0	0	0	0	0	0	0	0	-7.25754e-26	0	0	0	0	0	0	0	0	0	0	0	0	0	0	0	0	0	0
AGPATr_BS	0	0	0	0	0	0	0.350537	0.350537	0.350537	0.350537	0	1.47342e-24	0	0.0671623	0.350537	0.0671623	0.0671623	0.0671623	0.350537	0.350537	0.350537	0.0671623	0.0671623	0.0671623	0.350537	0.0671623	0.0671623	0.0671623	0.0671623	0.0671623	0.0671623	0.0671623	0.0671623	0.350537	0.0671623	0.0671623	0.0671623	0.0671623	0.0671623	0.0671623	0.0671623	0.0671623	0.067553	0.350537	0.0671623	0.0671623	0.0692719	0.350537	0.0671623
AGPR	0	0	0	0	0	0	-0.628821	-1.15216	-0.628821	-1.15216	0	5.46938e-12	7.73658e-12	-0.120481	-0.628821	-0.220751	-0.120481	-0.220751	-1.15216	-0.628821	-0.628821	-0.120481	-0.220751	-0.120481	-0.628821	-0.120481	-0.220751	-0.220751	-0.220751	-0.120481	-0.220751	-0.120481	-0.220751	-0.628821	-0.220751	-0.120481	-0.220751	-0.220751	-0.120481	-0.120481	-0.120481	-0.120481	-0.121182	-1.15216	-0.220751	-0.120481	-0.227685	-0.628821	-0.220751
AHCYSNS	0	0	0	0	0	2.68665e-11	0	-6.46235e-27	0	0	1.22159e-11	0	-2.31361e-11	0	0	-2.58494e-26	-1.41276e-26	0	3.55429e-26	0.0748704	0	0	0	0	0.0748704	0.014345	0	6.46235e-27	-1.27154e-26	0	8.40105e-26	0	0	0	0	0	0	3.87741e-26	0	0	0	0	0	-2.26182e-26	0	1.29247e-26	0	7.75482e-26	4.84676e-27
AHMMPS_1	0	0	0	0	0	0	0	0	0	0	0	0	0	0	0	0	0	0	0	0	0	0	0	0	0	0	0	0	0	0	0	0	0	0	0	0	0	0	0	0	0	0	0	0	0	0	0	0	0
AHSERL3	0	0	0	0	0	-1.25183e-11	0	0	0	-3.87741e-26	2.72529e-25	0	-1.55096e-25	-5.16988e-26	0	1.5752e-26	-2.42338e-27	0	-2.58494e-26	0	0	0	0	2.45024e-26	0	0	0	0	-4.42671e-25	-1.21169e-26	-2.95613e-26	0	0	0	0	0	0	0	0	0	1.80946e-25	1.03398e-25	-3.83702e-27	0	4.03897e-28	0	0	-5.61585e-26	0
AHSERL4	0	0	0	0	0	-1.25183e-11	0	0	0	-3.87741e-26	2.72529e-25	0	-1.55096e-25	-5.16988e-26	2.56426e-23	1.5752e-26	-2.42338e-27	-2.58494e-26	-2.58494e-26	0	0	5.65455e-27	0	2.45024e-26	3.87741e-26	-1.35558e-26	0	-1.16322e-25	-4.42671e-25	-1.21169e-26	-2.95613e-26	0	0	0	0	0	0	0	0	0	1.80946e-25	1.03398e-25	-3.83702e-27	0	4.03897e-28	0	0	-5.61585e-26	0
AICART	0	0	0	0	0	-1.73591e-11	0.859693	0.859693	0.859693	0.859693	1.10375e-11	9.87138e-11	0	0.164716	0.859693	0.164716	0.164716	0.164716	0.859693	0.859693	0.859693	0.164716	0.164716	0.164716	0.859693	0.164716	0.164716	0.164716	0.164716	0.277953	0.164716	0.164716	0.164716	0.859693	0.164716	0.164716	0.164716	0.164716	0.164716	0.164716	0.164716	0.164716	0.299308	0.859693	0.164716	0.164716	0.169889	0.859693	0.169422
AIRC1	0	0	0	0	0	-1.99836e-11	0.593405	0.593405	0.593405	0.593405	1.10375e-11	1.0103e-10	8.65042e-11	0.113695	0.593405	0.113695	0.113695	0.113695	0.593405	0.593405	0.593405	0.113695	0.113695	0.113695	0.593405	0.113695	0.113695	0.113695	0.113695	0.113695	0.113695	0.113695	0.113695	0.593405	0.113695	0.113695	0.113695	0.113695	0.113695	0.113695	0.113695	0.113695	0.114357	0.593405	0.113695	0.113695	0.117266	0.593405	0.113695
AKGDH	0	0	0	0	0	2000	957.32	457.333	1957.32	960.296	0	1000	2000	1658.5	2957.37	1991.82	991.823	1991.83	957.32	1957.34	957.346	3991.83	1991.83	1991.82	957.346	1991.83	991.823	1991.82	1658.5	991.865	1658.49	991.823	1991.83	1957.32	1991.83	991.823	1658.5	1991.82	1991.82	1991.83	3991.83	3991.83	1991.83	957.32	1991.82	3991.83	1658.32	1957.32	1991.83
AKGt2r	0	0	0	0	0	0	0	0	0	0	0	0	0	0	0	0	0	0	0	0	0	0	0	0	0	0	0	0	0	0	0	0	0	0	0	0	0	0	0	0	0	0	0	0	1000	0	0	0	0
AKP1	0	0	0	0	0	0	0.00119561	0.00119561	0.00119561	0.00119561	0	0	0	0.000229076	0.00119561	0.000229076	0.000229076	0.000229076	0.00119561	0.00119561	0.00119561	0.000229076	0.000229076	0.000229076	0.00119561	0.000229076	0.000229076	0.000229076	0.000229076	0.000229076	0.000229076	0.000229076	0.000229076	0.00119561	0.000229076	0.000229076	0.000229076	0.000229076	0.000229076	0.000229076	0.000229076	0.000229076	0.000230408	0.00119561	0.000229076	0.000229076	0.000236271	0.00119561	0.000229076
ALAALAr	0	0	0	0	0	3.26921e-12	0.331698	0.331698	0.331698	0.331698	-2.41295e-12	-2.88506e-12	-4.08098e-12	0.0635526	0.331698	0.0635526	0.0635526	0.0635526	0.331698	0.331698	0.331698	0.0635526	0.0635526	0.0635526	0.331698	0.0635526	0.0635526	0.0635526	0.0635526	0.0635526	0.0635526	0.0635526	0.0635526	0.331698	0.0635526	0.0635526	0.0635526	0.0635526	0.0635526	0.0635526	0.0635526	0.0635526	0.0639223	0.331698	0.0635526	0.0635526	0.0655488	0.331698	0.0635526
ALAD_L	0	0	0	0	0	0	0	0	0	0	0	0	0	0	0	0	0	0	0	0	0	0	0	0	0	0	0	0	0	0	0	0	0	0	0	0	0	0	0	0	0	0	0	980.464	0	0	0	0	0
ALAR	0	0	0	0	0	1.13167e-11	1.1482	1.1482	1.1482	1.1482	-8.35264e-12	-9.98689e-12	-1.41267e-11	0.219993	1.1482	0.219993	0.219993	0.219993	1.1482	1.1482	-998.852	0.219993	0.219993	0.219993	1.1482	0.219993	0.219993	0.219993	0.219993	0.219993	0.219993	0.219993	0.219993	1.1482	0.219993	0.219993	0.219993	0.219993	0.219993	0.219993	0.219993	0.219993	0.221273	1.1482	0.219993	0.219993	0.226903	1.1482	0.219993
ALATA_L	0	0	0	0	0	-2.31558e-11	-2.34941	-2.34941	-2.34941	-2.34941	1.70909e-11	2.04348e-11	2.89055e-11	-0.450142	-2.34941	-0.450142	-0.450142	-0.450142	-2.34941	-2.34941	997.651	-0.450142	-0.450142	-0.450142	-2.34941	-0.450142	-0.450142	-0.450142	-0.450142	-0.450142	-0.450142	-0.450142	-0.450142	-2.34941	-0.450142	-0.450142	-0.450142	-0.450142	-0.450142	-0.450142	-0.450142	-0.450142	-0.452761	-982.814	-0.450142	-0.450142	-0.464281	-2.34941	-0.450142
DALAt2r	0	0	0	0	0	0	0	0	0	0	0	0	0	0	0	0	0	0	0	0	1000	0	0	0	0	0	0	0	0	0	0	0	0	0	0	0	0	0	0	0	0	0	0	0	0	0	0	0	0
ALAt2r	0	0	0	0	0	0	0	0	0	0	0	0	0	0	0	0	0	0	0	0	0	0	0	0	0	0	0	0	0	0	0	0	0	0	0	0	0	0	0	0	0	0	0	0	0	0	0	0	0
ALCD19y	0	0	0	0	0	-1.60544e-14	0	-0.00162889	0	-0.00162889	1.18494e-14	1.41678e-14	0	0	0	0	-0.000312092	-0.000312092	0	-0.00162889	-0.00162889	-0.000312092	-0.000312092	-0.000312092	-0.00162889	-0.000312092	-1000	-0.000312092	-0.000312092	-0.000312092	-0.000312092	-0.000312092	-0.000312092	-0.00162889	-0.000312092	-0.000312092	-0.000312092	-0.000312092	-0.000312092	-0.000312092	-0.000312092	-0.000312092	-0.000313908	-0.00162889	-0.000312092	-0.000312092	-0.000321895	-0.00162889	-0.000312092
ALCD19_L	0	0	0	0	0	0	0	0	0	0	0	0	0	0	0	0	0	0	0	0	0	0	0	0	0	0	0	0	0	0	0	0	0	0	0	0	0	0	0	0	0	0	0	0	0	0	0	0	0
ALCD2y	0	0	0	0	0	0	0	0	1.22785e-25	0	0	0	0	0	0	0	0	0	0	0	0	0	0	0	0	0	0	0	0	0	0	0	0	0	0	0	0	0	0	0	0	0	0	0	0	0	0	0	0
ALDD10	0	0	0	0	0	0	0	0	0	0	0	0	0	0	0	0	0	0	0	0	0	0	0	0	0	0	0	0	0	0	0	0	0	0	0	0	0	0	0	0	0	0	0	0	0	0	0	0	0
ALDD11	0	0	0	0	0	0	0	0	0	0	0	0	0	0	0	0	0	0	0	0	0	0	0	0	0	0	0	0	0	0	0	0	0	0	0	0	0	0	0	0	0	0	0	0	0	0	0	0	0
ALDD12	0	0	0	0	0	0	0	0	0	0	0	0	0	0	0	0	0	0	0	0	0	0	0	0	0	0	0	0	0	0	0	0	0	0	0	0	0	0	0	0	0	0	0	0	0	0	0	0	0
ALDD13	0	0	0	0	0	0	0	0	0	0	0	0	0	0	0	0	0	0	0	0	0	0	0	0	0	0	0	0	0	0	0	0	0	0	0	0	0	0	0	0	0	0	0	0	0	0	0	0	0
ALDD14	0	0	0	0	0	0	0	0	0	0	0	0	0	0	0	0	0	0	0	0	0	0	0	0	0	0	0	0	0	0	0	0	0	0	0	0	0	0	0	0	0	0	0	0	0	0	0	0	0
ALDD15	0	0	0	0	0	0	0	0	0	0	0	0	0	0	0	0	0	0	0	0	0	0	0	0	0	0	0	0	0	0	0	0	0	0	0	0	0	0	0	0	0	0	0	0	0	0	0	0	0
ALDD16	0	0	0	0	0	0	0	0	0	0	0	0	0	0	0	0	0	0	0	0	0	0	0	0	0	0	0	0	0	0	0	0	0	0	0	0	0	0	0	0	0	0	0	0	0	0	0	0	0
ALDD17	0	0	0	0	0	0	0	0	0	0	0	0	0	0	0	0	0	0	0	0	0	0	0	0	0	0	0	0	0	0	0	0	0	0	0	0	0	0	0	0	0	0	0	0	0	0	0	0	0
ALDD18	0	0	0	0	0	0	0	0	0	0	0	0	0	0	4.84676e-27	0	0	0	0	0	0	0	0	0	0	0	0	0	0	0	0	0	0	0	0	0	0	0	0	0	0	0	0	0	0	0	0	0	0
ALDD1	0	0	0	0	0	0	0	0	0	0	0	0	0	0	0	0	0	0	0	0	0	0	0	0	0	0	0	0	0	0	0	0	0	0	0	0	0	0	0	0	0	0	0	0	0	0	0	0	0
ALDD20x_1	0	0	0	0	0	0	0	0	0	0	0	0	0	0	0	0	0	0	0	0	0	0	0	0	0	0	0	0	0	0	0	0	0	0	0	0	0	0	0	0	0	0	0	0	0	0	0	0	0
ALDD2x	0	0	0	0	0	1000	0	0	0	0	0	0	0	0	0	0	0	0	0	0	0	0	0	0	0	0	0	0	0	0	0	0	0	0	0	0	0	0	0	0	0	0	999.96	0	0	0	0	0	0
ALDD3	0	0	0	0	0	0	0	0	0	0	0	0	0	0	0	0	0	0	0	0	0	0	0	0	0	0	0	0	0	0	0	0	0	0	0	0	0	0	0	0	0	0	0	0	0	0	0	0	0
GLXO1	0	0	0	0	0	-1.99836e-11	0	0.59221	4.52364e-25	0.59221	0	0	9.95781e-11	0	3.61892e-25	0	0	0	0	0	0.00119561	0	0	2.10026e-26	-5.16988e-26	2.58494e-25	2.35876e-25	0	8.07794e-28	0.000229076	-5.81611e-26	0	0	0	0	0	0	-3.41212e-24	0	0	0	0	0.000230408	0	0	0	0	0	0
ALDD31_1	0	0	0	0	0	-2.56864e-26	0	0	0	0	-1.35665e-11	0	0	0	0	0	0	0	0	0	0	0	0	0	0	0	0	0	0	0	0	0	0	0	0	0	0	0	0	0	0	0	0	0	0	0	0	0	0
ALDD32	0	0	0	0	0	0	0	0	0	0	0	0	0	0	0	0	0	0	0	0	0	0	0	0	0	0	0	0	0	0	0	0	0	0	0	0	0	0	0	0	0	0	0	0	0	0	0	0	0
ALDD4	0	0	0	0	0	0	0	0	0	0	0	-1.47198e-12	0	0	0	0	0	0	0	0	0	0	0	0	0	0	0	0	0	0	0	0	0	0	0	0	0	0	0	0	0	0	0	0	0	0	0	1.29247e-26	1.61559e-27
ALDD4x	0	0	0	0	0	0	0	0	0	0	0	0	0	0	0	0	0	0	0	0	0	0	0	0	0	0	0	0	0	0	0	0	0	0	0	0	0	0	0	0	0	0	0	0	0	0	0	0	0
ALDD5	0	0	0	0	0	0	0	0	0	0	0	0	0	0	0	0	0	0	0	0	0	0	0	0	0	0	0	0	0	0	0	0	0	0	0	0	0	0	0	0	0	0	0	0	0	0	0	0	0
ALDD6	0	0	0	0	0	0	0	0	0	0	0	0	0	0	0	0	0	0	0	0	0	0	0	0	0	0	0	0	0	0	0	0	0	0	0	0	0	0	0	0	0	0	0	0	0	0	0	0	0
ALDD7	0	0	0	0	0	0	0	0	0	0	0	0	0	0	0	0	0	0	0	0	0	0	0	0	0	0	0	0	0	0	0	0	0	0	0	0	0	0	0	0	0	0	0	0	0	0	0	0	0
ALDD8	0	0	0	0	0	0	0	0	0	0	0	0	0	0	0	0	0	0	0	0	0	0	0	0	0	0	0	0	0	0	0	0	0	0	0	0	0	0	0	0	0	0	0	0	0	0	0	0	0
GLYALDDr	0	0	0	0	0	0	0	0	0	0	0	0	0	0	0	0	0	0	0	0	0	0	0	0	0	0	0	0	0	0	0	0	0	0	0	0	0	0	0	0	0	0	0	0	0	0	0	0	0
ALDD9	0	0	0	0	0	0	0	0	0	0	0	0	0	0	0	0	0	0	0	0	0	0	0	0	0	0	0	0	0	0	0	0	0	0	0	0	0	0	0	0	0	0	0	0	0	0	0	0	0
ALKP	0	0	0	0	0	0	0	0	0	0	0	0	0	0	0	0	0	0	0	0	0	0	0	0	0	0	0	0	0	0	0	0	0	0	0	0	0	0	0	0	0	0	0	0	0	0	0	0	0
ALLTNt2r	0	0	0	0	0	0	0	0	0	0	0	0	0	0	0	0	0	0	0	0	0	0	0	0	0	0	0	0	0	0	0	0	0	0	0	0	0	0	0	0	0	0	0	0	0	0	0	0	0
ALLTAHr	0	0	0	0	0	0	-6.6588e-23	0	4.66602e-24	0	0	-2.05503e-24	0	0	4.1359e-25	0	0	0	-9.89547e-26	0	0	0	0	0	0	0	0	0	-6.86625e-27	0	7.25754e-26	0	0	0	0	0	0	-3.3992e-24	0	0	0	0	0	8.27181e-25	0	0	0	-3.10193e-25	0
ALLTN	0	0	0	0	0	0	-6.6588e-23	0	0	0	0	-2.05503e-24	0	0	0	0	0	0	0	0	0	0	0	0	0	0	0	0	0	0	0	0	0	0	0	0	0	0	0	0	0	0	0	8.27181e-25	0	0	0	0	0
ALTRH	0	0	0	0	0	0	0	0	0	0	0	-5.46715e-24	0	0	0	0	0	0	0	0	0	0	0	0	0	0	0	0	0	0	0	0	0	0	0	0	0	0	0	0	0	0	0	0	0	0	0	0	0
AMAA	0	0	0	0	0	0	0	0	0	0	0	0	0	0	0	0	0	0	0	0	0	0	0	0	0	0	0	0	0	0	0	0	0	0	0	0	0	0	0	0	0	0	0	0	0	0	0	0	0
AMAOTr	0	0	0	0	0	0	0	0	0	0	0	0	0	0	0	0	0	0	0	0	0	0	0	0	0	0	0	0	0	0	0	0	0	0	0	0	0	0	0	0	0	0	0	0	0	0	0	0	0
AMMQT7	0	0	0	0	0	8.54092e-15	0.00086657	0.00086657	0.00086657	0.00086657	-6.30389e-15	3.83775e-14	-1.06617e-14	0.000166033	0.00086657	0.000166033	0.000166033	0.000166033	0.00086657	0.00086657	0.00086657	0.000166033	0.000166033	0.000166033	0.00086657	0.000166033	0.000166033	0.000166033	0.000166033	0.000166033	0.000166033	0.000166033	0.000166033	0.00086657	0.000166033	0.000166033	0.000166033	0.000166033	0.000166033	0.000166033	0.000166033	0.000166033	0.000166999	0.00086657	0.000166033	0.000166033	0.000171248	0.00086657	0.000166033
AMPt6	0	0	0	0	0	0	0	0	0	0	0	0	0	0	0	0	0	0	0	0	0	0	0	0	0	0	0	0	0	0	0	0	0	0	0	0	0	0	0	0	0	0	0	0	0	0	0	0	0
ANPRT	0	0	0	0	0	1.74466e-12	0.177015	0.177015	0.177015	0.177015	-1.2877e-12	0	-2.17787e-12	0.0339157	0.177015	0.0339157	0.0339157	0.0339157	0.177015	0.177015	0.177015	0.0339157	0.0339157	0.0339157	0.177015	0.0339157	0.0339157	0.0339157	0.0339157	0.0339157	0.0339157	0.0339157	0.0339157	0.177015	0.0339157	0.0339157	0.0339157	0.0339157	0.0339157	0.0339157	0.0339157	0.0339157	0.034113	0.177015	0.0339157	0.0339157	0.034981	0.177015	0.0339157
ANS	0	0	0	0	0	1.74466e-12	0.177015	0.177015	0.177015	0.177015	-1.2877e-12	0	-2.17787e-12	0.0339157	0.177015	0.0339157	0.0339157	0.0339157	0.177015	0.177015	0.177015	0.0339157	0.0339157	0.0339157	0.177015	0.0339157	0.0339157	0.0339157	0.0339157	0.0339157	0.0339157	0.0339157	0.0339157	0.177015	0.0339157	0.0339157	0.0339157	0.0339157	0.0339157	0.0339157	0.0339157	0.0339157	0.034113	0.177015	0.0339157	0.0339157	0.034981	0.177015	0.0339157
ANTIMt1	0	0	0	0	0	0	0	0	0	0	0	0	0	0	0	0	0	0	0	0	0	0	0	0	0	0	0	0	0	0	0	0	0	0	0	0	0	0	0	0	0	0	0	0	0	0	0	0	0
AOXSr	0	0	0	0	0	0	0	0	0	0	0	0	0	0	0	0	0	0	0	0	0	0	0	0	0	0	0	0	0	0	0	0	0	0	0	0	0	0	0	0	0	0	0	0	0	0	0	0	0
APATi	0	0	0	0	0	0	1.39143	1.39143	1.39143	1.39143	0	0	0	0.266596	1.39143	0.266596	0.266596	0.266596	1.39143	1.39143	1.39143	0.266596	0.266596	0.266596	1.39143	0.266596	0.266596	0.266596	0.266596	0.266596	0.266596	0.266596	0.266596	1.39143	0.266596	0.266596	0.266596	0.266596	0.266596	0.266596	0.266596	0.266596	0.268146	1.39143	0.266596	0.266596	0.274969	1.39143	0.266596
APRAUR	0	0	0	0	0	0	0	0	0	0	0	0	0	0	0	0	0	0	0	0	0	0	0	0	0	0	0	0	0	0	0	0	0	0	0	0	0	0	0	0	0	0	0	0	0	0	0	0	0
APSR	0	0	0	0	0	0	0.554853	0.554853	0.554853	0.554853	0	0	1.03398e-25	0.106309	0.554853	0.106309	0.106309	0.106309	0.554853	0.554853	0.554853	0.106309	0.106309	0.106309	0.554853	0.106309	0.106309	0.106309	0.106309	0.106309	0.106309	0.106309	0.106309	0.554853	0.106309	0.106309	0.106309	0.106309	0.106309	0.106309	0.106309	0.106309	0.106927	0.554853	0.106309	0.106309	0.109648	0.554853	0.106309
APTA1i	0	0	0	0	0	0	1.39143	1.39143	1.39143	1.39143	0	0	0	0.266596	1.39143	0.266596	0.266596	0.266596	1.39143	1.39143	1.39143	0.266596	0.266596	0.266596	1.39143	0.266596	0.266596	0.266596	0.266596	0.266596	0.266596	0.266596	0.266596	1.39143	0.266596	0.266596	0.266596	0.266596	0.266596	0.266596	0.266596	0.266596	0.268146	1.39143	0.266596	0.266596	0.274969	1.39143	0.266596
ARABDI	0	0	0	0	0	0	0	0	0	0	0	0	0	0	0	0	0	0	0	0	0	0	0	0	0	0	0	0	0	0	0	0	0	0	0	0	0	0	0	0	0	0	0	0	0	0	0	0	0
ARABRr	0	0	0	0	0	0	0	0	0	0	0	0	0	0	0	0	0	0	0	0	0	0	0	0	0	0	0	0	0	0	0	0	0	0	0	0	0	0	0	0	0	0	0	0	0	0	0	0	0
ARAB_Dt	0	0	0	0	0	0	0	0	0	0	0	0	0	0	0	0	0	0	0	0	0	0	0	0	0	0	0	0	0	0	0	0	0	0	0	0	0	0	0	0	0	0	0	0	0	0	0	0	0
ARAI	0	0	0	0	0	0	0	0	0	0	0	0	0	1000	0	0	0	0	0	0	0	0	0	0	0	0	0	0	0	0	0	0	0	0	0	0	0	0	0	0	0	0	0	0	0	0	0	0	0
ARBTpts	0	0	0	0	0	0	0	0	0	0	0	0	0	0	0	0	0	0	0	0	0	0	0	0	0	0	0	0	0	0	0	0	0	0	0	0	0	0	0	0	0	0	0	0	0	0	0	0	0
ARBabc	0	0	0	0	0	0	0	0	0	0	0	0	0	0	0	0	0	0	0	0	0	0	0	0	0	0	0	0	0	0	0	0	0	0	0	0	0	0	0	0	0	0	0	0	0	0	0	0	0
ARBt2r	0	0	0	0	0	0	0	0	0	0	0	0	0	1000	0	0	0	0	0	0	0	0	0	0	0	0	0	0	0	0	0	0	0	0	0	0	0	0	0	0	0	0	0	0	0	0	0	0	0
ARGDC	0	0	0	0	0	0	0	0	0	0	0	0	0	0	0	0	0	0	0	0	0	0	0	0	0	0	0	0	0	0	-7.25754e-26	0	0	0	0	0	0	0	0	0	0	0	0	0	0	0	0	0	0
ARGKr	0	0	0	0	0	0	0	0	0	0	0	0	0	0	0	0	0	0	0	0	0	0	0	0	0	0	0	0	0	0	0	0	0	0	0	0	0	0	0	0	0	0	0	0	0	0	0	0	0
ARGN_1	0	0	0	0	0	-6.19766e-12	0	0	-2.45569e-25	0	0	4.17816e-24	0	0	0	0	0	0	-1.16322e-25	0	0	0	0	0	0	0	5.81611e-26	0	6.86625e-27	0	0	0	0	0	0	0	0	3.3992e-24	0	0	0	0	0	-1.21492e-24	1.71252e-25	0	0	0	0
ARGPt6	0	0	0	0	0	0	0	0	0	0	0	0	0	0	0	0	0	0	0	0	0	0	0	0	0	0	0	0	0	0	0	0	0	0	0	0	0	0	0	0	0	0	0	0	0	0	0	0	0
ARGSL	0	0	0	0	0	0	0.628821	0.628821	0.628821	0.628821	-4.57438e-12	-5.46938e-12	-7.73658e-12	0.120481	0.628821	0.120481	0.120481	0.120481	0.628821	0.628821	0.628821	0.120481	0.120481	0.120481	0.628821	0.120481	0.120481	0.120481	0.120481	0.120481	0.120481	0.120481	0.120481	0.628821	0.120481	0.120481	0.120481	0.120481	0.120481	0.120481	0.120481	0.120481	0.121182	0.628821	0.120481	0.120481	0.124265	0.628821	0.120481
ARGSS	0	0	0	0	0	0	0.628821	0.628821	0.628821	0.628821	-4.57438e-12	-5.46938e-12	-7.73658e-12	0.120481	0.628821	0.120481	0.120481	0.120481	0.628821	0.628821	0.628821	0.120481	0.120481	0.120481	0.628821	0.120481	0.120481	0.120481	0.120481	0.120481	0.120481	0.120481	0.120481	0.628821	0.120481	0.120481	0.120481	0.120481	0.120481	0.120481	0.120481	0.120481	0.121182	0.628821	0.120481	0.120481	0.124265	0.628821	0.120481
ARGabc	0	0	0	0	0	0	0	0	0	0	0	0	0	0	0	0	0	0	0	0	0	0	0	0	0	0	0	0	0	0	0	0	0	0	0	0	0	0	0	0	0	0	0	0	0	0	0	0	0
ARGt2r	0	0	0	0	0	0	0	0	0	0	0	0	0	0	0	0	0	0	0	0	0	0	0	0	0	0	0	0	0	0	0	0	0	0	0	0	0	0	0	0	0	0	0	0	0	0	0	0	0
ARSENBabc	0	0	0	0	0	0	0	0	0	0	0	0	0	0	0	0	0	0	0	0	0	0	0	0	0	0	0	0	0	0	0	0	0	0	0	0	0	0	0	0	0	0	0	0	0	0	0	0	0
ARSENBt2	0	0	0	0	0	0	0	0	0	0	0	0	0	0	0	0	0	0	0	0	0	0	0	0	0	0	0	0	0	0	0	0	0	0	0	0	0	0	0	0	0	0	0	0	0	0	0	0	0
ARSNAt1	0	0	0	0	0	0	0	0	0	0	0	0	0	0	0	0	0	0	0	0	0	0	0	0	0	0	0	0	0	0	0	0	0	0	0	0	0	0	0	0	0	0	0	0	0	0	0	0	0
ARSt1	0	0	0	0	0	0	0	0	0	0	0	0	0	0	0	0	0	0	0	0	0	0	0	0	0	0	0	0	0	0	0	0	0	0	0	0	0	0	0	0	0	0	0	0	0	0	0	0	0
ASAD	0	0	0	0	0	-5.9824e-12	-3.60444	-3.60444	-2.3676	-4.81343	-4.66342e-12	1.65536e-10	7.46787e-12	-0.690604	-3.60444	-0.690604	-0.690604	-0.690604	-3.60444	-3.62901	-3.6314	-0.690604	-0.690604	-0.690604	-3.63021	-0.695311	-0.690604	-0.690604	-0.690604	-0.695769	-0.690604	-0.690604	-0.690604	-3.60444	-0.690604	-0.690604	-0.690604	-0.690604	-0.690604	-0.690604	-0.695311	-0.695311	-0.694622	-3.60444	-0.690604	-0.690604	-0.712297	-3.60444	-0.690604
ASNN	0	0	0	0	0	0	0	0	0	0	0	0	5.93155e-12	0	0	0	0	0	0	0	0	0	0	0	0	0	0	0	0	0	0	0	0	0	0	0	0	0	0	0	0	0	0	999.518	0	0	0	0	0
ASNS1	0	0	0	0	0	4.75167e-12	0.48211	0.48211	0.48211	0.48211	-3.50712e-12	-4.19331e-12	0	0.0923712	0.48211	0.0923712	0.0923712	0.0923712	0.48211	0.48211	0.48211	0.0923712	0.0923712	0.0923712	0.48211	0.0923712	0.0923712	0.0923712	0.0923712	0.0923712	0.0923712	0.0923712	0.0923712	0.48211	0.0923712	0.0923712	0.0923712	0.0923712	0.0923712	0.0923712	0.0923712	0.0923712	0.0929086	0	0.0923712	0.0923712	0.0952727	0.48211	0.0923712
ASNt2r	0	0	0	0	0	0	0	0	0	0	0	0	0	0	0	0	0	0	0	0	0	0	0	0	0	0	0	0	0	0	0	0	0	0	0	0	0	0	0	0	0	0	0	1000	0	0	0	0	0
ASP1DC	0	0	0	0	0	0	0	0	0	0	0	0	0	0	0	0	0	0	5.07355e-14	0	0	0	0	0	0	-2.74068e-26	0	0	0	0	0	0	0	0	0	0	0	0	0	0	0	0	0	0	0	0	0	0	0
ASPCT	0	0	0	0	0	0	0.397368	0.397368	0.397368	0.397368	0	0	-4.88895e-12	0.0761349	0.397368	0.0761349	0.0761349	0.0761349	0.397368	0.397368	0.397368	0.0761349	0.0761349	0.0761349	0.397368	0.0761349	0.0761349	0.0761349	0.0761349	0.0761349	0.0761349	0.0761349	0.0761349	0.397368	0.0761349	0.0761349	0.0761349	0.0761349	0.0761349	0.0761349	0.0761349	0.0761349	0.0620345	0.397368	0.0761349	0.0761349	0	0.397368	0.0761349
ASPK	0	0	0	0	0	5.9824e-12	3.60444	3.60444	2.3676	4.81343	4.66342e-12	-1.65536e-10	-7.46787e-12	0.690604	3.60444	0.690604	0.690604	0.690604	3.60444	3.62901	3.6314	0.690604	0.690604	0.690604	3.63021	0.695311	0.690604	0.690604	0.690604	0.695769	0.690604	0.690604	0.690604	3.60444	0.690604	0.690604	0.690604	0.690604	0.690604	0.690604	0.695311	0.695311	0.694622	3.60444	0.690604	0.690604	0.712297	3.60444	0.690604
ASPO6	0	0	0	0	0	3.17073e-12	0.0564053	0.0564053	0.0564053	0.0564053	0	0	-1.37609e-12	0.0108071	0.0564053	0.0108071	0.0108071	0.0108071	0.0564053	0.0564053	0.0564053	0.0108071	0.0108071	0.0108071	0.0564053	0.0108071	0.0108071	0.0108071	0.0108071	0.0108071	0.0108071	0.0108071	0.0108071	0.0564053	0.0108071	0.0108071	0.0108071	0.0108071	0.0108071	0.0108071	0.0108071	0.0108071	0.01087	0.0564053	0.0108071	0.0108071	0.0111466	0.0564053	0.0108071
ASPO1	0	0	0	0	0	0	0	0	0	0	0	0	0	0	0	0	0	0	0	0	0	0	0	0	0	0	0	0	0	0	0	0	0	0	0	0	0	0	0	0	0	0	0	0	0	0	0	0	0
ASPT	0	0	0	0	0	0	0	0	0	0	0	0	0	0	997040	0	0	0	980.464	0	0	0	0	0	0	0	0	0	0	0	0	999007	998007	998040	998007	998007	998340	0	998007	0	996007	996007	998007	0	0	996007	0	1909.75	0
ASPTA	0	0	0	0	0	1.3263e-12	-6.84019	-6.84019	-5.60335	-8.04917	-1.64826e-11	-1.95183e-11	-5.31706e-11	-1.31057	-997047	-1.31057	-1.31057	-1.31057	12.6957	-6.86476	-6.86715	-1.31057	-1.31057	-1.31057	-6.86595	-1.31527	-1.31057	-1.31057	-1.31057	-1.42897	-1.31057	-999008	-998008	-998047	-998008	-998008	-998341	-1.31057	-998008	-1.31057	-996008	-996008	-998008	993.16	-1.31057	-996008	-1.27321	-1916.59	-1.31527
ASPt2r	0	0	0	0	0	0	0	0	0	0	0	0	0	0	0	0	0	0	1000	0	0	0	0	0	0	0	0	0	0	0	0	0	0	0	0	0	0	0	0	0	0	0	0	0	0	0	0	0	0
ATPM	0	0	0	0	0	9	9	9	9	9	9	9	9	9	9	9	9	9	9	9	9	9	9	9	9	9	9	9	9	9	9	9	9	9	9	9	9	9	9	9	9	9	9	9	9	9	9	9	9
ATPPRT	0	0	0	0	0	2.62453e-12	0.266288	0.266288	0.266288	0.266288	0	-2.31613e-12	-8.65042e-11	0.0510202	0.266288	0.0510202	0.0510202	0.0510202	0.266288	0.266288	0.266288	0.0510202	0.0510202	0.0510202	0.266288	0.0510202	0.0510202	0.0510202	0.0510202	0.164257	0.0510202	0.0510202	0.0510202	0.266288	0.0510202	0.0510202	0.0510202	0.0510202	0.0510202	0.0510202	0.0510202	0.0510202	0.184951	0.266288	0.0510202	0.0510202	0.0526228	0.266288	0.0557272
ATPS4r	0	0	0	0	0	-991	-538.349	-30.1821	-1518.52	-514.815	9	9	-991	-3236.65	-3534.42	-1902.7	-904.273	-3903.32	-538.349	-1538.39	-514.82	-7903.27	-3903.32	-3902.7	-514.525	-3903.2	-1902.7	-2902.67	-3236.65	-2901.64	-3236.64	-899.801	-3903.32	-1538.35	-4903.32	-904.273	-2236.65	-2902.7	-3902.7	-3899.53	-7903.1	-7903.1	-2901.11	-539.796	-1904.27	-7903.32	-4234.37	-543.667	-4903.24
BETALDHx	0	0	0	0	0	0	0	0	0	0	0	0	0	0	0	0	0	0	0	0	0	0	0	0	0	0	0	0	0	0	0	0	0	0	0	0	0	0	0	0	0	0	0	0	0	0	0	0	0
BG_CELLB	0	0	0	0	0	0	0	0	0	0	0	0	0	0	0	0	0	0	0	0	0	0	0	0	0	0	0	0	0	0	0	0	0	0	0	0	0	0	0	0	0	0	0	0	0	0	0	0	0
BG_MADG	0	0	0	0	0	0	0	0	0	0	0	0	0	0	0	0	0	0	0	0	0	0	0	0	0	0	0	0	0	0	0	0	0	0	0	0	0	0	0	0	0	0	0	0	0	0	0	0	0
BG_MBDG	0	0	0	0	0	0	0	0	0	0	0	0	0	0	0	0	0	0	0	0	0	0	0	0	0	0	0	0	0	0	0	0	0	0	0	0	0	0	0	0	0	0	0	0	0	0	0	0	0
BILEt4	0	0	0	0	0	0	0	0	0	0	0	0	0	0	0	0	0	0	0	0	0	0	0	0	0	0	0	0	0	0	0	0	0	0	0	0	0	0	0	0	0	0	0	0	0	0	0	0	0
BLACT	0	0	0	0	0	0	0	0	0	0	0	0	0	0	0	0	0	0	0	0	0	0	0	0	0	0	0	0	0	0	0	0	0	0	0	0	0	0	0	0	0	0	0	0	0	0	0	0	0
BIOMASS_BS_10	0	0	0	0	0	3.21087e-11	3.25778	3.25778	3.25778	3.25778	-2.36989e-11	-2.83357e-11	-4.00815e-11	0.624185	3.25778	0.624185	0.624185	0.624185	3.25778	3.25778	3.25778	0.624185	0.624185	0.624185	3.25778	0.624185	0.624185	0.624185	0.624185	0.624185	0.624185	0.624185	0.624185	3.25778	0.624185	0.624185	0.624185	0.624185	0.624185	0.624185	0.624185	0.624185	0.627816	3.25778	0.624185	0.624185	0.643791	3.25778	0.624185
BTDD_RR	0	0	0	0	0	1000	0	0	0	0	0	0	0	0	0	0	0	0	0	0	0	0	0	0	0	0	0	0	0	0	0	0	0	0	0	0	0	0	0	0	0	0	0	0	0	0	0	0	0
BTDt6_RR	0	0	0	0	0	1000	0	0	0	0	0	0	0	0	0	0	0	0	0	0	0	0	0	0	0	0	0	0	0	0	0	0	0	0	0	0	0	0	0	0	0	0	0	0	0	0	0	0	0
BTS_1	0	0	0	0	0	0	0	0	0	0	0	0	0	0	0	0	0	0	0	0	0	0	0	0	0	0	0	0	0	0	0	0	0	0	0	0	0	0	0	0	0	0	0	0	0	0	0	0	0
BUTKr	0	0	0	0	0	0	0	0	0	0	0	-1.47198e-12	0	0	0	0	0	0	0	0	0	0	0	0	0	0	0	0	0	0	0	0	0	0	0	0	0	0	0	0	0	0	0	0	0	0	0	1.29247e-26	1.61559e-27
BUTSabc	0	0	0	0	0	0	0	0	0	0	0	-1.47198e-12	0	0	0	0	0	0	0	0	0	0	0	0	0	0	0	0	0	0	0	0	0	0	0	0	0	0	0	0	0	0	0	0	0	0	0	0	1.61559e-27
CA2abc1	0	0	0	0	0	0	0	0	0	0	0	0	0	0	0	0	0	0	0	0	0	0	0	0	0	0	0	0	0	0	0	0	0	0	0	0	0	0	0	0	0	0	0	0	0	0	0	0	0
CAT	0	0	0	0	0	-1.51118e-11	0.227484	499.918	0.227484	0.522991	-8.73504e-12	1.02657e-11	-3.13252e-12	0.0435856	0.227484	0.0435856	0.0435856	0.0435856	0.227484	0.227484	0.227484	0.0435856	0.0435856	0.043471	0.227484	0.043471	0.0435856	0.043471	0.0435856	0.0435856	0.043471	0.0435856	0.0435856	0.227484	0.0435856	0.0435856	0.0435856	0.0435856	0.0435856	0.0435856	0.0435856	0.0435856	0.0365675	0.227484	0.0435856	0.0435856	0.00569143	0.227484	0.0435856
CAt4	0	0	0	0	0	-1.02908e-13	-0.0104412	-0.0104412	-0.0104412	-0.0104412	7.59548e-14	9.08159e-14	1.28461e-13	-0.00200051	-0.0104412	-0.00200051	-0.00200051	-0.00200051	-0.0104412	-0.0104412	-0.0104412	-0.00200051	-0.00200051	-0.00200051	-0.0104412	-0.00200051	-0.00200051	-0.00200051	-0.00200051	-0.00200051	-0.00200051	-0.00200051	-0.00200051	-0.0104412	-0.00200051	-0.00200051	-0.00200051	-0.00200051	-0.00200051	-0.00200051	-0.00200051	-0.00200051	-0.00201215	-0.0104412	-0.00200051	-0.00200051	-0.00206335	-0.0104412	-0.00200051
CBL2abc	0	0	0	0	0	0	0	0	0	0	0	0	0	0	0	0	0	0	0	0	0	0	0	0	0	0	0	0	0	0	0	0	0	0	0	0	0	0	0	0	0	0	0	0	0	0	0	0	0
CBPS	0	0	0	0	0	0	1.02619	1.02619	1.02619	1.02619	-4.57438e-12	-5.46938e-12	-1.26255e-11	0.196616	1.02619	0.196616	0.196616	0.196616	1.02619	1.02619	1.02619	0.196616	0.196616	0.196616	1.02619	0.196616	0.196616	0.196616	0.196616	0.196616	0.196616	0.196616	0.196616	1.02619	0.196616	0.196616	0.196616	0.196616	0.196616	0.196616	0.196616	0.196616	0.183216	1.02619	0.196616	0.196616	0.124265	1.02619	0.196616
CD2abc1	0	0	0	0	0	0	0	0	0	0	0	0	0	0	0	0	0	0	0	0	0	0	0	0	0	0	0	0	0	0	0	0	0	0	0	0	0	0	0	0	0	0	0	0	0	0	0	0	0
CD2t4	0	0	0	0	0	0	0	0	0	0	0	0	0	0	0	0	0	0	0	0	0	0	0	0	0	0	0	0	0	0	0	0	0	0	0	0	0	0	0	0	0	0	0	0	0	0	0	0	0
CDGPT_BS	0	0	0	0	0	6.67861e-13	0.0677619	0.0677619	0.0677619	0.0677619	-4.92936e-13	-5.89382e-13	-8.33696e-13	0.012983	0.0677619	0.012983	0.012983	0.012983	0.0677619	0.0677619	0.0677619	0.012983	0.012983	0.012983	0.0677619	0.012983	0.012983	0.012983	0.012983	0.012983	0.012983	0.012983	0.012983	0.0677619	0.012983	0.012983	0.012983	0.012983	0.012983	0.012983	0.012983	0.012983	0.0130586	0.0677619	0.012983	0.012983	0.0133908	0.0677619	0.012983
CDPDSP_BS	0	0	0	0	0	1.79809e-12	0.182436	0.182436	0.182436	0.182436	-1.32714e-12	-1.5868e-12	-2.24457e-12	0.0349543	0.182436	0.0349543	0.0349543	0.0349543	0.182436	0.182436	0.182436	0.0349543	0.0349543	0.0349543	0.182436	0.0349543	0.0349543	0.0349543	0.0349543	0.0349543	0.0349543	0.0349543	0.0349543	0.182436	0.0349543	0.0349543	0.0349543	0.0349543	0.0349543	0.0349543	0.0349543	0.0349543	0.0351577	0.182436	0.0349543	0.0349543	0.0360523	0.182436	0.0349543
CDPMEK	0	0	0	0	0	5.97864e-14	0.00606599	0.00606599	0.00606599	0.00606599	-4.41273e-14	2.68642e-13	-7.46318e-14	0.00116223	0.00606599	0.00116223	0.00116223	0.00116223	0.00606599	0.00606599	0.00606599	0.00116223	0.00116223	0.00116223	0.00606599	0.00116223	0.00116223	0.00116223	0.00116223	0.00116223	0.00116223	0.00116223	0.00116223	0.00606599	0.00116223	0.00116223	0.00116223	0.00116223	0.00116223	0.00116223	0.00116223	0.00116223	0.00116899	0.00606599	0.00116223	0.00116223	0.00119874	0.00606599	0.00116223
CELBpts	0	0	0	0	0	0	0	0	0	0	0	0	0	0	0	0	0	0	0	0	0	0	0	0	0	0	0	0	0	0	0	0	0	0	0	0	0	0	0	0	0	0	0	0	0	0	0	0	0
CHCOAL	0	0	0	0	0	0	0	0	0	0	0	0	0	0	0	0	0	0	0	0	0	0	0	0	0	0	0	0	0	0	0	0	0	0	0	0	0	0	0	0	0	0	0	0	0	0	0	0	0
CHLabc	0	0	0	0	0	0	0	0	0	0	0	0	0	0	0	0	0	0	0	0	0	0	0	0	0	0	0	0	0	0	0	0	0	0	0	0	0	0	0	0	0	0	0	0	0	0	0	0	0
CHOLD2	0	0	0	0	0	0	0	0	0	0	0	0	0	0	0	0	0	0	0	0	0	0	0	0	0	0	0	0	0	0	0	0	0	0	0	0	0	0	0	0	0	0	0	0	0	0	0	0	0
CHOLSabc_1	0	0	0	0	0	0	0	0	0	0	0	0	0	0	0	0	0	0	0	0	0	0	0	0	0	0	0	0	0	0	0	0	0	0	0	0	0	0	0	0	0	0	0	0	0	0	0	0	0
CHORM	0	0	0	0	0	9.20759e-12	0.934212	0.934212	0.934212	0.934212	-6.79595e-12	-4.98535e-12	-7.05191e-12	0.178993	0.934212	0.178993	0.178993	0.178993	0.934212	0.934212	0.934212	0.178993	0.178993	0.178993	0.934212	0.178993	0.178993	0.178993	0.178993	0.178993	0.178993	0.178993	0.178993	0.934212	0.178993	0.178993	0.178993	0.178993	0.178993	0.178993	0.178993	0.178993	0.180034	0.934212	0.178993	0.178993	0.184615	0.934212	0.178993
CHORS	0	0	0	0	0	0	1.11329	1.11329	1.11329	1.11329	0	-9.04729e-26	-9.24044e-12	0.213304	1.11329	0.213304	0.213304	0.213304	1.11329	1.11329	1.11329	0.213304	0.213304	0.213304	1.11329	0.213304	0.213304	0.213304	0.213304	0.213304	0.213304	0.213304	0.213304	1.11329	0.213304	0.213304	0.213304	0.213304	0.213304	0.213304	0.213304	0.213304	0.214545	1.11329	0.213304	0.213304	0.220004	1.11329	0.213304
CHORt2	0	0	0	0	0	0	0	0	0	0	0	0	0	0	0	0	0	2.22143e-26	1.89327e-29	0	0	0	0	0	0	0	-5.39581e-28	0	-2.01948e-28	0	0	0	0	0	0	0	0	0	0	0	0	0	0	0	0	0	0	0	0
CITRt2r	0	0	0	0	0	0	0	0	0	0	0	0	0	0	0	0	0	0	0	0	0	0	0	0	0	0	0	0	0	0	0	0	0	0	0	0	0	0	0	0	0	0	0	0	0	0	0	0	0
CITt10	0	0	0	0	0	0	0	0	0	0	0	0	999999	921708	999999	999999	950704	905708	0	0	0	0	904708	0	0	0	945710	0	913708	0	0	956722	0	935528	0	0	0	999999	904710	0	0	0	0	958522	0	0	916724	938506	0
CITt11	0	0	0	0	0	0	0	0	0	0	0	0	0	0	0	0	0	0	0	0	0	0	0	0	0	0	0	0	0	0	0	0	0	0	0	0	0	0	0	0	0	0	0	0	0	0	0	0	0
CITt12	0	0	0	0	0	0	0	0	0	0	0	0	0	0	0	0	0	0	0	0	0	0	0	0	0	0	0	0	0	0	0	0	0	0	0	0	0	0	0	0	0	0	0	0	0	0	0	0	0
CITt13	0	0	0	0	0	0	0	0	0	0	0	0	0	0	0	0	0	0	0	0	0	0	0	0	0	0	0	0	0	0	0	0	0	0	0	0	0	0	0	0	0	0	0	0	0	0	0	0	0
CITt14	0	0	0	0	0	0	0	0	0	0	0	0	0	0	0	0	0	0	0	0	0	0	0	0	0	0	0	0	0	0	0	0	0	0	0	0	0	0	0	0	0	0	0	0	0	0	0	0	0
CITt15	0	0	0	0	0	0	0	0	96403.1	73388.3	6964	25964	0	78291	0	0	49294.8	94291	41471.3	77471.4	40377.1	191291	95291	102289	33375.9	101290	54288.5	77288.4	86291	58284.2	78290.9	43276.9	102291	64471.3	98291	44294.8	75291	0	95288.5	95275.8	191290	190290	84281.1	41477.1	0	191291	83275	61492.6	98290.6
CITt2r	0	0	0	0	0	0	0	0	-96403.2	-73388.3	-6964	-25964	-999999	-999999	-999999	-999999	-999999	-999999	-41471.3	-77471.4	-40377.1	-191291	-999999	-102289	-33375.9	-101290	-999999	-77288.4	-999999	-58284.2	-78290.9	-999999	-102291	-999999	-98291	-44294.8	-75291	-999999	-999999	-95275.8	-191290	-190290	-84281.1	-999999	0	-191291	-999999	-999999	-98290.6
CLPNS2_BS	0	0	0	0	0	1.60544e-14	0.00162889	0.00162889	0.00162889	0.00162889	-1.18494e-14	-1.41678e-14	-2.00408e-14	0.000312092	0.00162889	0.000312092	0.000312092	0.000312092	0.00162889	0.00162889	0.00162889	0.000312092	0.000312092	0.000312092	0.00162889	0.000312092	0.000312092	0.000312092	0.000312092	0.000312092	0.000312092	0.000312092	0.000312092	0.00162889	0.000312092	0.000312092	0.000312092	0.000312092	0.000312092	0.000312092	0.000312092	0.000312092	0.000313908	0.00162889	0.000312092	0.000312092	0.000321895	0.00162889	0.000312092
CMPt6	0	0	0	0	0	0	0	0	0	0	0	0	0	0	0	0	0	0	0	0	0	0	0	0	0	0	0	0	0	0	0	0	0	0	0	0	0	0	0	0	0	0	0	0	0	0	0	0	0
CO2t	0	0	0	0	0	-4000	-3883.48	-1883.48	-5883.48	-4883.48	-1000	-2000	-4000	-4977.67	-7883.48	-5977.67	-3977.67	-5977.67	-3883.48	-4883.48	-2883.48	-11977.7	-5977.67	-5977.67	-2883.48	-5977.67	-2977.67	-5977.67	-5977.67	-2977.67	-4977.67	-2977.67	-5977.67	-4883.48	-5977.67	-3977.67	-4977.67	-5977.67	-5977.67	-5977.67	-11977.7	-11977.7	-4977.62	-3883.48	-4977.67	-11977.7	-4977.29	-4883.48	-5977.67
CPPPGO	0	0	0	0	0	0	0	0	-1.13091e-26	0	0	0	1.11038e-11	0	0	0	0	0	0	0	0	0	0	0	0	0	0	0	0	0	0	0	0	0	0	0	0	0	0	0	0	0	0	0	0	0	0	-4.79627e-28	0
CRNabc	0	0	0	0	0	0	0	0	0	0	0	0	0	0	0	0	0	0	0	0	0	0	0	0	0	0	0	0	0	0	0	0	0	0	0	0	0	0	0	0	0	0	0	0	0	0	0	0	0
CRO4t3	0	0	0	0	0	0	0	0	0	0	0	0	0	0	0	0	0	0	0	0	0	0	0	0	0	0	0	0	0	0	0	0	0	0	0	0	0	0	0	0	0	0	0	0	0	0	0	0	0
CS	0	0	0	0	0	2000	960.502	460.515	1960.5	963.479	5.11998e-11	1000	2000	1659.11	2960.55	1992.43	992.432	1992.44	960.502	960.527	960.528	3992.44	1992.44	1992.43	960.528	1992.44	992.432	1992.43	1659.11	992.362	1659.1	992.432	1992.44	960.502	1992.44	992.432	1659.11	1992.43	1992.43	1992.44	3992.44	3992.44	1992.31	960.502	992.432	3992.44	1658.94	960.502	1992.43
CSNt2	0	0	0	0	0	0	0	0	0	0	0	0	0	0	0	0	0	0	0	0	0	0	0	0	0	0	0	0	0	0	0	0	0	0	0	0	0	0	0	0	0	0	0	0	0	0	0	0	0
CTBTabc	0	0	0	0	0	0	0	0	0	0	0	0	0	0	0	0	0	0	0	0	0	0	0	0	0	0	0	0	0	0	0	0	0	0	0	0	0	0	0	0	0	0	0	0	0	0	0	0	0
CTPS1	0	0	0	0	0	0	0.1867	0.1867	0.187567	0.1867	-1.90714e-12	6.92717e-12	0	0.0357714	0.1867	0.0359374	0.0357714	0.0357714	0.1867	0.262167	0.1867	0.0357714	0.0357714	0.0357714	0.261571	0.0502306	0.0359374	0.0359374	0.0357714	0.0359374	0.0357714	0.0357714	0.0357714	0.1867	0.0357714	0.0357714	0.0357714	0.0357714	0.0357714	0.0357714	0.0359374	0.0359374	0.0361465	0.1867	0.0357714	0.0357714	0.036895	0	0.0357714
CTPS2	0	0	0	0	0	0	0	0	0	0	0	0	0	0	0	0	0	0	0	0	0	0	0	0	0	0	0	0	0	0	0	0	0	0	0	0	0	0	0	0	0	0	0	0	0	0	0	0.187567	0
CYOO3	0	0	0	0	0	11000	8751.33	1751.94	13752.6	10753.1	1000	4000	8000	9952.35	15751.3	8952.35	6952.35	11952.4	5751.33	10751.3	5751.33	23952.4	11952.4	12952.4	4751.33	12952.4	6952.35	9952.35	10952.4	6952.35	9952.35	5952.35	12952.4	8751.33	11952.4	5952.35	9952.35	12952.4	11952.4	11952.4	23952.4	23952.4	10952.2	5751.33	7952.35	23952.4	9951.33	8751.33	11952.4
CYOR3m	0	0	0	0	0	11000	8751.33	1751.94	13752.6	10753.1	1000	4000	8000	9952.35	15751.3	8952.35	6952.35	11952.4	5751.33	10751.3	5751.33	23952.4	11952.4	12952.4	4751.33	12952.4	6952.35	9952.35	10952.4	6952.35	9952.35	5952.35	12952.4	8751.33	11952.4	5952.35	9952.35	12952.4	11952.4	11952.4	23952.4	23952.4	10952.2	5751.33	7952.35	23952.4	9951.33	8751.33	11952.4
CYSGLYt2ir	0	0	0	0	0	0	0	0	0	0	0	0	0	0	0	0	0	0	0	0	0	0	0	0	0	0	0	0	0	0	0	0	0	0	0	0	0	0	0	0	0	0	0	0	0	0	0	0	0
CYSS_2	0	0	0	0	0	0	0	0	0.185661	0.185661	0	0	0	0	0	0	0	0	0	0.185661	0.185661	0.0355723	0	0	0.185661	0.0355723	0	0.0355723	0	0.0355723	0	0	0	0	0	0	0	0	0	0.0355723	0	0	0.0357792	0	0	0	0	0	0.0355723
CYSTGL	0	0	0	0	0	2.68665e-11	0.185661	0.185661	-1.56563e-26	0	1.22159e-11	4.84676e-26	-2.31361e-11	0.0355723	0.185661	0.236976	0.236976	0.236976	1.23684	1.23684	1.23684	0.236976	0.0355723	0.0355723	0	0.236976	0.236976	0	0.0355723	0	0.0355723	0.0355723	0.236976	0.185661	0.236976	0.0355723	0.236976	0.0355723	0.0355723	0	0.236976	0.236976	0	1.23684	0.0355723	0.236976	0.0366896	0.185661	0
CYSTL	0	0	0	0	0	-7.48592e-12	0	0	0	0	-1.55059e-11	0	0	0	0	0	0	0	0	0	0	0	0	0	0	0	0	0	0	0	0	0	0	0	0	0	0	0	0	0	0	0	0	0	0	0	0	0	0
CYSTS	0	0	0	0	0	1.93805e-11	0.185661	0.185661	0	0	-3.28999e-12	0	-2.31361e-11	0.0355723	0.185661	0.0355723	0.0355723	0.0355723	0.185661	0	0	0	0.0355723	0.0355723	0	0	0.0355723	0	0.0355723	0	0.0355723	0.0355723	0.0355723	0.185661	0.0355723	0.0355723	0.0355723	0.0355723	0.0355723	0	0.236976	0.236976	0	0.185661	0.0355723	0.0355723	0.0366896	0.185661	1.61559e-27
CYSTabc	0	0	0	0	0	0	0	0	0	0	0	4.80637e-26	0	0	0	0	0	0	0	0	0	0	0	0	0	0	1.29247e-26	0	0	0	0	0	0	0	0	0	0	0	0	0	0	0	0	0	0	0	0	0	0
CYSabc	0	0	0	0	0	0	0	0	0	0	0	0	2.08519e-11	0	0	0	0	0	0	0	0	0	0	0	0	0	0	0	0	0	0	0	0	0	0	0	0	0	0	0	0	0	0	0	-1.67661e-27	0	0	0	0
CYTB_B2	0	0	0	0	0	0	0	0	0	0	0	0	0	0	0	0	0	0	0	0	0	0	0	0	0	0	0	0	0	0	0	0	0	0	0	0	0	0	0	0	0	0	0	0	0	0	0	0	0
CYTB_B3	0	0	0	0	0	0	0	0	0	0	0	0	0	0	0	0	0	0	0	0	0	0	0	0	0	0	0	0	0	0	0	0	0	0	0	0	0	0	0	0	0	0	0	0	0	0	0	0	0
CYTD	0	0	0	0	0	0	0	0	0.00086657	0	0	0	0	0	0	0.000166033	0	0	0	0.000596174	0	0	0	0	0	0.000114226	0.000166033	0.000166033	0	0.000166033	0	0	0	0	0	0	0	0	0	0	0.000166033	0.000166033	0.000166999	0	0	0	0	0.00086657	0
CYTDK1	0	0	0	0	0	0	0	0.00086657	0	0.00086657	0	0	9.17827e-13	0	0	0	0.000166033	0.000166033	0.00086657	0	0.00086657	0.000166033	0.000166033	0.000166033	0	0	0	0	0	0	0.000166033	0.000166033	0.000166033	0.00086657	0.000166033	0.000166033	0.000166033	0.000166033	0	0.000166033	0	0	0	0.00086657	0.000166033	0.000166033	0	0	0.000166033
CYTDK2	0	0	0	0	0	0	0.00086657	0	0	0	0	0	0	0.000166033	0.00086657	0	0	0	0	0	0	0	0	0	0	0	0	0	0.000166033	0	0	0	0	0	0	0	0	0	0.000166033	0	0	0	0	0	0	0	0.000171248	0	0
ITCY	0	0	0	0	0	0	0	0	0	0	0	0	0	0	0	0	0	0	0	0	0	0	0	0	0	0	0	0	0	0	0	0	0	0	0	0	0	0	0	0	0	0	0	0	0	0	0	0	0
CYTDt2	0	0	0	0	0	0	0	0	0	0	0	0	0	0	0	0	0	0	0	0	0	0	0	0	0	0	0	0	0	0	0	0	0	0	0	0	0	0	0	0	0	0	0	0	0	0	0	0	0
CYTK1	0	0	0	0	0	1.91415e-11	1.75541	1.75541	1.75454	1.75541	-1.22208e-11	-2.30055e-11	-2.06689e-11	0.336333	1.75541	0.336167	0.336333	0.336333	1.75541	1.67994	1.75541	0.336333	0.336333	0.336333	1.68054	0.321874	0.336167	0.336167	0.336333	0.336167	0.336333	0.336333	0.336333	1.75541	0.336333	0.336333	0.336333	0.336333	0.336333	0.336333	0.336167	0.336167	0.338123	1.75541	0.336333	0.336333	0.346898	1.75454	0.336333
CYTK2	0	0	0	0	0	2.06795e-25	0	5.16988e-26	-7.50996e-27	0	0	-4.92474e-13	-3.22552e-12	-1.9387e-26	-3.87741e-26	-5.45261e-27	0	0	-8.07794e-27	-8.07794e-27	-6.46235e-27	1.85793e-26	6.05845e-27	0	-2.62533e-27	-4.74983e-25	0	2.47993e-25	0	-8.07794e-28	-2.01948e-26	5.81611e-26	-3.23117e-27	1.29247e-26	6.46235e-27	0	9.69352e-27	3.55429e-26	-1.29247e-26	0	7.10858e-26	4.52364e-26	-1.52723e-26	0	9.53196e-26	4.84676e-27	0	-2.58494e-26	0
CYTOM	0	0	0	0	0	2.68579e-11	-0.00086657	-0.00086657	-0.00086657	-0.00086657	-5.4268e-13	8.06612e-12	-9.17827e-13	-0.000166033	-0.00086657	-0.000166033	-0.000166033	-0.000166033	-0.00086657	0.0740038	-0.00086657	-0.000166033	-0.000166033	-0.000166033	0.0740038	0.014179	-0.000166033	-0.000166033	-0.000166033	-0.000166033	-0.000166033	-0.000166033	-0.000166033	-0.00086657	-0.000166033	-0.000166033	-0.000166033	-0.000166033	-0.000166033	-0.000166033	-0.000166033	-0.000166033	-0.000166999	-0.00086657	-0.000166033	-0.000166033	-0.000171248	-0.00086657	-0.000166033
Cut1	0	0	0	0	0	0	0	0	0	0	0	0	0	0	0	0	0	0	0	0	0	0	0	0	0	0	0	0	0	0	0	0	0	0	0	0	0	0	0	0	0	0	0	0	0	0	0	0	0
D4DGCD	0	0	0	0	0	0	0	0	0	0	0	0	0	0	0	0	0	0	0	0	0	0	0	0	0	0	0	0	0	0	0	0	0	0	0	0	0	0	0	0	0	0	0	0	0	0	0	0	0
DAAOP	0	0	0	0	0	0	0	0	0	0	0	0	0	0	0	0	0	0	0	0	0	0	0	0	0	0	0	0	0	0	0	0	0	0	0	0	0	0	0	0	0	0	0	0	0	0	0	0	0
DADK	0	0	0	0	0	3.85503e-12	0.0748704	0.0748704	0.0748704	0.0748704	1.67146e-11	1.63432e-12	4.84069e-12	5.16988e-26	0	0.014345	0.014345	0	0.0748704	0.0748704	0.0748704	0	1.47463e-27	0.014345	0.0748704	0.014345	0.014345	0.014345	-3.63507e-27	0.014345	-1.50582e-26	0.014345	4.84676e-26	0.0748704	4.84676e-26	0.014345	5.81611e-26	0.014345	0.014345	1.82723e-24	0	0	0.0144285	0.0748704	0.014345	0	0	0.0748704	0
DADNK	0	0	0	0	0	3.85503e-12	0.0748704	0.0748704	0.0748704	0.0748704	0	1.63432e-12	0	0	1.21492e-24	0.014345	0.014345	0	0.0748704	0.0748704	0.0748704	0	1.47463e-27	0.014345	0.0748704	0.014345	0.014345	0.014345	0	0.014345	-1.50582e-26	0.014345	4.84676e-26	0.0748704	4.84676e-26	0.014345	5.81611e-26	0.014345	0.014345	0	0	0	0.0144285	0.0748704	0.014345	0	0	0.0748704	0
DADNt2	0	0	0	0	0	0	0	0	0	0	0	3.53814e-25	0	0	0	0	0	0	0	0	0	0	0	0	0	0	0	0	0	0	0	0	0	0	0	0	0	0	0	0	0	0	0	0	0	0	0	0	0
DAGK_BS	0	0	0	0	0	0	0	0	0	0	0	0	0	0	0	0	0	0	0	0	0	0	0	0	0	0	0	0	0	0	0	0	0	0	0	0	0	0	0	0	0	0	0	0	0	0	0	0	0
DDPA	0	0	0	0	0	0	1.11329	1.11329	1.11329	1.11329	0	0	-9.24044e-12	0.213304	1.11329	0.213304	0.213304	0.213304	1.11329	1.11329	1.11329	0.213304	0.213304	0.213304	1.11329	0.213304	0.213304	0.213304	0.213304	0.213304	0.213304	0.213304	0.213304	1.11329	0.213304	0.213304	0.213304	0.213304	0.213304	0.213304	0.213304	0.213304	0.214545	1.11329	0.213304	0.213304	0.220004	1.11329	0.213304
DALAOX	0	0	0	0	0	0	0	0	0	0	0	0	0	0	0	0	0	0	0	0	0	0	0	0	0	0	0	0	0	0	0	0	0	0	0	0	0	0	0	0	0	0	0	0	0	0	0	0	0
DAPDC	0	0	0	0	0	1.04447e-11	1.05973	1.05973	1.05973	1.05973	-7.70907e-12	-9.2174e-12	-1.30382e-11	0.203043	1.05973	0.203043	0.203043	0.203043	1.05973	1.05973	1.05973	0.203043	0.203043	0.203043	1.05973	0.203043	0.203043	0.203043	0.203043	0.203043	0.203043	0.203043	0.203043	1.05973	0.203043	0.203043	0.203043	0.203043	0.203043	0.203043	0.203043	0.203043	0.204224	1.05973	0.203043	0.203043	0.209421	1.05973	0.203043
DAPE	0	0	0	0	0	1.3714e-11	1.39143	1.39143	1.39143	1.39143	-1.0122e-11	-1.21025e-11	-1.71192e-11	0.266596	1.39143	0.266596	0.266596	0.266596	1.39143	1.39143	1.39143	0.266596	0.266596	0.266596	1.39143	0.266596	0.266596	0.266596	0.266596	0.266596	0.266596	0.266596	0.266596	1.39143	0.266596	0.266596	0.266596	0.266596	0.266596	0.266596	0.266596	0.266596	0.268146	1.39143	0.266596	0.266596	0.274969	1.39143	0.266596
DB4PS	0	0	0	0	0	0	0	0	0	0	0	0	0	0	0	0	0	0	0	0	0	0	0	2.85734e-26	0	0	0	0	0	0	0	0	0	0	0	0	0	0	0	0	0	0	0	0	0	0	0	0	0
DBTS	0	0	0	0	0	0	0	0	0	0	0	0	0	0	0	0	0	0	0	0	0	0	0	0	0	0	0	0	0	0	0	0	0	0	0	0	0	0	0	0	0	0	0	0	0	0	0	0	0
DCMPDA	0	0	0	0	0	0	0	0	0	0	0	0	0	0	0	0	0	0	0	0	0	0	0	0	0	0	0	0	0	0	0	0	0	0	0	0	0	0	0	0	0	0	0	0	0	0	0	0	0
CMPDAi	0	0	0	0	0	-2.87066e-11	0	0	0	0	0	0	0	0	0	0	0	0	0	0	0	0	0	0	0	0	0	0	0	0	0	0	0	0	0	0	0	0	0	0	0	0	0	0	0	0	0	0	0
DCYTD	0	0	0	0	0	0	0	0	0	0	0	4.92474e-13	3.22552e-12	0	0	0	0	0	0	0	0	0	0	0	0	0	0	0	0	0	0	0	0	0	0	0	0	0	0	0	0	0	0	0	0	0	0	0	0
DCYTt2	0	0	0	0	0	0	0	0	0	0	0	0	0	0	0	0	0	0	0	0	0	0	0	0	0	0	0	0	0	0	0	0	0	0	0	0	0	0	0	0	0	0	0	0	0	0	0	0	0
DDGLCNt2r	0	0	0	0	0	0	0	0	0	0	0	0	0	0	0	0	0	0	0	0	0	0	0	0	0	0	0	0	0	0	0	0	0	0	0	0	0	0	0	0	0	0	0	0	0	0	0	0	0
DDGLK	0	0	0	0	0	0	0	0	0	0	0	-4.04543e-24	0	0	0	0	0	0	0	0	0	0	0	0	0	0	0	1000	0	0	0	0	0	0	0	0	0	0	0	0	0	0	0	0	0	0	0	0	0
DEXTRINt2	0	0	0	0	0	0	0	0	0	0	0	0	0	0	0	0	0	0	0	0	0	0	0	0	0	0	0	0	0	0	0	0	0	0	0	0	0	0	0	0	0	0	0	0	0	0	0	0	0
DGK1	0	0	0	0	0	5.58628e-13	0.0566789	0.0566789	0.0566789	0.0566789	-4.12313e-13	-4.92984e-13	-6.97339e-13	0.0108596	0.0566789	0.0108596	0.0108596	0.0108596	0.0566789	0.0566789	0.0566789	0.0108596	0.0108596	0.0108596	0.0566789	0.0108596	0.0108596	0.0108596	0.0108596	0.0108596	0.0108596	0.0108596	0.0108596	0.0566789	0.0108596	0.0108596	0.0108596	0.0108596	0.0108596	0.0108596	0.0108596	0.0108596	0.0109227	0.0566789	0.0108596	0.0108596	0.0112007	0.0566789	0.0108596
DGNSK	0	0	0	0	0	5.58628e-13	0.0566789	0.0566789	0.0566789	0.0566789	-4.12313e-13	-4.92984e-13	0	0.0108596	0.0566789	0.0108596	0.0108596	0.0108596	0.0566789	0.0566789	0.0566789	0.0108596	0.0108596	0.0108596	0.0566789	0.0108596	0.0108596	0.0108596	0.0108596	0.0108596	0.0108596	0.0108596	0.0108596	0.0566789	0.0108596	0.0108596	0.0108596	0.0108596	0.0108596	0.0108596	0.0108596	0.0108596	0.0109227	0.0566789	0.0108596	0.0108596	0.0112007	0.0566789	0.0108596
DHAD1	0	0	0	0	0	9.84884e-12	2.35927	2.35927	2.35927	0	-1.57596e-11	-1.56789e-11	-1.03398e-25	0.452032	2.35927	0.452032	0.452032	0.452032	2.35927	2.35927	2.35927	0.452032	0.452032	0.452032	2.35927	0.452032	0.452032	0.452032	0.452032	0.452032	0.452032	0.452032	0.452032	2.35927	0.452032	0.452032	0.452032	0.452032	0.452032	0.452032	0.452032	0.452032	0.454661	2.35927	0.452032	0.452032	0.46623	2.35927	0.452032
DHAD2	0	0	0	0	0	0	0	0	-1.56563e-26	0	1.22159e-11	0	0	0	0	0	0.236976	0.236976	0	0	0	0	0.236976	0	0	0	0	0	0	0	0	0.236976	0	1.23684	0	0	0	0.236976	0.236976	0	0	0	0	0	0	0	0.24442	0	0
DHAD3	0	0	0	0	0	2.68665e-11	1.23684	1.23684	0	1.23684	0	4.84676e-26	-2.31361e-11	0.236976	1.23684	0.236976	0	0	1.23684	1.23684	1.23684	0.236976	0	0.236976	1.23684	0.236976	0.236976	0.236976	0.236976	0.236976	0.236976	0	0.236976	0	0.236976	0.236976	0.236976	0	0	0.236976	0.236976	0.236976	0.238355	1.23684	0.236976	0.236976	0	1.23684	0.236976
DHAt	0	0	0	0	0	0	0	0	0	0	0	0	0	0	0	0	0	0	0	0	0	0	0	0	0	0	0	0	0	0	0	0	0	0	0	0	0	0	0	0	0	0	0	0	0	0	0	0	0
DHBD	0	0	0	0	0	0	0	0	0	0	0	0	0	0	0	0	0	0	0	0	0	0	0	0	0	0	0	0	0	0	0	0	0	0	0	0	0	0	0	0	0	0	0	0	0	0	0	0	0
DHBS	0	0	0	0	0	0	0	0	0	0	0	0	0	0	0	0	0	0	0	0	0	0	0	0	0	0	0	0	0	0	0	0	0	0	0	0	0	0	0	0	0	0	0	0	0	0	0	0	0
DHDPRy	0	0	0	0	0	0	1.39143	1.39143	1.39143	1.39143	0	0	0	0.266596	1.39143	0.266596	0.266596	0.266596	1.39143	1.39143	1.39143	0.266596	0.266596	0.266596	1.39143	0.266596	0.266596	0.266596	0.266596	0.266596	0.266596	0.266596	0.266596	1.39143	0.266596	0.266596	0.266596	0.266596	0.266596	0.266596	0.266596	0.266596	0.268146	1.39143	0.266596	0.266596	0.274969	1.39143	0.266596
DHDPS	0	0	0	0	0	0	1.39143	1.39143	1.39143	1.39143	0	0	0	0.266596	1.39143	0.266596	0.266596	0.266596	1.39143	1.39143	1.39143	0.266596	0.266596	0.266596	1.39143	0.266596	0.266596	0.266596	0.266596	0.266596	0.266596	0.266596	0.266596	1.39143	0.266596	0.266596	0.266596	0.266596	0.266596	0.266596	0.266596	0.266596	0.268146	1.39143	0.266596	0.266596	0.274969	1.39143	0.266596
FOLR2	0	0	0	0	0	0	3.67061e-24	0	-1.44002e-25	5.25066e-26	-8.69748e-15	2.58494e-24	-1.47099e-14	5.16988e-26	-8.07794e-28	0	-1.26218e-28	8.07794e-28	-6.05845e-28	0	0	0	-2.52435e-29	0	0	0	-1.26218e-28	0	0	0	0	-2.488e-25	2.58494e-26	2.52435e-29	3.23117e-26	-1.29247e-26	1.29247e-26	0	2.58494e-26	0	-1.16322e-25	-3.0373e-25	-3.79442e-28	-7.57306e-29	2.36658e-28	5.16988e-26	3.15544e-30	0	0
DHFR	0	0	0	0	0	1.17839e-14	0.0766622	0.0766622	0.0766622	0.0766622	-8.69748e-15	4.94698e-12	-1.47099e-14	0.0146883	0.0766622	0.0146883	0.0146883	0.0146883	0.0766622	0.00179178	0.0766622	0.0146883	0.0146883	0.0146883	0.00179178	0.000343302	0.0146883	0.0146883	0.0146883	0.0146883	0.0146883	0.0146883	0.0146883	0.0766622	0.0146883	0.0146883	0.0146883	0.0146883	0.0146883	0.0146883	0.0146883	0.0146883	0.000230408	0.0766622	0.0146883	0.0146883	0.0151497	0.0766622	0.0146883
DHFS	0	0	0	0	0	1.17839e-14	0.00119561	0.00119561	0.00119561	0.00119561	0	4.94698e-12	0	0.000229076	0.00119561	0.000229076	0.000229076	0.000229076	0.00119561	0.00119561	0.00119561	0.000229076	0.000229076	0.000229076	0.00119561	0.000229076	0.000229076	0.000229076	0.000229076	0.000229076	0.000229076	0.000229076	0.000229076	0.00119561	0.000229076	0.000229076	0.000229076	0.000229076	0.000229076	0.000229076	0.000229076	0.000229076	0.000230408	0.00119561	0.000229076	0.000229076	0.000236271	0.00119561	0.000229076
DHNAOT7	0	0	0	0	0	8.54092e-15	0.00086657	0.00086657	0.00086657	0.00086657	-6.30389e-15	3.83775e-14	-1.06617e-14	0.000166033	0.00086657	0.000166033	0.000166033	0.000166033	0.00086657	0.00086657	0.00086657	0.000166033	0.000166033	0.000166033	0.00086657	0.000166033	0.000166033	0.000166033	0.000166033	0.000166033	0.000166033	0.000166033	0.000166033	0.00086657	0.000166033	0.000166033	0.000166033	0.000166033	0.000166033	0.000166033	0.000166033	0.000166033	0.000166999	0.00086657	0.000166033	0.000166033	0.000171248	0.00086657	0.000166033
DHNPA_1	0	0	0	0	0	-1.09608e-11	0.00119561	0.00119561	0.00119561	0.00119561	0	4.94698e-12	0	0.000229076	0.00119561	0.000229076	0.000229076	0.000229076	0.00119561	0.00119561	0.00119561	0.000229076	0.000229076	0.000229076	0.00119561	0.000229076	0.000229076	0.000229076	0.000229076	0.000229076	0.000229076	0.000229076	0.000229076	0.00119561	0.000229076	0.000229076	0.000229076	0.000229076	0.000229076	0.000229076	0.000229076	0.000229076	0.000230408	0.00119561	0.000229076	0.000229076	0.000236271	0.00119561	0.000229076
DHORDi	0	0	0	0	0	0	0.397368	0.397368	0.397368	0.397368	0	0	-4.88895e-12	0.0761349	0.397368	0.0761349	0.0761349	0.0761349	0.397368	0.397368	0.397368	0.0761349	0.0761349	0.0761349	0.397368	0.0761349	0.0761349	0.0761349	0.0761349	0.0761349	0.0761349	0.0761349	0.0761349	0.397368	0.0761349	0.0761349	0.0761349	0.0761349	0.0761349	0.0761349	0.0761349	0.0761349	0.0620345	0.397368	0.0761349	0.0761349	0	0.397368	0.0761349
DHORTS	0	0	0	0	0	0	-0.397368	-0.397368	-0.397368	-0.397368	0	0	4.88895e-12	-0.0761349	-0.397368	-0.0761349	-0.0761349	-0.0761349	-0.397368	-0.397368	-0.397368	-0.0761349	-0.0761349	-0.0761349	-0.397368	-0.0761349	-0.0761349	-0.0761349	-0.0761349	-0.0761349	-0.0761349	-0.0761349	-0.0761349	-0.397368	-0.0761349	-0.0761349	-0.0761349	-0.0761349	-0.0761349	-0.0761349	-0.0761349	-0.0761349	-0.0620345	-0.397368	-0.0761349	-0.0761349	0	-0.397368	-0.0761349
DHPPDA	0	0	0	0	0	0	0	0	0	0	0	0	0	0	0	0	0	0	0	0	0	0	0	0	0	0	0	0	0	0	0	0	0	0	0	0	0	0	0	0	0	0	0	0	0	0	0	0	0
FOLD3	0	0	0	0	0	-1.09608e-11	0.00119561	0.00119561	0.00119561	0.00119561	0	4.94698e-12	0	0.000229076	0.00119561	0.000229076	0.000229076	0.000229076	0.00119561	0.00119561	0.00119561	0.000229076	0.000229076	0.000229076	0.00119561	0.000229076	0.000229076	0.000229076	0.000229076	0.000229076	0.000229076	0.000229076	0.000229076	0.00119561	0.000229076	0.000229076	0.000229076	0.000229076	0.000229076	0.000229076	0.000229076	0.000229076	0.000230408	0.00119561	0.000229076	0.000229076	0.000236271	0.00119561	0.000229076
DHQTi	0	0	0	0	0	0	1.11329	1.11329	1.11329	1.11329	0	-9.04729e-26	-9.24044e-12	0.213304	1.11329	0.213304	0.213304	0.213304	1.11329	1.11329	1.11329	0.213304	0.213304	0.213304	1.11329	0.213304	0.213304	0.213304	0.213304	0.213304	0.213304	0.213304	0.213304	1.11329	0.213304	0.213304	0.213304	0.213304	0.213304	0.213304	0.213304	0.213304	0.214545	1.11329	0.213304	0.213304	0.220004	1.11329	0.213304
DHQS	0	0	0	0	0	0	1.11329	1.11329	1.11329	1.11329	0	-9.04729e-26	-9.24044e-12	0.213304	1.11329	0.213304	0.213304	0.213304	1.11329	1.11329	1.11329	0.213304	0.213304	0.213304	1.11329	0.213304	0.213304	0.213304	0.213304	0.213304	0.213304	0.213304	0.213304	1.11329	0.213304	0.213304	0.213304	0.213304	0.213304	0.213304	0.213304	0.213304	0.214545	1.11329	0.213304	0.213304	0.220004	1.11329	0.213304
DINSK	0	0	0	0	0	0	0	0	0	0	0	0	0	0	0	0	0	0	0	0	0	0	0	0	0	0	0	0	0	0	0	0	0	0	0	0	0	0	0	0	0	0	0	0	0	0	0	0	0
DIPEPabc1	0	0	0	0	0	0	0	0	0	0	0	0	0	0	0	0	0	0	0	0	0	0	0	0	0	0	0	0	0	0	0	0	0	0	0	0	0	0	0	0	0	0	0	0	0	0	0	0	0
DIPEPabc10	0	0	0	0	0	0	0	0	0	0	0	0	0	0	0	0	0	0	0	0	0	0	0	0	0	0	0	0	0	0	0	0	0	0	0	0	0	0	0	0	0	0	0	0	0	0	0	0	0
DIPEPabc11	0	0	0	0	0	0	0	0	0	0	0	0	0	0	0	0	0	0	-9.69352e-27	0	0	0	0	0	0	0	0	0	0	0	0	0	0	0	0	0	0	0	0	0	0	0	0	0	0	0	0	9.04729e-25	0
DIPEPabc12	0	0	0	0	0	0	0	0	0	0	0	0	0	0	0	0	0	0	0	0	0	0	0	0	0	0	0	0	0	0	0	0	0	0	0	0	0	0	0	0	0	0	0	0	0	0	0	0	0
DIPEPabc13	0	0	0	0	0	0	0	0	0	0	0	0	0	0	0	0	0	0	0	0	0	0	0	0	0	0	0	0	0	0	0	0	0	0	0	0	0	0	0	0	0	0	0	0	0	0	0	0	0
DIPEPabc14	0	0	0	0	0	0	0	0	0	0	0	0	0	0	0	0	0	0	0	0	0	0	0	0	0	0	0	0	0	0	0	0	0	0	0	0	0	0	0	0	0	0	0	0	0	0	0	0	0
DIPEPabc15	0	0	0	0	0	0	0	0	0	0	0	0	0	0	0	0	0	0	0	0	0	0	0	0	0	0	0	0	0	0	0	0	0	0	0	0	0	0	0	0	0	0	0	0	0	0	0	0	0
DIPEPabc2	0	0	0	0	0	0	0	0	0	0	0	0	0	0	0	0	0	0	0	0	0	0	0	0	0	0	0	0	0	0	0	0	0	0	0	0	0	0	0	0	0	0	0	0	0	0	0	0	0
DIPEPabc3	0	0	0	0	0	0	0	0	0	0	0	0	0	0	0	0	0	0	0	0	0	0	0	0	0	0	0	0	0	0	0	0	0	0	0	0	0	0	0	0	0	0	0	0	0	0	0	0	0
DIPEPabc4	0	0	0	0	0	0	0	0	0	0	0	0	0	0	0	0	0	0	0	0	0	0	0	0	0	0	0	0	0	0	0	0	0	0	0	0	0	0	0	0	0	0	0	0	0	0	0	0	0
DIPEPabc5	0	0	0	0	0	0	0	0	0	0	0	0	0	0	0	0	0	0	0	0	0	0	0	0	0	0	0	0	0	0	0	0	0	0	0	0	0	0	0	0	0	0	0	0	0	0	0	0	0
DIPEPabc6	0	0	0	0	0	0	0	-6.46235e-27	0	0	0	0	0	0	0	0	0	0	0	0	0	0	0	0	0	0	0	0	1.29247e-26	0	0	0	0	0	0	0	0	0	0	0	0	0	0	0	0	0	0	1.03398e-25	0
DIPEPabc7	0	0	0	0	0	0	0	0	0	0	0	0	0	0	0	0	0	0	0	0	0	0	0	0	0	0	0	0	0	0	0	0	0	0	0	0	0	0	0	0	0	0	0	0	0	0	0	0	0
DIPEPabc8	0	0	0	0	0	0	0	0	0	0	0	0	0	0	0	0	0	0	0	0	0	0	0	0	0	0	0	0	0	0	0	0	0	0	0	0	0	0	0	0	0	0	0	0	0	0	0	0	0
DIPEPabc9	0	0	0	0	0	0	0	0	0	0	0	0	0	0	0	0	0	0	0	0	0	0	0	0	0	0	0	0	0	0	0	0	0	0	0	0	0	0	0	0	0	0	0	0	0	0	0	0	0
DJENKabc	0	0	0	0	0	0	0	0	0	0	0	0	0	0	0	0	0	0	0	0	0	0	0	0	0	0	0	0	0	0	0	0	0	0	0	0	0	0	0	0	0	0	0	0	0	0	0	0	0
DKI	0	0	0	0	0	0	0	0	0	0	0	0	0	0	0	0	0	0	0	0	0	0	0	0	0	0	0	0	0	0	0	0	0	0	0	0	0	0	0	0	0	0	0	0	0	0	0	0	0
DKII	0	0	0	0	0	0	0	0	0	0	0	0	0	0	0	0	0	0	0	0	0	0	0	0	0	0	0	0	0	0	0	0	0	0	0	0	0	0	0	0	0	0	0	0	0	0	0	0	0
DKMD2K	0	0	0	0	0	0	0	0	0	0	0	0	-2.58494e-26	0	0	0	0	0	0	0	0	0	0	0	0	0	0	0	0	0	-7.25754e-26	0	0	0	0	0	0	0	0	0	0	0	0	0	0	0	0	0	0
DKMD3M	0	0	0	0	0	0	0	0	0	0	0	0	0	0	0	0	0	0	0	0	0	0	0	0	0	0	0	0	0	0	0	0	0	0	0	0	0	0	0	0	0	0	0	0	0	0	0	0	0
DM1PE	0	0	0	0	0	0	0	0	0	0	0	0	-2.58494e-26	0	0	0	0	0	0	0	0	0	0	0	0	0	0	0	0	0	-7.25754e-26	0	0	0	0	0	0	0	0	0	0	0	0	0	0	0	0	0	0
DMATT	0	0	0	0	0	8.54092e-15	0.00086657	0.00086657	0.00086657	0.00086657	-6.30389e-15	3.83775e-14	-1.06617e-14	0.000166033	0.00086657	0.000166033	0.000166033	0.000166033	0.00086657	0.00086657	0.00086657	0.000166033	0.000166033	0.000166033	0.00086657	0.000166033	0.000166033	0.000166033	0.000166033	0.000166033	0.000166033	0.000166033	0.000166033	0.00086657	0.000166033	0.000166033	0.000166033	0.000166033	0.000166033	0.000166033	0.000166033	0.000166033	0.000166999	0.00086657	0.000166033	0.000166033	0.000171248	0.00086657	0.000166033
DMPPS	0	0	0	0	0	5.97864e-14	0.00606599	0.00606599	0.00606599	0.00606599	-4.41273e-14	2.68642e-13	-7.46318e-14	0.00116223	0.00606599	0.00116223	0.00116223	0.00116223	0.00606599	0.00606599	0.00606599	0.00116223	0.00116223	0.00116223	0.00606599	0.00116223	0.00116223	0.00116223	0.00116223	0.00116223	0.00116223	0.00116223	0.00116223	0.00606599	0.00116223	0.00116223	0.00116223	0.00116223	0.00116223	0.00116223	0.00116223	0.00116223	0.00116899	0.00606599	0.00116223	0.00116223	0.00119874	0.00606599	0.00116223
DPCOAK	0	0	0	0	0	0	0	0	2.12767e-13	0	0	1.42874e-13	1.03398e-25	0	0	0	0	0	0	0	0	-2.02697e-13	0	0	0	0	5.68687e-25	0	-7.62557e-25	0	0	1.61445e-13	7.87554e-15	-2.49893e-13	7.87554e-15	8.00332e-14	7.87554e-15	0	2.7313e-13	0	8.18008e-13	8.18008e-13	0	0	0	0	0	0	0
DPR	0	0	0	0	0	0	0	0	0	0	0	0	0	0	0	0	0	0	5.07355e-14	0	0	0	0	0	0	-2.74068e-26	0	0	0	0	0	0	0	0	0	0	0	0	0	0	0	0	0	0	0	0	0	0	0
DRBK	0	0	0	0	0	0	0	0	3.87741e-26	0	0	0	0	0	0	0	0	0	0	0	0	0	0	0	0	0	0	0	0	0	0	0	0	0	0	0	0	0	0	0	0	0	0	0	0	0	0	-2.26182e-26	0
DRIBabc	0	0	0	0	0	0	0	0	3.87741e-26	0	0	0	0	0	0	0	0	0	0	0	0	0	0	0	0	0	0	0	0	0	0	0	0	0	0	0	0	0	0	0	0	0	0	0	0	0	0	-2.26182e-26	0
DRPA	0	0	0	0	0	2.48902e-11	-0.206149	-0.206149	-0.206149	-0.206149	-1.57596e-11	0	0	-0.0106935	-0.0558123	-0.0394978	-0.0394978	-0.0106935	-0.206149	-0.206149	-0.206149	-0.0251528	-0.0106935	-0.0394978	-0.206149	-0.0394978	-0.0394978	-0.0394978	-0.0106935	-0.0394978	-0.0251528	-0.0394978	-0.0106935	-0.206149	-0.0106935	-0.0394978	-0.0106935	-0.0394978	-0.0394978	-0.0251528	-0.0251528	-0.0251528	999.96	-0.206149	-0.0394978	-0.0106935	-0.0259428	-0.206149	-0.0251528
DTMPK	0	0	0	0	0	7.35258e-13	0.0746	0.0746	0.0746	0.0746	-5.4268e-13	-6.48859e-13	-9.17827e-13	0.0142932	0.0746	0.0142932	0.0142932	0.0142932	0.0746	0.0746	0.0746	0.0142932	0.0142932	0.0142932	0.0746	0.0142932	0.0142932	0.0142932	0.0142932	0.0142932	0.0142932	0.0142932	0.0142932	0.0746	0.0142932	0.0142932	0.0142932	0.0142932	0.0142932	0.0142932	0.0142932	0.0142932	0.0143764	0.0746	0.0142932	0.0142932	0.0147422	0.0746	0.0142932
DTMPt6	0	0	0	0	0	0	0	0	0	0	0	0	0	0	0	0	0	0	0	0	0	0	0	0	0	0	0	0	0	0	0	0	0	0	0	0	0	0	0	0	0	0	0	0	0	0	0	0	8.07794e-28
DURIK1	0	0	0	0	0	-3.00391e-11	0.0754665	0.0754665	0.0754665	0.0754665	0	0	0	0	0	0.0144592	0.0144592	0	0.0754665	0.000596174	0.0754665	0.0144592	5.65455e-26	0.0144592	0.000596174	0.000114226	0.0144592	0.0144592	0	0.0144592	0.0144592	0.0144592	2.58494e-26	0.0754665	1.61559e-26	0.0144592	1.9387e-26	0.0144592	0.0144592	0.0144592	0.0144592	0.0144592	0	0.0754665	0.0144592	-6.46235e-27	0.0149134	0.0754665	0.0144592
DURIPP	0	0	0	0	0	3.00391e-11	-0.0754665	-0.0754665	-0.0754665	-0.0754665	0	4.92474e-13	3.22552e-12	1.9387e-26	3.87741e-26	-0.0144592	-0.0144592	0	-0.0754665	-0.000596174	-0.0754665	-0.0144592	0	-0.0144592	-0.000596174	-0.000114226	-0.0144592	-0.0144592	0	-0.0144592	-0.0144592	-0.0144592	-2.26182e-26	-0.0754665	-2.26182e-26	-0.0144592	-2.90806e-26	-0.0144592	-0.0144592	-0.0144592	-0.0144592	-0.0144592	-1.4106e-17	-0.0754665	-0.0144592	6.46235e-27	-0.0149134	-0.0754665	-0.0144592
DUTPDP	0	0	0	0	0	0	0	0	0	0	0	0	0	0	0	0	0	0	0	0	0	0	0	0	0	0	0	0	0	0	0	0	0	0	0	0	0	0	0	0	0	0	0	0	0	0	0	0	0
DXPRIi	0	0	0	0	0	5.97864e-14	0.00606599	0.00606599	0.00606599	0.00606599	-4.41273e-14	2.68642e-13	-7.46318e-14	0.00116223	0.00606599	0.00116223	0.00116223	0.00116223	0.00606599	0.00606599	0.00606599	0.00116223	0.00116223	0.00116223	0.00606599	0.00116223	0.00116223	0.00116223	0.00116223	0.00116223	0.00116223	0.00116223	0.00116223	0.00606599	0.00116223	0.00116223	0.00116223	0.00116223	0.00116223	0.00116223	0.00116223	0.00116223	0.00116899	0.00606599	0.00116223	0.00116223	0.00119874	0.00606599	0.00116223
DXPS	0	0	0	0	0	5.97864e-14	0.00606599	0.00606599	0.00606599	0.00606599	-4.41273e-14	2.68642e-13	0	0.00116223	0.00606599	0.00116223	0.00116223	0.00116223	0.00606599	0.00606599	0.00606599	0.00116223	0.00116223	0.00116223	0.00606599	0.00116223	0.00116223	0.00116223	0.00116223	0.00116223	0.00116223	0.00116223	0.00116223	0.00606599	0.00116223	0.00116223	0.00116223	0.00116223	0.00116223	0.00116223	0.00116223	0.00116223	0.00116899	0.00606599	0.00116223	0.00116223	0.00119874	0.00606599	0.00116223
ECOAH1_1	0	0	0	0	0	-1.11133e-11	0.0911397	0.0911397	0.0911397	0.0911397	-1.61559e-24	1.47198e-12	5.02876e-11	0.0174622	0.0911397	0.0174622	0.0174622	0.0174622	0.0911397	0.0911397	0.0911397	0.0174622	0.0174622	0.0174622	0.0911397	0.0174622	0.0174622	0.0174622	0.0174622	0.0174622	0.0174622	0.0174622	0.0174622	0.0911397	0.0174622	0.0174622	0.0174622	0.0174622	0.0174622	0.0174622	0.0174622	0.0174622	0.0175638	0.0911397	0.0174622	0.0174622	0.0180107	0.0911397	0.0174622
ECOAH2	0	0	0	0	0	-1.11133e-11	0.0911397	0.0911397	0.0911397	0.0911397	-1.61559e-24	4.91138e-25	5.02876e-11	0.0174622	0.0911397	0.0174622	0.0174622	0.0174622	0.0911397	0.0911397	0.0911397	0.0174622	0.0174622	0.0174622	0.0911397	0.0174622	0.0174622	0.0174622	0.0174622	0.0174622	0.0174622	0.0174622	0.0174622	0.0911397	0.0174622	0.0174622	0.0174622	0.0174622	0.0174622	0.0174622	0.0174622	0.0174622	0.0175638	0.0911397	0.0174622	0.0174622	0.0180107	0.0911397	0.0174622
ECOAH2c	0	0	0	0	0	0	-5.16988e-26	-2.90806e-26	0	997.641	-8.49035e-12	0	1.22944e-11	-2.18227e-13	5.16988e-26	-8.71494e-14	-3.23117e-27	1.61559e-27	0	-1.15604e-13	-6.14227e-14	0	0	0	4.00358e-13	-1.59823e-13	4.07598e-13	5.06466e-14	-2.14528e-13	-3.93192e-13	-2.27387e-13	-3.23117e-27	0	-1.61559e-26	0	-1.21169e-27	0	-1.41651e-13	4.03897e-28	0	-4.52364e-26	-2.26182e-26	3.29924e-14	-5.16988e-26	-2.26205e-13	4.03897e-28	2.4326e-13	-8.85544e-26	6.55534e-14
ECOAH3	0	0	0	0	0	-1.11133e-11	0.0911397	0.0911397	0.0911397	0.0911397	-1.61559e-24	4.91138e-25	5.02876e-11	0.0174622	0.0911397	0.0174622	0.0174622	0.0174622	0.0911397	0.0911397	0.0911397	0.0174622	0.0174622	0.0174622	0.0911397	0.0174622	0.0174622	0.0174622	0.0174622	0.0174622	0.0174622	0.0174622	0.0174622	0.0911397	0.0174622	0.0174622	0.0174622	0.0174622	0.0174622	0.0174622	0.0174622	0.0174622	0.0175638	0.0911397	0.0174622	0.0174622	0.0180107	0.0911397	0.0174622
ECOAH4	0	0	0	0	0	-1.11133e-11	0.0911397	0.0911397	0.0911397	0.0911397	-1.61559e-24	4.91138e-25	5.02876e-11	0.0174622	0.0911397	0.0174622	0.0174622	0.0174622	0.0911397	0.0911397	0.0911397	0.0174622	0.0174622	0.0174622	0.0911397	0.0174622	0.0174622	0.0174622	0.0174622	0.0174622	0.0174622	0.0174622	0.0174622	0.0911397	0.0174622	0.0174622	0.0174622	0.0174622	0.0174622	0.0174622	0.0174622	0.0174622	0.0175638	0.0911397	0.0174622	0.0174622	0.0180107	0.0911397	0.0174622
ECOAH5_1	0	0	0	0	0	-1.11133e-11	0.0911397	0.0911397	0.0911397	0.0911397	-1.61559e-24	4.91138e-25	5.02876e-11	0.0174622	0.0911397	0.0174622	0.0174622	0.0174622	0.0911397	0.0911397	0.0911397	0.0174622	0.0174622	0.0174622	0.0911397	0.0174622	0.0174622	0.0174622	0.0174622	0.0174622	0.0174622	0.0174622	0.0174622	0.0911397	0.0174622	0.0174622	0.0174622	0.0174622	0.0174622	0.0174622	0.0174622	0.0174622	0.0175638	0.0911397	0.0174622	0.0174622	0.0180107	0.0911397	0.0174622
ECOAH6	0	0	0	0	0	-1.11133e-11	0.0911397	0.0911397	0.0911397	0.0911397	-1.61559e-24	4.91138e-25	5.02876e-11	0.0174622	0.0911397	0.0174622	0.0174622	0.0174622	0.0911397	0.0911397	0.0911397	0.0174622	0.0174622	0.0174622	0.0911397	0.0174622	0.0174622	0.0174622	0.0174622	0.0174622	0.0174622	0.0174622	0.0174622	0.0911397	0.0174622	0.0174622	0.0174622	0.0174622	0.0174622	0.0174622	0.0174622	0.0174622	0.0175638	0.0911397	0.0174622	0.0174622	0.0180107	0.0911397	0.0174622
ECOAH7	0	0	0	0	0	-1.11133e-11	0.0701075	0.0701075	0.0701075	0.0701075	-1.61559e-24	4.3944e-25	5.02876e-11	0.0134325	0.0701075	0.0134325	0.0134325	0.0134325	0.0701075	0.0701075	0.0701075	0.0134325	0.0134325	0.0134325	0.0701075	0.0134325	0.0134325	0.0134325	0.0134325	0.0134325	0.0134325	0.0134325	0.0134325	0.0701075	0.0134325	0.0134325	0.0134325	0.0134325	0.0134325	0.0134325	0.0134325	0.0134325	0.0135106	0.0701075	0.0134325	0.0134325	0.0138544	0.0701075	0.0134325
ECOAH9ir	0	0	0	0	0	1.79728e-11	8.27181e-25	2.90806e-26	998.763	-5.59878e-14	1.86124e-11	7.64794e-12	-1.22944e-11	2.06795e-25	3.10193e-25	-1.61559e-27	-6.46235e-27	-3.10193e-25	-1.74483e-25	0	0	0	0	0	9.69352e-27	0	-5.42975e-27	0	0	0	0	1.03398e-25	0	1.55096e-25	0	1.03398e-25	1.03398e-25	3.87741e-26	1.03398e-25	-5.16988e-26	2.58494e-26	0	0	5.16988e-26	2.26205e-13	-4.03897e-28	-2.4326e-13	8.85544e-26	3.23117e-27
ECTOINEabc	0	0	0	0	0	0	0	0	0	0	0	0	0	0	0	0	0	0	0	0	0	0	0	0	0	0	0	0	0	0	0	0	0	0	0	0	0	0	0	0	0	0	0	0	0	0	0	0	0
EDA	0	0	0	0	0	0	0	0	0	0	0	-5.46715e-24	0	0	0	0	0	0	0	0	0	0	0	0	0	0	0	1000	0	0	0	0	0	0	0	0	0	0	0	0	0	0	0	0	0	0	0	0	0
ENO	0	0	0	0	0	-7.14199e-12	-12.5771	487.436	-12.5771	-11.9598	3.66598e-11	-3.01244e-10	7.40025e-12	1664.24	1987.32	997.59	-2.40975	1997.57	-12.5771	-12.5526	-12.5508	3997.58	1997.57	1997.59	-12.5514	1997.59	997.59	997.59	1664.24	997.407	1664.25	-2.40975	1997.57	-12.5771	1997.57	-2.40975	1664.24	997.59	1997.59	1997.58	3997.38	3997.38	997.353	-12.5771	-2.40975	3997.57	1664.17	-12.5771	1997.57
ETHAAL	0	0	0	0	0	0	0	0	0	0	0	0	0	0	0	0	0	0	0	0	0	0	0	0	0	0	0	0	0	0	0	0	0	0	0	0	0	0	0	0	0	0	0	0	0	0	0	0	0
ETHAt6	0	0	0	0	0	0	0	0	0	0	0	0	0	0	0	0	0	0	0	0	0	0	0	0	0	0	0	0	0	0	0	0	0	0	0	0	0	0	0	0	0	0	0	0	0	0	0	0	0
ETHSabc	0	0	0	0	0	0	0	0	0	0	0	0	0	0	0	0	0	0	0	0	0	0	0	0	0	0	0	0	0	0	0	0	0	0	0	0	0	0	0	0	0	0	0	0	0	0	0	0	5.70322e-28
ETOHt3	0	0	0	0	0	0	0	0	0	0	0	0	0	0	0	0	0	0	0	0	0	0	0	0	0	0	0	0	0	0	0	0	0	0	0	0	0	0	0	0	0	0	0	0	0	0	0	0	0
EX_2ddglcn_e	0	0	0	0	0	0	0	0	0	0	0	0	0	0	0	0	0	0	0	0	0	0	0	0	0	0	0	0	0	0	0	0	0	0	0	0	0	0	0	0	0	0	0	0	0	0	0	0	0
EX_2hxmp_e	0	0	0	0	0	0	0	0	0	0	0	0	0	0	0	0	0	0	0	0	0	0	0	0	0	0	0	0	0	0	0	0	0	0	0	0	0	0	0	0	0	0	0	0	0	0	0	0	0
EX_2pg_e	0	0	0	0	0	0	0	0	0	0	0	0	0	0	0	0	0	0	0	0	0	0	0	0	0	0	0	0	0	0	0	0	0	0	0	0	0	0	0	0	0	0	0	0	0	0	0	0	0
EX_2pglyc_e	0	0	0	0	0	0	0	0	0	0	0	0	0	0	0	0	0	0	0	0	0	0	0	0	0	0	0	0	0	0	0	0	0	0	0	0	0	0	0	0	0	0	0	0	0	0	0	0	0
EX_3amba_e	0	0	0	0	0	0	0	0	0	0	0	0	0	0	0	0	0	0	0	0	0	0	0	0	0	0	0	0	0	0	0	0	0	0	0	0	0	0	0	0	0	0	0	0	0	0	0	0	0
EX_3amp_e	0	0	0	0	0	0	0	0	0	0	0	0	0	0	0	0	0	0	0	0	0	0	0	0	0	0	0	0	0	0	0	0	0	0	0	0	0	0	0	0	0	0	0	0	0	0	0	0	0
EX_3cmp_e	0	0	0	0	0	0	0	0	0	0	0	0	0	0	0	0	0	0	0	0	0	0	0	0	0	0	0	0	0	0	0	0	0	0	0	0	0	0	0	0	0	0	0	0	0	0	0	0	0
EX_3gmp_e	0	0	0	0	0	0	0	0	0	0	0	0	0	0	0	0	0	0	0	0	0	0	0	0	0	0	0	0	0	0	0	0	0	0	0	0	0	0	0	0	0	0	0	0	0	0	0	0	0
EX_3pg_e	0	0	0	0	0	0	0	0	0	0	0	0	0	0	0	0	0	0	0	0	0	0	0	0	0	0	0	0	0	0	0	0	0	0	0	0	0	0	0	0	0	0	0	0	0	0	0	0	0
EX_3ump_e	0	0	0	0	0	0	0	0	0	0	0	0	0	0	0	0	0	0	0	0	0	0	0	0	0	0	0	0	0	0	0	0	0	0	0	0	0	0	0	0	0	0	0	0	0	0	0	0	0
EX_4abut_e	0	0	0	0	0	0	-1000	0	0	0	0	0	0	0	0	0	0	0	0	0	0	0	0	0	0	0	0	0	0	0	0	0	0	0	0	0	0	0	0	0	0	0	0	0	0	0	0	0	0
EX_5mtr_e	0	0	0	0	0	0	0	0	0	0	0	0	0	0	0	0	0	0	0	0	0	0	0	0	0	0	0	0	0	0	0	0	0	0	0	0	0	0	0	0	0	0	0	0	0	0	0	0	0
EX_6pgc_e	0	0	0	0	0	0	0	0	0	0	0	0	0	0	0	0	0	0	0	0	0	0	0	0	0	0	0	0	0	0	0	0	0	0	0	0	0	0	0	0	0	0	0	0	0	0	0	0	0
EX_Larab_e	0	0	0	0	0	0	0	0	0	0	0	0	0	0	0	0	0	0	0	0	0	0	0	0	0	0	0	0	0	0	0	0	0	0	0	0	0	0	0	0	0	0	0	0	0	0	0	0	0
EX_Lcyst_e	0	0	0	0	0	0	0	0	0	0	0	0	0	0	0	0	0	0	0	0	0	0	0	0	0	0	0	0	0	0	0	0	0	0	0	0	0	0	0	0	0	0	0	0	0	0	0	0	0
EX_abt__L_e	0	0	0	0	0	0	0	0	0	0	0	0	0	0	0	0	0	0	0	0	0	0	0	0	0	0	0	0	0	0	0	0	0	0	0	0	0	0	0	0	0	0	0	0	0	0	0	0	0
EX_ac_e	0	0	0	0	0	0	0	0	0	0	0	-1000	0	0	0	0	0	0	0	0	0	0	0	0	0	0	0	0	0	0	0	0	0	0	0	0	0	0	0	0	0	0	0	0	0	0	0	0	0
EX_acac_e	0	0	0	0	0	0	0	0	0	0	0	0	-1000	0	0	0	0	0	0	0	0	0	0	0	0	0	0	0	0	0	0	0	0	0	0	0	0	0	0	0	0	0	0	0	0	0	0	0	0
EX_acgam_e	0	0	0	0	0	0	0	0	0	0	0	0	0	0	-1000	0	0	0	0	0	0	0	0	0	0	0	0	0	0	0	0	0	0	0	0	0	0	0	0	0	0	0	0	0	0	0	0	0	0
EX_acmana_e	0	0	0	0	0	0	0	0	0	0	0	0	0	0	0	0	0	0	0	0	0	0	0	0	0	0	0	0	0	0	0	0	0	0	0	0	0	0	0	0	0	0	0	0	0	0	0	0	0
EX_acnam_e	0	0	0	0	0	0	0	0	0	0	0	0	0	0	0	0	0	0	0	0	0	0	0	0	0	0	0	0	0	0	0	0	0	0	0	0	0	0	0	0	0	0	0	0	0	0	0	0	0
EX_actn__R_e	0	0	0	0	0	0	0	0	0	0	0	0	0	0	0	0	0	0	0	0	0	0	0	0	0	0	0	0	0	0	0	0	0	0	0	0	0	0	0	0	0	0	0	0	0	0	0	0	0
EX_ade_e	0	0	0	0	0	0	0	0	0	0	0	0	0	0	0	0	0	0	0	0	0	0	0	0	0	0	0	0	0	0	0	0	0	0	0	0	0	0	0	0	0	0	0	0	0	0	0	0	0
EX_adn_e	0	0	0	0	0	0	0	0	0	0	0	0	0	0	0	0	0	0	0	0	0	0	0	0	0	0	0	0	0	0	0	0	0	0	0	0	0	0	0	0	0	0	0	0	0	0	0	0	0
EX_akg_e	0	0	0	0	0	0	0	0	0	0	0	0	0	0	0	0	0	0	0	0	0	0	0	0	0	0	0	0	0	0	0	0	0	0	0	0	0	0	0	0	0	0	0	0	-1000	0	0	0	0
EX_ala_B_e	0	0	0	0	0	0	0	0	0	0	0	0	0	0	0	0	0	0	0	0	0	0	0	0	0	0	0	0	0	0	0	0	0	0	0	0	0	0	0	0	0	0	0	0	0	0	0	0	0
EX_ala__D_e	0	0	0	0	0	0	0	0	0	0	0	0	0	0	0	0	0	0	0	0	-1000	0	0	0	0	0	0	0	0	0	0	0	0	0	0	0	0	0	0	0	0	0	0	0	0	0	0	0	0
EX_ala_L_Thr__L_e	0	0	0	0	0	0	0	0	0	0	0	0	0	0	0	0	0	0	0	0	0	0	0	0	0	0	0	0	0	0	0	0	0	0	0	0	0	0	0	0	0	0	0	0	0	0	0	0	0
EX_ala_L_asp__L_e	0	0	0	0	0	0	0	0	0	0	0	0	0	0	0	0	0	0	0	0	0	0	0	0	0	0	0	0	0	0	0	0	0	0	0	0	0	0	0	0	0	0	0	0	0	0	0	0	0
EX_ala__L_e	0	0	0	0	0	0	0	0	0	0	0	0	0	0	0	0	0	0	0	0	0	0	0	0	0	0	0	0	0	0	0	0	0	0	0	0	0	0	0	0	0	0	0	0	0	0	0	0	0
EX_ala_L_gln__L_e	0	0	0	0	0	0	0	0	0	0	0	0	0	0	0	0	0	0	0	0	0	0	0	0	0	0	0	0	0	0	0	0	0	0	0	0	0	0	0	0	0	0	0	0	0	0	0	0	0
EX_ala_L_glu__L_e	0	0	0	0	0	0	0	0	0	0	0	0	0	0	0	0	0	0	0	0	0	0	0	0	0	0	0	0	0	0	0	0	0	0	0	0	0	0	0	0	0	0	0	0	0	0	0	0	0
EX_L_alagly_e	0	0	0	0	0	0	0	0	0	0	0	0	0	0	0	0	0	0	0	0	0	0	0	0	0	0	0	0	0	0	0	0	0	0	0	0	0	0	0	0	0	0	0	0	0	0	0	0	0
EX_ala_L_his__L_e	0	0	0	0	0	0	0	0	0	0	0	0	0	0	0	0	0	0	0	0	0	0	0	0	0	0	0	0	0	0	0	0	0	0	0	0	0	0	0	0	0	0	0	0	0	0	0	0	0
EX_ala_L_leu__L_e	0	0	0	0	0	0	0	0	0	0	0	0	0	0	0	0	0	0	0	0	0	0	0	0	0	0	0	0	0	0	0	0	0	0	0	0	0	0	0	0	0	0	0	0	0	0	0	0	0
EX_alaala_e	0	0	0	0	0	0	0	0	0	0	0	0	0	0	0	0	0	0	0	0	0	0	0	0	0	0	0	0	0	0	0	0	0	0	0	0	0	0	0	0	0	0	0	0	0	0	0	0	0
EX_alltn_e	0	0	0	0	0	0	0	0	0	0	0	0	0	0	0	0	0	0	0	0	0	0	0	0	0	0	0	0	0	0	0	0	0	0	0	0	0	0	0	0	0	0	0	0	0	0	0	0	0
EX_amp_e	0	0	0	0	0	0	0	0	0	0	0	0	0	0	0	0	0	0	0	0	0	0	0	0	0	0	0	0	0	0	0	0	0	0	0	0	0	0	0	0	0	0	0	0	0	0	0	0	0
EX_amylase_e	0	0	0	0	0	0	0	0	0	0	0	0	0	0	0	0	0	0	0	0	0	0	0	0	0	0	0	0	0	0	0	0	0	0	0	0	0	0	0	0	0	0	0	0	0	0	0	0	0
EX_antim_e	0	0	0	0	0	0	0	0	0	0	0	0	0	0	0	0	0	0	0	0	0	0	0	0	0	0	0	0	0	0	0	0	0	0	0	0	0	0	0	0	0	0	0	0	0	0	0	0	0
EX_arab__D_e	0	0	0	0	0	0	0	0	0	0	0	0	0	0	0	0	0	0	0	0	0	0	0	0	0	0	0	0	0	0	0	0	0	0	0	0	0	0	0	0	0	0	0	0	0	0	0	0	0
EX_arab__L_e	0	0	0	0	0	0	0	0	0	0	0	0	0	-1000	0	0	0	0	0	0	0	0	0	0	0	0	0	0	0	0	0	0	0	0	0	0	0	0	0	0	0	0	0	0	0	0	0	0	0
EX_arbt_e	0	0	0	0	0	0	0	0	0	0	0	0	0	0	0	0	0	0	0	0	0	0	0	0	0	0	0	0	0	0	0	0	0	0	0	0	0	0	0	0	0	0	0	0	0	0	0	0	0
EX_arg__L_e	0	0	0	0	0	0	0	0	0	0	0	0	0	0	0	0	0	0	0	0	0	0	0	0	0	0	0	0	0	0	0	0	0	0	0	0	0	0	0	0	0	0	0	0	0	0	0	0	0
EX_argp_e	0	0	0	0	0	0	0	0	0	0	0	0	0	0	0	0	0	0	0	0	0	0	0	0	0	0	0	0	0	0	0	0	0	0	0	0	0	0	0	0	0	0	0	0	0	0	0	0	0
EX_arsenb_e	0	0	0	0	0	0	0	0	0	0	0	0	0	0	0	0	0	0	0	0	0	0	0	0	0	0	0	0	0	0	0	0	0	0	0	0	0	0	0	0	0	0	0	0	0	0	0	0	0
EX_arsna_e	0	0	0	0	0	0	0	0	0	0	0	0	0	0	0	0	0	0	0	0	0	0	0	0	0	0	0	0	0	0	0	0	0	0	0	0	0	0	0	0	0	0	0	0	0	0	0	0	0
EX_arsni2_e	0	0	0	0	0	0	0	0	0	0	0	0	0	0	0	0	0	0	0	0	0	0	0	0	0	0	0	0	0	0	0	0	0	0	0	0	0	0	0	0	0	0	0	0	0	0	0	0	0
EX_asn__L_e	0	0	0	0	0	0	0	0	0	0	0	0	0	0	0	0	0	0	0	0	0	0	0	0	0	0	0	0	0	0	0	0	0	0	0	0	0	0	0	0	0	0	0	-1000	0	0	0	0	0
EX_asp__L_e	0	0	0	0	0	0	0	0	0	0	0	0	0	0	0	0	0	0	-1000	0	0	0	0	0	0	0	0	0	0	0	0	0	0	0	0	0	0	0	0	0	0	0	0	0	0	0	0	0	0
EX_bilea_e	0	0	0	0	0	0	0	0	0	0	0	0	0	0	0	0	0	0	0	0	0	0	0	0	0	0	0	0	0	0	0	0	0	0	0	0	0	0	0	0	0	0	0	0	0	0	0	0	0
EX_btd_RR_e	0	0	0	0	0	-1000	0	0	0	0	0	0	0	0	0	0	0	0	0	0	0	0	0	0	0	0	0	0	0	0	0	0	0	0	0	0	0	0	0	0	0	0	0	0	0	0	0	0	0
EX_buts_e	0	0	0	0	0	0	0	0	0	0	0	0	0	0	0	0	0	0	0	0	0	0	0	0	0	0	0	0	0	0	0	0	0	0	0	0	0	0	0	0	0	0	0	0	0	0	0	0	0
EX_ca2_e	0	0	0	0	0	-1.02908e-13	-0.0104412	-0.0104412	-0.0104412	-0.0104412	7.59548e-14	9.08159e-14	1.28461e-13	-0.00200051	-0.0104412	-0.00200051	-0.00200051	-0.00200051	-0.0104412	-0.0104412	-0.0104412	-0.00200051	-0.00200051	-0.00200051	-0.0104412	-0.00200051	-0.00200051	-0.00200051	-0.00200051	-0.00200051	-0.00200051	-0.00200051	-0.00200051	-0.0104412	-0.00200051	-0.00200051	-0.00200051	-0.00200051	-0.00200051	-0.00200051	-0.00200051	-0.00200051	-0.00201215	-0.0104412	-0.00200051	-0.00200051	-0.00206335	-0.0104412	-0.00200051
EX_cbl2_e	0	0	0	0	0	0	0	0	0	0	0	0	0	0	0	0	0	0	0	0	0	0	0	0	0	0	0	0	0	0	0	0	0	0	0	0	0	0	0	0	0	0	0	0	0	0	0	0	0
EX_cd2_e	0	0	0	0	0	0	0	0	0	0	0	0	0	0	0	0	0	0	0	0	0	0	0	0	0	0	0	0	0	0	0	0	0	0	0	0	0	0	0	0	0	0	0	0	0	0	0	0	0
EX_cellb_e	0	0	0	0	0	0	0	0	0	0	0	0	0	0	0	0	0	0	0	0	0	0	0	0	0	0	0	0	0	0	0	0	0	0	0	0	0	0	0	0	0	0	0	0	0	0	0	0	0
EX_cgly_e	0	0	0	0	0	5.16988e-26	0	0	0	0	0	-3.61892e-25	1.80946e-25	0	0	0	0	0	0	0	0	0	0	0	0	0	0	0	0	0	0	0	0	0	0	0	0	0	0	0	0	0	0	0	0	0	0	0	0
EX_chitob_e	0	0	0	0	0	0	0	0	0	0	0	0	0	0	0	0	0	0	0	0	0	0	0	0	0	0	0	0	0	0	0	0	0	0	0	0	0	0	0	0	0	0	0	0	0	0	0	0	0
EX_chol_e	0	0	0	0	0	0	0	0	0	0	0	0	0	0	0	0	0	0	0	0	0	0	0	0	0	0	0	0	0	0	0	0	0	0	0	0	0	0	0	0	0	0	0	0	0	0	0	0	0
EX_chols_e	0	0	0	0	0	0	0	0	0	0	0	0	0	0	0	0	0	0	0	0	0	0	0	0	0	0	0	0	0	0	0	0	0	0	0	0	0	0	0	0	0	0	0	0	0	0	0	0	0
EX_chor_e	0	0	0	0	0	0	0	0	0	0	0	0	0	0	0	0	0	0	0	0	0	0	0	0	0	0	0	0	0	0	0	0	0	0	0	0	0	0	0	0	0	0	0	0	0	0	0	0	0
EX_cit_e	0	0	0	0	0	0	0	0	0	0	0	0	0	0	0	0	0	0	0	0	0	0	0	0	0	0	0	0	0	0	0	0	0	0	0	0	0	0	0	0	0	0	0	0	0	0	0	0	0
EX_citr__L_e	0	0	0	0	0	0	0	0	0	0	0	0	0	0	0	0	0	0	0	0	0	0	0	0	0	0	0	0	0	0	0	0	0	0	0	0	0	0	0	0	0	0	0	0	0	0	0	0	0
EX_cmp_e	0	0	0	0	0	0	0	0	0	0	0	0	0	0	0	0	0	0	0	0	0	0	0	0	0	0	0	0	0	0	0	0	0	0	0	0	0	0	0	0	0	0	0	0	0	0	0	0	0
EX_co2_e	0	0	0	0	0	4000	3883.48	1883.48	5883.48	4883.48	1000	2000	4000	4977.67	7883.48	5977.67	3977.67	5977.67	3883.48	4883.48	2883.48	11977.7	5977.67	5977.67	2883.48	5977.67	2977.67	5977.67	5977.67	2977.67	4977.67	2977.67	5977.67	4883.48	5977.67	3977.67	4977.67	5977.67	5977.67	5977.67	11977.7	11977.7	4977.62	3883.48	4977.67	11977.7	4977.29	4883.48	5977.67
EX_cobalt2_e	0	0	0	0	0	0	0	0	0	0	0	0	0	0	0	0	0	0	0	0	0	0	0	0	0	0	0	0	0	0	0	0	0	0	0	0	0	0	0	0	0	0	0	0	0	0	0	0	0
EX_crn_e	0	0	0	0	0	0	0	0	0	0	0	0	0	0	0	0	0	0	0	0	0	0	0	0	0	0	0	0	0	0	0	0	0	0	0	0	0	0	0	0	0	0	0	0	0	0	0	0	0
EX_cro4_e	0	0	0	0	0	0	0	0	0	0	0	0	0	0	0	0	0	0	0	0	0	0	0	0	0	0	0	0	0	0	0	0	0	0	0	0	0	0	0	0	0	0	0	0	0	0	0	0	0
EX_csn_e	0	0	0	0	0	0	0	0	0	0	0	0	0	0	0	0	0	0	0	0	0	0	0	0	0	0	0	0	0	0	0	0	0	0	0	0	0	0	0	0	0	0	0	0	0	0	0	0	0
EX_ctbt_e	0	0	0	0	0	0	0	0	0	0	0	0	0	0	0	0	0	0	0	0	0	0	0	0	0	0	0	0	0	0	0	0	0	0	0	0	0	0	0	0	0	0	0	0	0	0	0	0	0
EX_cu2_e	0	0	0	0	0	0	0	0	0	0	0	0	0	0	0	0	0	0	0	0	0	0	0	0	0	0	0	0	0	0	0	0	0	0	0	0	0	0	0	0	0	0	0	0	0	0	0	0	0
EX_cys__D_e	0	0	0	0	0	0	0	0	0	0	0	0	0	0	0	0	0	0	0	0	0	0	0	0	0	0	0	0	0	0	0	0	0	0	0	0	0	0	0	0	0	0	0	0	0	0	0	0	0
EX_cys__L_e	0	0	0	0	0	0	0	0	0	0	0	0	-2.08519e-11	0	0	0	0	0	0	0	0	0	0	0	0	0	0	0	0	0	0	0	0	0	0	0	0	0	0	0	0	0	0	0	0	0	0	0	0
EX_cyst__L_e	0	0	0	0	0	0	0	0	0	0	0	0	0	0	0	0	0	0	0	0	0	0	0	0	0	0	0	0	0	0	0	0	0	0	0	0	0	0	0	0	0	0	0	0	0	0	0	0	0
EX_cytd_e	0	0	0	0	0	0	0	0	0	0	0	0	0	0	0	0	0	0	0	0	0	0	0	0	0	0	0	0	0	0	0	0	0	0	0	0	0	0	0	0	0	0	0	0	0	0	0	0	0
EX_dad_2_e	0	0	0	0	0	0	0	0	0	0	0	0	0	0	0	0	0	0	0	0	0	0	0	0	0	0	0	0	0	0	0	0	0	0	0	0	0	0	0	0	0	0	0	0	0	0	0	0	0
EX_dcyt_e	0	0	0	0	0	0	0	0	0	0	0	0	0	0	0	0	0	0	0	0	0	0	0	0	0	0	0	0	0	0	0	0	0	0	0	0	0	0	0	0	0	0	0	0	0	0	0	0	0
EX_dextrin_e	0	0	0	0	0	0	0	0	0	0	0	0	0	0	0	0	0	0	0	0	0	0	0	0	0	0	0	0	0	0	0	0	0	0	0	0	0	0	0	0	0	0	0	0	0	0	0	0	0
EX_dha_e	0	0	0	0	0	0	0	0	0	0	0	0	0	0	0	0	0	0	0	0	0	0	0	0	0	0	0	0	0	0	0	0	0	0	0	0	0	0	0	0	0	0	0	0	0	0	0	0	0
EX_diact_e	0	0	0	0	0	0	0	0	0	0	0	0	0	0	0	0	0	0	0	0	0	0	0	0	0	0	0	0	0	0	0	0	0	0	0	0	0	0	0	0	0	0	0	0	0	0	0	0	0
EX_djenk_e	0	0	0	0	0	0	0	0	0	0	0	0	0	0	0	0	0	0	0	0	0	0	0	0	0	0	0	0	0	0	0	0	0	0	0	0	0	0	0	0	0	0	0	0	0	0	0	0	0
EX_drib_e	0	0	0	0	0	0	0	0	0	0	0	0	0	0	0	0	0	0	0	0	0	0	0	0	0	0	0	0	0	0	0	0	0	0	0	0	0	0	0	0	0	0	0	0	0	0	0	0	0
EX_dtmp_e	0	0	0	0	0	0	0	0	0	0	0	0	0	0	0	0	0	0	0	0	0	0	0	0	0	0	0	0	0	0	0	0	0	0	0	0	0	0	0	0	0	0	0	0	0	0	0	0	0
EX_ectoine_e	0	0	0	0	0	0	0	0	0	0	0	0	0	0	0	0	0	0	0	0	0	0	0	0	0	0	0	0	0	0	0	0	0	0	0	0	0	0	0	0	0	0	0	0	0	0	0	0	0
EX_etha_e	0	0	0	0	0	0	0	0	0	0	0	0	0	0	0	0	0	0	0	0	0	0	0	0	0	0	0	0	0	0	0	0	0	0	0	0	0	0	0	0	0	0	0	0	0	0	0	0	0
EX_eths_e	0	0	0	0	0	0	0	0	0	0	0	0	0	0	0	0	0	0	0	0	0	0	0	0	0	0	0	0	0	0	0	0	0	0	0	0	0	0	0	0	0	0	0	0	0	0	0	0	0
EX_etoh_e	0	0	0	0	0	0	0	0	0	0	0	0	0	0	0	0	0	0	0	0	0	0	0	0	0	0	0	0	0	0	0	0	0	0	0	0	0	0	0	0	0	0	0	0	0	0	0	0	0
EX_fe2_e	0	0	0	0	0	0	0	0	0	0	0	0	0	0	0	0	0	0	0	0	0	0	0	0	0	0	0	0	0	0	0	0	0	0	0	0	0	0	0	0	0	0	8.17483e-28	0	0	0	0	0	0
EX_fe3_e	0	0	0	0	0	-1.10775e-13	-0.0112394	-0.0112394	-0.0112394	-0.0112394	8.1761e-14	9.77581e-14	1.38281e-13	-0.00215344	-0.0112394	-0.00215344	-0.00215344	-0.00215344	-0.0112394	-0.0112394	-0.0112394	-0.00215344	-0.00215344	-0.00215344	-0.0112394	-0.00215344	-0.00215344	-0.00215344	-0.00215344	-0.00215344	-0.00215344	-0.00215344	-0.00215344	-0.0112394	-0.00215344	-0.00215344	-0.00215344	-0.00215344	-0.00215344	-0.00215344	-0.00215344	-0.00215344	-0.00216596	-0.0112394	-0.00215344	-0.00215344	-0.00222108	-0.0112394	-0.00215344
EX_ferrich_e	0	0	0	0	0	0	0	0	0	0	0	0	0	0	0	0	0	0	0	0	0	0	0	0	0	0	0	0	0	0	0	0	0	0	0	0	0	0	0	0	0	0	0	0	0	0	0	0	0
EX_ferxa_e	0	0	0	0	0	0	0	0	0	0	0	0	0	0	0	0	0	0	0	0	0	0	0	0	0	0	0	0	0	0	0	0	0	0	0	0	0	0	0	0	0	0	0	0	0	0	0	0	0
EX_fol_e	0	0	0	0	0	0	0	0	0	0	8.69748e-15	0	1.47099e-14	0	0	0	0	0	0	0	0	0	0	0	0	0	0	0	0	0	0	0	0	0	0	0	0	0	0	0	0	0	0	0	0	0	0	0	0
EX_for_e	0	0	0	0	0	0	0	0	0	0	-1000	0	0	0	0	0	0	0	0	0	0	0	0	0	0	0	0	0	0	0	0	0	0	0	0	0	0	0	0	0	0	0	0	0	0	0	0	0	0
EX_fru_e	0	0	0	0	0	0	0	0	0	0	0	0	0	0	0	0	0	0	0	0	0	0	0	0	0	0	0	0	0	0	0	0	0	0	0	0	0	0	-1000	0	0	0	0	0	0	0	0	0	0
EX_fum_e	0	0	0	0	0	0	0	0	0	0	0	0	0	0	0	0	0	0	0	0	0	0	0	0	0	0	0	0	0	0	0	0	0	0	0	0	0	0	0	0	0	0	0	0	0	0	0	0	0
EX_g1p_e	0	0	0	0	0	0	0	0	0	0	0	0	0	0	0	0	0	0	0	0	0	0	0	0	0	0	0	0	0	0	0	0	0	0	0	0	0	0	0	0	0	0	0	0	0	0	0	0	-1000
EX_g6p_e	0	0	0	0	0	0	0	0	0	0	0	0	0	0	0	0	0	0	0	0	0	0	0	0	0	0	0	0	0	0	0	0	0	0	-1000	0	0	0	0	0	0	0	0	0	0	0	0	0	0
EX_gal_e	0	0	0	0	0	0	0	0	0	0	0	0	0	0	0	0	0	-1000	0	0	0	0	0	0	0	0	0	0	0	0	0	0	0	0	0	0	0	0	0	0	0	0	0	0	0	0	0	0	0
EX_galctr__D_e	0	0	0	0	0	0	0	0	0	0	0	0	0	0	0	0	0	0	0	0	0	0	0	0	0	0	0	0	0	0	0	0	0	0	0	0	0	0	0	0	0	0	0	0	0	0	0	0	0
EX_galt_e	0	0	0	0	0	0	0	0	0	0	0	0	0	0	0	0	0	0	0	0	0	0	0	-1000	0	0	0	0	0	0	0	0	0	0	0	0	0	0	0	0	0	0	0	0	0	0	0	0	0
EX_galur_e	0	0	0	0	0	0	0	0	0	0	0	0	0	0	0	0	0	0	0	0	0	0	0	0	0	0	0	0	0	0	0	0	0	0	0	0	0	0	0	0	0	0	0	0	0	0	0	0	0
EX_gam6p_e	0	0	0	0	0	0	0	0	0	0	0	0	0	0	0	0	0	0	0	0	0	0	0	0	0	0	0	0	0	0	0	0	0	0	0	0	0	0	0	0	0	0	0	0	0	0	0	0	0
EX_gam_e	0	0	0	0	0	0	0	0	0	0	0	0	0	0	0	0	0	0	0	0	0	0	0	0	0	0	0	0	0	0	0	0	0	0	0	0	0	0	0	0	0	0	0	0	0	0	0	0	0
EX_gbbtn_e	0	0	0	0	0	0	0	0	0	0	0	0	0	0	0	0	0	0	0	0	0	0	0	0	0	0	0	0	0	0	0	0	0	0	0	0	0	0	0	0	0	0	0	0	0	0	0	0	0
EX_glc__D_e	0	0	0	0	0	0	0	0	0	0	0	0	0	0	0	0	0	0	0	0	0	0	0	0	0	0	0	0	0	0	0	0	0	0	0	0	0	0	0	-1000	0	0	0	0	0	0	0	0	0
EX_glcn__D_e	0	0	0	0	0	0	0	0	0	0	0	0	0	0	0	0	0	0	0	0	0	0	0	0	0	0	0	0	-1000	0	0	0	0	0	0	0	0	0	0	0	0	0	0	0	0	0	0	0	0
EX_glcr_e	0	0	0	0	0	0	0	0	0	0	0	0	0	0	0	-1000	0	0	0	0	0	0	0	0	0	0	0	0	0	0	0	0	0	0	0	0	0	0	0	0	0	0	0	0	0	0	0	0	0
EX_glcur_e	0	0	0	0	0	0	0	0	0	0	0	0	0	0	0	0	0	0	0	0	0	0	0	0	0	0	0	-1000	0	0	0	0	0	0	0	0	0	0	0	0	0	0	0	0	0	0	0	0	0
EX_gln__L_e	0	0	0	0	0	0	0	0	0	0	0	0	0	0	0	0	0	0	0	0	0	0	0	0	0	0	0	0	0	0	0	0	0	0	0	0	0	0	0	0	0	0	0	0	0	0	0	-1000	0
EX_glu__D_e	0	0	0	0	0	0	0	0	0	0	0	0	0	0	0	0	0	0	0	0	0	0	0	0	0	0	0	0	0	0	0	0	0	0	0	0	0	0	0	0	0	0	0	0	0	0	0	0	0
EX_glu__L_e	0	0	0	0	0	0	0	0	0	0	0	0	0	0	0	0	0	0	0	0	0	0	0	0	0	0	0	0	0	0	0	0	0	-1000	0	0	0	0	0	0	0	0	0	0	0	0	0	0	0
EX_glx_e	0	0	0	0	0	0	0	0	0	0	0	0	0	0	0	0	0	0	0	0	0	0	0	0	0	0	0	0	0	0	0	0	0	0	0	0	0	0	0	0	0	0	0	0	0	0	0	0	0
EX_gly_asn__L_e	0	0	0	0	0	0	0	0	0	0	0	0	0	0	0	0	0	0	0	0	0	0	0	0	0	0	0	0	0	0	0	0	0	0	0	0	0	0	0	0	0	0	0	0	0	0	0	0	0
EX_gly_asp__L_e	0	0	0	0	0	0	0	0	0	0	0	0	0	0	0	0	0	0	0	0	0	0	0	0	0	0	0	0	0	0	0	0	0	0	0	0	0	0	0	0	0	0	0	0	0	0	0	0	0
EX_gly_e	0	0	0	0	0	0	0	-1000	0	0	0	0	0	0	0	0	0	0	0	0	0	0	0	0	0	0	0	0	0	0	0	0	0	0	0	0	0	0	0	0	0	0	0	0	0	0	0	0	0
EX_gly_gln__L_e	0	0	0	0	0	0	0	0	0	0	0	0	0	0	0	0	0	0	0	0	0	0	0	0	0	0	0	0	0	0	0	0	0	0	0	0	0	0	0	0	0	0	0	0	0	0	0	0	0
EX_gly_glu__L_e	0	0	0	0	0	0	0	0	0	0	0	0	0	0	0	0	0	0	0	0	0	0	0	0	0	0	0	0	0	0	0	0	0	0	0	0	0	0	0	0	0	0	0	0	0	0	0	0	0
EX_gly_met__L_e	0	0	0	0	0	0	0	0	0	0	0	0	0	0	0	0	0	0	0	0	0	0	0	0	0	0	0	0	0	0	0	0	0	0	0	0	0	0	0	0	0	0	0	0	0	0	0	0	0
EX_gly_pro__L_e	0	0	0	0	0	0	0	0	0	0	0	0	0	0	0	0	0	0	0	0	0	0	0	0	0	0	0	0	0	0	0	0	0	0	0	0	0	0	0	0	0	0	0	0	0	0	0	0	0
EX_glyb_e	0	0	0	0	0	0	0	0	0	0	0	0	0	0	0	0	0	0	0	0	0	0	0	0	0	0	0	0	0	0	0	0	0	0	0	0	0	0	0	0	0	0	0	0	0	0	0	0	0
EX_glyc3p_e	0	0	0	0	0	0	0	0	0	0	0	0	0	0	0	0	0	0	0	0	0	0	0	0	0	0	0	0	0	-1000	0	0	0	0	0	0	0	0	0	0	0	0	0	0	0	0	0	0	0
EX_glyc_e	0	0	0	0	0	0	0	0	0	0	0	0	0	0	0	0	0	0	0	0	0	0	0	0	0	0	-1000	0	0	0	0	0	0	0	0	0	0	0	0	0	0	0	0	0	0	0	0	0	0
EX_glyclt_e	0	0	0	0	0	0	0	0	0	0	0	0	0	0	0	0	0	0	0	0	0	0	0	0.000229076	0	0.000229076	0	0.000229076	0	0	0.000229076	0	0	0	0	0	0	0	0	0	0	0	0	0	0	0	0	0	0
EX_glycogen_e	0	0	0	0	0	0	0	0	0	0	0	0	0	0	0	0	0	0	0	0	0	0	0	0	0	0	0	0	0	0	0	0	0	0	0	0	0	0	0	0	0	0	0	0	0	0	0	0	0
EX_gmp_e	0	0	0	0	0	0	0	0	0	0	0	0	0	0	0	0	0	0	0	0	0	0	0	0	0	0	0	0	0	0	0	0	0	0	0	0	0	0	0	0	0	0	0	0	0	0	0	0	0
EX_gsn_e	0	0	0	0	0	0	0	0	0	0	0	0	0	0	0	0	0	0	0	0	0	0	0	0	0	0	0	0	0	0	0	0	0	0	0	0	0	0	0	0	0	0	0	0	0	0	0	0	0
EX_gthox_e	0	0	0	0	0	0	0	0	0	0	0	0	0	0	0	0	0	0	0	0	0	0	0	0	0	0	0	0	0	0	0	0	0	0	0	0	0	0	0	0	0	0	0	0	0	0	0	0	0
EX_gthrd_e	0	0	0	0	0	0	0	0	0	0	0	0	0	0	0	0	0	0	0	0	0	0	0	0	0	0	0	0	0	0	0	0	0	0	0	0	0	0	0	0	0	0	0	0	0	0	0	0	0
EX_gua_e	0	0	0	0	0	0	0	0	0	0	0	0	0	0	0	0	0	0	0	0	0	0	0	0	0	0	0	0	0	0	0	0	0	0	0	0	0	0	0	0	0	0	0	0	0	0	0	0	0
EX_h2o2_e	0	0	0	0	0	2.58494e-26	0	0	0	0	0	-7.75482e-26	9.04729e-26	0	0	0	0	0	0	0	0	0	0	0	0	0	0	0	0	0	0	0	0	0	0	0	0	0	0	0	0	0	0	0	0	0	0	0	0
EX_h2o_e	0	0	0	0	0	5000	2935.65	935.649	4935.65	3935.65	1000	2000	3000	4987.67	5935.65	4987.67	2987.67	5987.67	1935.65	2935.65	1935.65	10987.7	5987.67	6987.67	1935.65	6987.67	3987.67	4987.67	5987.67	2987.67	4987.67	2987.67	6987.67	2935.65	4987.67	2987.67	4987.67	5987.67	5987.67	5987.67	10987.7	10987.7	3987.6	935.649	2987.67	10987.7	3987.2	1935.65	4987.67
EX_h_e	0	0	0	0	0	-2.278e-10	-978.8	-978.8	-978.8	-978.8	-1000	-1000	-1000	4.06187	-978.8	-1995.94	-1995.94	4.06187	-1978.8	-978.8	-978.8	4.06187	4.06187	4.0621	-978.8	4.0621	4.06187	-995.938	-995.938	4.06187	4.0621	-995.938	4.06187	-1978.8	4.06187	-1995.94	4.06187	4.06187	4.06187	4.06187	4.06187	4.06187	4.05642	-1978.8	-1995.94	4.06187	4.03241	-1978.8	4.06187
EX_hexs_e	0	0	0	0	0	0	0	0	0	0	0	0	0	0	0	0	0	0	0	0	0	0	0	0	0	0	0	0	0	0	0	0	0	0	0	0	0	0	0	0	0	0	0	0	0	0	0	0	0
EX_hg2_e	0	0	0	0	0	0	0	0	0	0	0	0	0	0	0	0	0	0	0	0	0	0	0	0	0	0	0	0	0	0	0	0	0	0	0	0	0	0	0	0	0	0	0	0	0	0	0	0	0
EX_his__L_e	0	0	0	0	0	0	0	0	0	0	0	0	0	0	0	0	0	0	0	0	0	0	0	0	0	0	0	0	0	0	0	0	0	0	0	0	0	0	0	0	0	0	0	0	0	0	0	0	0
EX_hqn_e	0	0	0	0	0	0	0	0	0	0	0	0	0	0	0	0	0	0	0	0	0	0	0	0	0	0	0	0	0	0	0	0	0	0	0	0	0	0	0	0	0	0	0	0	0	0	0	0	0
EX_hxan_e	0	0	0	0	0	0	0	0	0	0	0	0	0	0	0	0	0	0	0	0	0	0	0	0	0	0	0	0	0	0	0	0	0	0	0	0	0	0	0	0	0	0	0	0	0	0	0	0	0
EX_icit_e	0	0	0	0	0	0	0	0	0	0	0	0	0	0	0	0	0	0	0	0	0	0	0	0	0	0	0	0	0	0	0	0	0	0	0	0	0	0	0	0	0	0	0	0	0	0	0	0	0
EX_ile__L_e	0	0	0	0	0	0	0	0	-1000	0	0	0	0	0	0	0	0	0	0	0	0	0	0	0	0	0	0	0	0	0	0	0	0	0	0	0	0	0	0	0	0	0	0	0	0	0	0	0	0
EX_inost_e	0	0	0	0	0	0	0	0	0	0	0	0	0	0	0	0	0	0	0	0	0	0	0	0	0	0	0	0	0	0	0	0	0	0	0	0	0	0	0	0	0	0	0	0	0	0	0	0	0
EX_ins_e	0	0	0	0	0	0	0	0	0	0	0	0	0	0	0	0	0	0	0	0	0	0	0	0	0	0	0	0	0	0	0	0	0	0	0	0	0	0	0	0	0	0	0	0	0	0	0	0	0
EX_istnt_e	0	0	0	0	0	0	0	0	0	0	0	0	0	0	0	0	0	0	0	0	0	0	0	0	0	0	0	0	0	0	0	0	0	0	0	0	0	0	0	0	0	0	0	0	0	0	0	0	0
EX_k_e	0	0	0	0	0	-1.66142e-11	-2.30101	-2.30101	-2.30101	-2.30101	1.69264e-11	1.82404e-11	2.53731e-11	-0.440869	-2.30101	-0.440869	-0.440869	-0.440869	-2.30101	-2.30101	-2.30101	-0.440869	-0.440869	-0.440869	-2.30101	-0.440869	-0.440869	-0.440869	-0.440869	-0.440869	-0.440869	-0.440869	-0.440869	-2.30101	-0.440869	-0.440869	-0.440869	-0.440869	-0.440869	-0.440869	-0.440869	-0.440869	-0.443434	-2.30101	-0.440869	-0.440869	-0.454717	-2.30101	-0.440869
EX_lac__L_e	0	0	0	0	0	0	0	0	0	0	0	0	0	0	0	0	0	0	0	0	0	0	0	0	0	0	0	0	0	0	0	-1000	0	0	0	0	0	0	0	0	0	0	0	0	0	0	0	0	0
EX_lanth_e	0	0	0	0	0	0	0	0	0	0	0	0	0	0	0	0	0	0	0	0	0	0	0	0	0	0	0	0	0	0	0	0	0	0	0	0	0	0	0	0	0	0	0	0	0	0	0	0	0
EX_lcts_e	0	0	0	0	0	0	0	0	0	0	0	0	0	0	0	0	0	0	0	0	0	0	0	0	0	0	0	0	0	0	0	0	0	0	0	0	0	0	0	0	0	0	0	0	0	0	0	0	0
EX_leu__L_e	0	0	0	0	0	0	0	0	0	0	0	0	0	0	0	0	0	0	0	0	0	0	0	0	0	0	0	0	0	0	0	0	0	0	0	0	0	0	0	0	0	0	0	0	0	0	0	0	0
EX_lipt_e	0	0	0	0	0	0	0	0	0	0	0	0	0	0	0	0	0	0	0	0	0	0	0	0	0	0	0	0	0	0	0	0	0	0	0	0	0	0	0	0	0	0	0	0	0	0	0	0	0
EX_lys__L_e	0	0	0	0	0	0	0	0	0	0	0	0	0	0	0	0	0	0	0	0	0	0	0	0	0	0	0	0	0	0	0	0	0	0	0	0	0	0	0	0	0	0	0	0	0	0	0	0	0
EX_madg_e	0	0	0	0	0	0	0	0	0	0	0	0	0	0	0	0	0	0	0	0	0	0	0	0	0	0	0	0	0	0	0	0	0	0	0	0	0	0	0	0	0	0	0	0	0	0	0	0	0
EX_mal__D_e	0	0	0	0	0	0	0	0	0	0	0	0	0	0	0	0	0	0	0	0	0	0	0	0	0	0	0	0	0	0	0	0	0	0	0	0	0	0	0	0	0	0	0	0	0	0	0	0	0
EX_mal__L_e	0	0	0	0	0	0	0	0	0	0	0	0	0	0	0	0	0	0	0	0	0	0	0	0	0	0	0	0	0	0	0	0	0	0	0	-1000	0	0	0	0	0	0	0	0	0	0	0	0	0
EX_malt_e	0	0	0	0	0	0	0	0	0	0	0	0	0	0	0	0	0	0	0	0	0	0	0	0	0	0	0	0	0	0	0	0	0	0	0	0	0	0	0	0	-1000	0	0	0	0	0	0	0	0
EX_malttr_e	0	0	0	0	0	0	0	0	0	0	0	0	0	0	0	0	0	0	0	0	0	0	0	0	0	0	0	0	0	0	0	0	0	0	0	0	0	0	0	0	0	0	0	0	0	0	0	0	0
EX_man1p_e	0	0	0	0	0	0	0	0	0	0	0	0	0	0	0	0	0	0	0	0	0	0	0	0	0	0	0	0	0	0	0	0	0	0	0	0	0	0	0	0	0	0	0	0	0	0	0	0	0
EX_man6p_e	0	0	0	0	0	0	0	0	0	0	0	0	0	0	0	0	0	0	0	0	0	0	0	0	0	0	0	0	0	0	0	0	0	0	0	0	0	0	0	0	0	0	0	0	0	0	0	0	0
EX_man_e	0	0	0	0	0	0	0	0	0	0	0	0	0	0	0	0	0	0	0	0	0	0	-1000	0	0	0	0	0	0	0	0	0	0	0	0	0	0	0	0	0	0	0	0	0	0	0	0	0	0
EX_mbdg_e	0	0	0	0	0	0	0	0	0	0	0	0	0	0	0	0	0	0	0	0	0	0	0	0	0	0	0	0	0	0	0	0	0	0	0	0	0	0	0	0	0	0	0	0	0	0	0	0	0
EX_melib_e	0	0	0	0	0	0	0	0	0	0	0	0	0	0	0	0	0	0	0	0	0	0	0	0	0	0	0	0	0	0	0	0	0	0	0	0	0	0	0	0	0	-1000	0	0	0	0	0	0	0
EX_meoh_e	0	0	0	0	0	0	0	0	0	0	0	0	0	0	0	0	0	0	0	0	0	0	0	0	0	0	0	0	0	0	0	0	0	0	0	0	0	0	0	0	0	0	0	0	0	0	0	0	0
EX_met__D_e	0	0	0	0	0	0	0	0	0	0	0	0	0	0	0	0	0	0	0	0	0	0	0	0	0	0	0	0	0	0	0	0	0	0	0	0	0	0	0	0	0	0	0	0	0	0	0	0	0
EX_met_L_ala__L_e	0	0	0	0	0	0	0	0	0	0	0	0	0	0	0	0	0	0	0	0	0	0	0	0	0	0	0	0	0	0	0	0	0	0	0	0	0	0	0	0	0	0	0	0	0	0	0	0	0
EX_met__L_e	0	0	0	0	0	0	0	0	0	0	0	0	0	0	0	0	0	0	0	0	0	0	0	0	0	0	0	0	0	0	0	0	0	0	0	0	0	0	0	0	0	0	0	0	0	0	0	0	0
EX_metox__R_e	0	0	0	0	0	0	0	0	0	0	0	0	0	0	0	0	0	0	0	0	0	0	0	0	0	0	0	0	0	0	0	0	0	0	0	0	0	0	0	0	0	0	0	0	0	0	0	0	0
EX_metox_e	0	0	0	0	0	0	0	0	0	0	0	0	0	0	0	0	0	0	0	0	0	0	0	0	0	0	0	0	0	0	0	0	0	0	0	0	0	0	0	0	0	0	0	0	0	0	0	0	0
EX_mg2_e	0	0	0	0	0	-3.26591e-12	-0.331362	-0.331362	-0.331362	-0.331362	2.4105e-12	2.88214e-12	-4.76878e-11	-0.0634883	-0.331362	-0.0634883	-0.0634883	-0.0634883	-0.331362	-0.331362	-0.331362	-0.0634883	-0.0634883	-0.0634883	-0.331362	-0.0634883	-0.0634883	-0.0634883	-0.0634883	-0.0634883	-0.0634883	-0.0634883	-0.0634883	-0.331362	-0.0634883	-0.0634883	-0.0634883	-0.0634883	-0.0634883	-0.0634883	-0.0634883	-0.0634883	-0.0638577	-0.331362	-0.0634883	-0.0634883	-0.0654825	-0.331362	-0.0634883
EX_mn2_e	0	0	0	0	0	0	0	0	0	0	0	0	0	0	0	0	0	0	0	0	0	0	0	0	0	0	0	0	0	0	0	0	0	0	0	0	0	0	0	0	0	0	0	0	0	0	0	0	0
EX_mnl_e	0	0	0	0	0	0	0	0	0	0	0	0	0	0	0	0	0	0	0	0	0	0	0	0	0	0	0	0	0	0	0	0	-1000	0	0	0	0	0	0	0	0	0	0	0	0	0	0	0	0
EX_mobd_e	0	0	0	0	0	0	0	0	0	0	0	0	0	0	0	0	0	0	0	0	0	0	0	0	0	0	0	0	0	0	0	0	0	0	0	0	0	0	0	0	0	0	0	0	0	0	0	0	0
EX_mops_e	0	0	0	0	0	0	0	0	0	0	0	0	0	0	0	0	0	0	0	0	0	0	0	0	0	0	0	0	0	0	0	0	0	0	0	0	0	0	0	0	0	0	0	0	0	0	0	0	0
EX_mso3_e	0	0	0	0	0	0	0	0	0	0	0	0	0	0	0	0	0	0	0	0	0	0	0	0	0	0	0	0	0	0	0	0	0	0	0	0	0	0	0	0	0	0	0	0	0	0	0	0	0
EX_na1_e	0	0	0	0	0	-2.58494e-26	0	0	0	0	0	0	0	0	0	0	0	0	0	0	0	0	0	0	0	0	0	0	0	0	0	0	0	0	0	0	0	0	0	0	0	0	0	0	0	0	0	0	0
EX_nac_e	0	0	0	0	0	0	0	0	0	0	0	0	0	0	0	0	0	0	0	0	0	0	0	0	0	0	0	0	0	0	0	0	0	0	0	0	0	0	0	0	0	0	0	0	0	0	0	0	0
EX_nh4_e	0	0	0	0	0	-1.18251e-10	973.904	973.904	973.904	973.904	-6.72302e-11	-5.46261e-11	1.38846e-10	-5	973.904	-5	-5	-5	973.904	973.904	973.904	-5	-5	-5	973.904	-5	-5	-5	-5	-5	-5	-5	-5	973.904	-5	-5	-5	-5	-5	-5	-5	-5	-5	1973.9	-5	-5	-5	1973.9	-5
EX_ni2_e	0	0	0	0	0	0	0	0	0	0	0	0	0	0	0	0	0	0	0	0	0	0	0	0	0	0	0	0	0	0	0	0	0	0	0	0	0	0	0	0	0	0	0	0	0	0	0	0	0
EX_no2_e	0	0	0	0	0	0	0	0	0	0	0	0	0	0	0	0	0	0	0	0	0	0	0	0	0	0	0	0	0	0	0	0	0	0	0	0	0	0	0	0	0	0	0	0	0	0	0	0	0
EX_no3_e	0	0	0	0	0	0	0	0	0	0	0	0	0	0	0	0	0	0	0	0	0	0	0	0	0	0	0	0	0	0	0	0	0	0	0	0	0	0	0	0	0	0	0	0	0	0	0	0	0
EX_o2_e	0	0	0	0	0	-5500	-4375.89	-1375.89	-7375.89	-5875.89	-500	-2000	-4000	-4976.22	-7875.89	-4476.22	-3476.22	-5976.22	-2875.89	-5375.89	-2875.89	-11976.2	-5976.22	-6476.22	-2375.89	-6476.22	-3476.22	-4976.22	-5476.22	-3476.22	-4976.22	-2976.22	-6476.22	-4375.89	-5976.22	-2976.22	-4976.22	-6476.22	-5976.22	-5976.22	-11976.2	-11976.2	-5476.14	-2875.89	-3976.22	-11976.2	-4975.67	-4375.89	-5976.22
EX_orn__L_e	0	0	0	0	0	0	0	0	0	0	0	0	0	0	0	0	0	0	0	0	0	0	0	0	0	0	0	0	0	0	0	0	0	0	0	0	0	0	0	0	0	0	0	0	0	0	0	0	0
EX_pala_e	0	0	0	0	0	0	0	0	0	0	0	0	0	0	0	0	0	0	0	0	0	0	0	0	0	0	0	0	0	0	0	0	0	0	0	0	0	0	0	0	0	0	0	0	0	0	0	0	0
EX_pep_e	0	0	0	0	0	0	0	0	0	0	0	0	0	0	0	0	0	0	0	0	0	0	0	0	0	0	0	0	0	0	0	0	0	0	0	0	0	0	0	0	0	0	0	0	0	0	0	0	0
EX_phe__L_e	0	0	0	0	0	0	0	0	0	0	0	0	0	0	0	0	0	0	0	0	0	0	0	0	0	0	0	0	0	0	0	0	0	0	0	0	0	0	0	0	0	0	0	0	0	0	0	0	0
EX_pi_e	0	0	0	0	0	6.85535e-11	-5	-5	-5	-5	5.68194e-12	-3.93566e-10	-2.01911e-10	-0.95799	-5	-0.95799	-0.95799	-0.95799	-5	-5	-5	-0.95799	-0.95799	-0.95799	-5	-0.95799	-0.95799	-0.95799	-0.95799	999.042	-0.95799	-0.95799	-0.95799	-5	999.042	-0.95799	-0.95799	-0.95799	-0.95799	-0.95799	-0.95799	-0.95799	-0.963563	-5	-0.95799	-0.95799	-0.988081	-5	999.042
EX_pnto__R_e	0	0	0	0	0	0	0	0	-2.12767e-13	0	0	-1.42874e-13	0	0	4.62875e-13	0	0	0	0	0	0	2.02697e-13	4.79627e-26	1.30124e-13	0	-2.74068e-26	-6.50274e-25	0	7.62557e-25	0	0	-1.61445e-13	-7.87554e-15	2.49893e-13	-7.87554e-15	-8.00332e-14	-7.87554e-15	0	-2.7313e-13	5.2958e-13	-8.18008e-13	-8.18008e-13	0	0	0	1.0351e-13	0	0	0
EX_ppa_e	0	0	0	0	0	0	0	0	0	0	0	0	0	0	0	0	0	0	0	0	0	0	0	0	0	0	0	0	0	0	0	0	0	0	0	0	0	0	0	0	0	0	0	0	0	0	0	0	0
EX_ppi_e	0	0	0	0	0	0	0	0	0	0	0	0	0	0	0	0	0	0	0	0	0	0	0	0	0	0	0	0	0	0	0	0	0	0	0	0	0	0	0	0	0	0	0	0	0	0	0	0	0
EX_pro__L_e	0	0	0	0	0	0	0	0	0	0	0	0	0	0	0	0	0	0	0	-1000	0	0	0	0	0	0	0	0	0	0	0	0	0	0	0	0	0	0	0	0	0	0	0	0	0	0	0	0	0
EX_prolb_e	0	0	0	0	0	0	0	0	0	0	0	0	0	0	0	0	0	0	0	0	0	0	0	0	0	0	0	0	0	0	0	0	0	0	0	0	0	0	0	0	0	0	0	0	0	0	0	0	0
EX_pser__D_e	0	0	0	0	0	0	0	0	0	0	0	0	0	0	0	0	0	0	0	0	0	0	0	0	0	0	0	0	0	0	0	0	0	0	0	0	0	0	0	0	0	0	0	0	0	0	0	0	0
EX_pser__L_e	0	0	0	0	0	0	0	0	0	0	0	0	0	0	0	0	0	0	0	0	0	0	0	0	0	0	0	0	0	0	0	0	0	0	0	0	0	0	0	0	0	0	0	0	0	0	0	0	0
EX_pur_e	0	0	0	0	0	0	0	0	0	0	0	0	0	0	0	0	0	0	0	0	0	0	0	0	0	0	0	0	0	0	0	0	0	0	0	0	0	0	0	0	0	0	0	0	0	0	0	0	0
EX_pyr_e	0	0	0	0	0	0	0	0	0	0	0	0	0	0	0	0	0	0	0	0	0	0	0	0	0	0	0	0	0	0	0	0	0	0	0	0	0	0	0	0	0	0	0	0	0	0	0	0	0
EX_raffin_e	0	0	0	0	0	0	0	0	0	0	0	0	0	0	0	0	0	0	0	0	0	0	0	0	0	0	0	0	0	0	0	0	0	0	0	0	0	0	0	0	0	0	0	0	0	0	0	0	0
EX_rib__D_e	0	0	0	0	0	0	0	0	0	0	0	0	0	0	0	0	0	0	0	0	0	0	0	0	0	0	0	0	0	0	0	0	0	0	0	0	-1000	0	0	0	0	0	0	0	0	0	0	0	0
EX_ribflv_e	0	0	0	0	0	0	0	0	0	0	0	0	0	0	0	0	0	0	0	0	0	0	0	1.42867e-26	0	0	0	0	0	0	0	0	0	0	0	0	0	0	0	0	0	0	0	0	0	0	0	0	0
EX_rmn_e	0	0	0	0	0	0	0	0	0	0	0	0	0	0	0	0	0	0	0	0	0	0	0	0	0	0	0	0	0	0	0	0	0	0	0	0	0	-1000	0	0	0	0	0	0	0	0	0	0	0
EX_salcn_e	0	0	0	0	0	0	0	0	0	0	0	0	0	0	0	0	0	0	0	0	0	0	0	0	0	0	0	0	0	0	0	0	0	0	0	0	0	0	0	0	0	0	0	0	0	0	0	0	0
EX_sbt__D_e	0	0	0	0	0	0	0	0	0	0	0	0	0	0	0	0	0	0	0	0	0	0	0	0	0	-1000	0	0	0	0	0	0	0	0	0	0	0	0	0	0	0	0	0	0	0	0	0	0	0
EX_ser__D_e	0	0	0	0	0	0	0	0	0	0	0	0	0	0	0	0	0	0	0	0	0	0	0	0	-1000	0	0	0	0	0	0	0	0	0	0	0	0	0	0	0	0	0	0	0	0	0	0	0	0
EX_ser__L_e	0	0	0	0	0	0	0	0	0	0	0	0	0	0	0	0	0	0	0	0	0	0	0	0	0	0	0	0	0	0	0	0	0	0	0	0	0	0	0	0	0	0	0	0	0	0	0	0	0
EX_so4_e	0	0	0	0	0	0	-0.554853	-0.554853	-0.554853	-0.554853	0	0	0	-0.106309	-0.554853	-0.106309	-0.106309	-0.106309	-0.554853	-0.554853	-0.554853	-0.106309	-0.106309	-0.106309	-0.554853	-0.106309	-0.106309	-0.106309	-0.106309	-0.106309	-0.106309	-0.106309	-0.106309	-0.554853	-0.106309	-0.106309	-0.106309	-0.106309	-0.106309	-0.106309	-0.106309	-0.106309	-0.106927	-0.554853	-0.106309	-0.106309	-0.109648	-0.554853	-0.106309
EX_spmd_e	0	0	0	0	0	0	0	0	0	0	0	0	0	0	0	0	0	0	0	0	0	0	0	0	0	0	0	0	0	0	-7.25754e-26	0	0	0	0	0	0	0	0	0	0	0	0	0	0	0	0	0	0
EX_srb__L_e	0	0	0	0	0	0	0	0	0	0	0	0	0	0	0	0	0	0	0	0	0	0	0	0	0	0	0	0	0	0	0	0	0	0	0	0	0	0	0	0	0	0	0	0	0	0	0	0	0
EX_starch_e	0	0	0	0	0	0	0	0	0	0	0	0	0	0	0	0	0	0	0	0	0	0	0	0	0	0	0	0	0	0	0	0	0	0	0	0	0	0	0	0	0	0	0	0	0	0	0	0	0
EX_subtilisin_e	0	0	0	0	0	0	0	0	0	0	0	0	0	0	0	0	0	0	0	0	0	0	0	0	0	0	0	0	0	0	0	0	0	0	0	0	0	0	0	0	0	0	0	0	0	0	0	0	0
EX_succ_e	0	0	0	0	0	0	0	0	0	0	0	0	0	0	0	0	-1000	0	0	0	0	0	0	0	0	0	0	0	0	0	0	0	0	0	0	0	0	0	0	0	0	0	0	0	0	0	0	0	0
EX_sucr_e	0	0	0	0	0	0	0	0	0	0	0	0	0	0	0	0	0	0	0	0	0	0	0	0	0	0	0	0	0	0	0	0	0	0	0	0	0	0	0	0	0	0	0	0	0	-1000	0	0	0
EX_sula_e	0	0	0	0	0	0	0	0	0	0	0	0	0	0	0	0	0	0	0	0	0	0	0	0	0	0	0	0	0	0	0	0	0	0	0	0	0	0	0	0	0	0	0	0	0	0	0	0	0
EX_taur_e	0	0	0	0	0	0	0	0	0	0	0	0	0	0	0	0	0	0	0	0	0	0	0	0	0	0	0	0	0	0	0	0	0	0	0	0	0	0	0	0	0	0	0	0	0	0	0	0	0
EX_thiog_e	0	0	0	0	0	0	0	0	0	0	0	0	0	0	0	0	0	0	0	0	0	0	0	0	0	0	0	0	0	0	0	0	0	0	0	0	0	0	0	0	0	0	0	0	0	0	0	0	0
EX_thr__L_e	0	0	0	0	0	0	0	0	0	0	0	0	0	0	0	0	0	0	0	0	0	0	0	0	0	0	0	0	0	0	0	0	0	0	0	0	0	0	0	0	0	0	0	0	0	0	0	0	0
EX_thym_e	0	0	0	0	0	2.61227e-11	0	0	0	0	0	8.71498e-12	0	0	0	0	0	0	0	0	0	0	0	0	0	0	0	0	0	0	0	0	0	0	0	0	0	0	0	0	0	0	999.985	0	0	0	0	0	0
EX_thymd_e	0	0	0	0	0	0	0	0	0	0	0	0	0	0	0	0	0	0	0	0	0	0	0	0	0	0	0	0	0	0	0	0	0	0	0	0	0	0	0	0	0	0	-1000	0	0	0	0	0	0
EX_tmp_e	0	0	0	0	0	0	0	0	0	0	0	0	0	0	0	0	0	0	0	0	0	0	0	0	0	0	0	0	0	0	0	0	0	0	0	0	0	0	0	0	0	0	0	0	0	0	0	0	0
EX_tre_e	0	0	0	0	0	0	0	0	0	0	0	0	0	0	0	0	0	0	0	0	0	-1000	0	0	0	0	0	0	0	0	0	0	0	0	0	0	0	0	0	0	0	0	0	0	0	0	0	0	0
EX_trp__L_e	0	0	0	0	0	0	0	0	0	0	0	1.53965e-12	0	0	0	0	0	0	0	0	0	0	0	0	0	0	0	0	0	0	0	0	0	0	0	0	0	0	0	0	0	0	0	0	0	0	0	0	0
EX_tyr__L_e	0	0	0	0	0	0	0	0	0	0	0	3.14027e-12	4.442e-12	0	0	0	0	0	0	0	0	0	0	0	0	0	0	0	0	0	0	0	0	0	0	0	0	0	0	0	0	0	0	0	0	0	0	0	0
EX_ump_e	0	0	0	0	0	0	0	0	0	0	0	0	0	0	0	0	0	0	0	0	0	0	0	0	0	0	0	0	0	0	0	0	0	0	0	0	0	0	0	0	0	0	0	0	0	0	0	0	0
EX_ura_e	0	0	0	0	0	0	0	0	0	0	2.89067e-12	-5.25874e-12	0	0	0	0	0	0	0	0	0	0	0	0	0	0	0	0	0	0	0	0	0	0	0	0	0	0	0	0	0	0	0	0	0	0	999.921	0	0
EX_urate_e	0	0	0	0	0	0	0	0	0	0	0	0	0	0	0	0	0	0	0	0	0	0	0	0	0	0	0	0	0	0	0	0	0	0	0	0	0	0	0	0	0	0	0	0	0	0	0	0	0
EX_urea_e	0	0	0	0	0	0	0	0	0	0	0	0	0	0	0	0	0	0	0	0	0	0	0	0	0	0	0	0	0	0	0	0	0	0	0	0	0	0	0	0	0	0	0	0	0	0	0	0	0
EX_uri_e	0	0	0	0	0	0	0	0	0	0	0	0	0	0	0	0	0	0	0	0	0	0	0	0	0	0	0	0	0	0	0	0	0	0	0	0	0	0	0	0	0	0	0	0	0	0	-1000	0	0
EX_val__L_e	0	0	0	0	0	0	0	0	0	-1000	0	0	0	0	0	0	0	0	0	0	0	0	0	0	0	0	0	0	0	0	0	0	0	0	0	0	0	0	0	0	0	0	0	0	0	0	0	0	0
EX_xan_e	0	0	0	0	0	0	0	0	0	0	0	0	0	0	0	0	0	0	0	0	0	0	0	0	0	0	0	0	0	0	0	0	0	0	0	0	0	0	0	0	0	0	0	0	0	0	0	0	0
EX_xtsn_e	0	0	0	0	0	0	0	0	0	0	0	0	0	0	0	0	0	0	0	0	0	0	0	0	0	0	0	0	0	0	0	0	0	0	0	0	0	0	0	0	0	0	0	0	0	0	0	0	0
EX_xyl__D_e	0	0	0	0	0	0	0	0	0	0	0	0	0	0	0	0	0	0	0	0	0	0	0	0	0	0	0	0	0	0	-1000	0	0	0	0	0	0	0	0	0	0	0	0	0	0	0	0	0	0
EX_zn2_e	0	0	0	0	0	0	0	0	0	0	0	0	0	0	0	0	0	0	0	0	0	0	0	0	0	0	0	0	0	0	0	0	0	0	0	0	0	0	0	0	0	0	0	0	0	0	0	0	0
FRUK	0	0	0	0	0	1.60544e-14	0	0.00162889	0	0.00162889	-1.18494e-14	-1.41678e-14	0	0	0	0	0.000312092	0.000312092	0	0.00162889	0.00162889	0.000312092	0.000312092	0.000312092	0.00162889	0.000312092	1000	0.000312092	0.000312092	0.000312092	0.000312092	0.000312092	0.000312092	0.00162889	0.000312092	0.000312092	0.000312092	0.000312092	1000	0.000312092	0.000312092	0.000312092	0.000313908	0.00162889	0.000312092	0.000312092	0.000321895	0.00162889	0.000312092
F6Pt6_2	0	0	0	0	0	0	0	0	0	0	0	0	0	0	0	0	0	0	0	0	0	0	0	0	0	0	0	0	0	0	0	0	0	0	0	0	0	0	0	0	0	0	0	0	0	0	0	0	0
FACOAL140	0	0	0	0	0	0	0	0	0	0	0	0	0	0	0	0	0	0	0	0	0	0	0	0	0	0	0	0	0	0	0	0	0	0	0	0	0	0	0	0	0	0	0	0	0	0	0	0	0
FACOAL140_ISO	0	0	0	0	0	0	0.00701075	0.00701075	0.00701075	0.00701075	0	1.47422e-26	0	0.00134325	0.00701075	0.00134325	0.00134325	0.00134325	0.00701075	0.00701075	0.00701075	0.00134325	0.00134325	0.00134325	0.00701075	0.00134325	0.00134325	0.00134325	0.00134325	0.00134325	0.00134325	0.00134325	0.00134325	0.00701075	0.00134325	0.00134325	0.00134325	0.00134325	0.00134325	0.00134325	0.00134325	0.00134325	0.00135106	0.00701075	0.00134325	0.00134325	0.00138544	0.00701075	0.00134325
FACOAL150_ISO	0	0	0	0	0	0	0.140215	0.140215	0.140215	0.140215	0	2.97268e-25	0	0.0268649	0.140215	0.0268649	0.0268649	0.0268649	0.140215	0.140215	0.140215	0.0268649	0.0268649	0.0268649	0.140215	0.0268649	0.0268649	0.0268649	0.0268649	0.0268649	0.0268649	0.0268649	0.0268649	0.140215	0.0268649	0.0268649	0.0268649	0.0268649	0.0268649	0.0268649	0.0268649	0.0268649	0.0270212	0.140215	0.0268649	0.0268649	0.0277088	0.140215	0.0268649
FACOAL150_anteiso	0	0	0	0	0	0	0.238365	0.238365	0.238365	0.238365	0	0	0	0.0456704	0.238365	0.0456704	0.0456704	0.0456704	0.238365	0.238365	0.238365	0.0456704	0.0456704	0.0456704	0.238365	0.0456704	0.0456704	0.0456704	0.0456704	0.0456704	0.0456704	0.0456704	0.0456704	0.238365	0.0456704	0.0456704	0.0456704	0.0456704	0.0456704	0.0456704	0.0456704	0.0456704	0.045936	0.238365	0.0456704	0.0456704	0.0471049	0.238365	0.0456704
FACOAL160	0	0	0	0	0	1.11133e-11	0	1.29247e-26	0	-1.29247e-26	-2.97268e-25	-2.58494e-25	-5.02876e-11	0	-5.16988e-26	0	0	-8.07794e-28	-6.46235e-27	-9.69352e-27	0	1.61559e-27	-6.05845e-28	0	-2.42338e-27	-8.07794e-28	2.42338e-26	0	0	3.23117e-27	-4.84676e-27	0	0	0	0	0	5.16988e-26	0	8.07794e-28	0	0	0	0	0	0	0	0	0	-6.46235e-27
FACOAL160_ISO	0	0	0	0	0	0	0.0350537	0.0350537	0.0350537	0.0350537	0	7.4317e-26	0	0.00671623	0.0350537	0.00671623	0.00671623	0.00671623	0.0350537	0.0350537	0.0350537	0.00671623	0.00671623	0.00671623	0.0350537	0.00671623	0.00671623	0.00671623	0.00671623	0.00671623	0.00671623	0.00671623	0.00671623	0.0350537	0.00671623	0.00671623	0.00671623	0.00671623	0.00671623	0.00671623	0.00671623	0.00671623	0.0067553	0.0350537	0.00671623	0.00671623	0.00692719	0.0350537	0.00671623
FACOAL161	0	0	0	0	0	0	0	0	0	0	0	0	0	0	0	0	0	0	0	0	0	0	0	0	0	0	0	0	0	0	0	0	0	0	0	0	0	0	0	0	0	0	0	0	0	0	0	0	0
FACOAL161_ISO	0	0	0	0	0	0	0	0	0	0	0	0	0	0	0	0	0	0	0	0	0	0	0	0	0	0	0	0	0	0	0	0	0	0	0	0	0	0	0	0	0	0	0	0	0	0	0	0	0
FACOAL170_ISO	0	0	0	0	0	0	0.0490752	0.0490752	0.0490752	0.0490752	0	1.05013e-25	0	0.00940272	0.0490752	0.00940272	0.00940272	0.00940272	0.0490752	0.0490752	0.0490752	0.00940272	0.00940272	0.00940272	0.0490752	0.00940272	0.00940272	0.00940272	0.00940272	0.00940272	0.00940272	0.00940272	0.00940272	0.0490752	0.00940272	0.00940272	0.00940272	0.00940272	0.00940272	0.00940272	0.00940272	0.00940272	0.00945742	0.0490752	0.00940272	0.00940272	0.00969806	0.0490752	0.00940272
FACOAL170_anteiso	0	0	0	0	0	0	0.119183	0.119183	0.119183	0.119183	0	2.488e-25	0	0.0228352	0.119183	0.0228352	0.0228352	0.0228352	0.119183	0.119183	0.119183	0.0228352	0.0228352	0.0228352	0.119183	0.0228352	0.0228352	0.0228352	0.0228352	0.0228352	0.0228352	0.0228352	0.0228352	0.119183	0.0228352	0.0228352	0.0228352	0.0228352	0.0228352	0.0228352	0.0228352	0.0228352	0.022968	0.119183	0.0228352	0.0228352	0.0235524	0.119183	0.0228352
FACOAL171_ISO	0	0	0	0	0	0	0	0	0	0	0	0	0	0	0	0	0	0	0	0	0	0	0	0	0	0	0	0	0	0	0	0	0	0	0	0	0	0	0	0	0	0	0	0	0	0	0	0	0
FACOAL171_anteiso	0	0	0	0	0	0	0	0	0	0	0	0	0	0	0	0	0	0	0	0	0	0	0	0	0	0	0	0	0	0	0	0	0	0	0	0	0	0	0	0	0	0	0	0	0	0	0	0	0
FACOAL180_2	0	0	0	0	0	0	0.0210322	0.0210322	0.0210322	0.0210322	0	4.44286e-26	0	0.00402974	0.0210322	0.00402974	0.00402974	0.00402974	0.0210322	0.0210322	0.0210322	0.00402974	0.00402974	0.00402974	0.0210322	0.00402974	0.00402974	0.00402974	0.00402974	0.00402974	0.00402974	0.00402974	0.00402974	0.0210322	0.00402974	0.00402974	0.00402974	0.00402974	0.00402974	0.00402974	0.00402974	0.00402974	0.00405318	0.0210322	0.00402974	0.00402974	0.00415631	0.0210322	0.00402974
FACOAL181	0	0	0	0	0	0	0	0	0	0	0	0	0	0	0	0	0	0	0	0	0	0	0	0	0	0	0	0	0	0	0	0	0	0	0	0	0	0	0	0	0	0	0	0	0	0	0	0	0
FBA	0	0	0	0	0	-9.44425e-12	-3.11224	-3.11061	-3.11224	-3.11061	1.96337e-11	-4.68976e-11	3.18995e-11	666.051	996.788	-0.596298	-0.595986	999.385	-3.11224	-3.11061	-3.11061	1999.39	999.385	-0.595986	-3.11061	999.404	999.404	-0.595986	666.051	-0.671477	666.061	-0.595986	999.385	-3.11061	999.385	-0.595986	666.051	-0.595986	999.404	999.394	1999.39	1999.39	-0.688543	-3.11061	-0.595986	1999.38	666.042	-3.11061	999.391
FBA2	0	0	0	0	0	-1.60544e-14	0	-0.00162889	0	-0.00162889	1.18494e-14	1.41678e-14	0	0	0	0	-0.000312092	-0.000312092	0	-0.00162889	-0.00162889	-0.000312092	-0.000312092	-0.000312092	-0.00162889	-0.000312092	-1000	-0.000312092	-0.000312092	-0.000312092	-0.000312092	-0.000312092	-0.000312092	-0.00162889	-0.000312092	-0.000312092	-0.000312092	-0.000312092	-0.000312092	-0.000312092	-0.000312092	-0.000312092	-0.000313908	-0.00162889	-0.000312092	-0.000312092	-0.000321895	-0.00162889	-0.000312092
FBP	0	0	0	0	0	0	3.11224	3.11224	3.11224	3.11224	-1.96455e-11	0	0	0	0	0.596298	0.596298	0	3.11224	3.11224	3.11224	0	0	0.596298	3.11224	0	0.596298	0.596298	0	0.67179	0	0.596298	0	3.11224	0	0.596298	0	0.596298	0.596298	0	0	0	0.688857	3.11224	0.596298	0	0	3.11224	0
FCLT_2	0	0	0	0	0	0	0	0	0	0	0	0	1.11038e-11	0	0	0	0	0	0	0	0	0	0	0	0	0	0	0	0	0	0	0	0	0	0	0	0	0	0	0	0	0	0	0	0	0	0	-4.79627e-28	0
FDH	0	0	0	0	0	0	0.0257625	0	0.0257625	0	1000	0	0	0.00493605	0.0257625	0.00493605	0.00493605	0.00493605	0.0257625	0.00119561	0	0.00493605	0.00493605	0.00493605	0	0.000229076	0.00493605	0.00493605	0.00493605	0	0.00493605	0.00493605	0.00493605	0.0257625	0.00493605	0.00493605	0.00493605	0.00493605	0.00493605	0.00493605	0.000229076	0.000229076	0.0197385	0.0257625	0.00493605	0.00493605	0.0050911	0.0257625	0.00493605
FDMO_1	0	0	0	0	0	0	0	0	0	0	0	0	0	0	0	0	0	0	0	0	0	0	0	0	0	0	0	0	0	0	0	0	0	0	0	0	0	0	0	0	0	0	0	0	0	0	0	0	0
FDMO1	0	0	0	0	0	0	0	0	0	0	0	0	0	0	-1.62786e-25	0	0	0	0	0	0	0	-2.32782e-26	-7.18936e-26	0	0	0	0	0	9.49293e-27	1.29247e-26	0	0	0	0	0	0	0	0	0	0	0	0	0	0	0	0	0	5.70322e-28
FDMO2_1	0	0	0	0	0	0	0	0	0	0	0	-1.47198e-12	0	0	0	0	0	0	0	0	0	0	0	0	0	0	0	0	0	0	0	0	0	0	0	0	0	0	0	0	0	0	0	0	0	0	0	-1.0986e-25	1.61559e-27
FDMO3_1	0	0	0	0	0	0	0	0	0	0	0	0	0	0	0	0	0	0	0	0	0	0	0	0	0	0	0	0	0	0	0	0	0	0	0	0	0	0	0	0	0	0	0	0	0	0	0	0	0
FDMO4_1	0	0	0	0	0	-2.56864e-26	0	0	0	0	-1.35665e-11	0	0	0	0	0	0	0	0	0	0	0	0	0	0	0	0	0	0	0	0	0	0	0	0	0	0	0	0	0	0	0	0	0	0	0	0	0	0
FDMO5_1	0	0	0	0	0	0	0	0	-4.96308e-24	0	0	0	0	0	0	0	0	0	0	0	0	0	0	0	0	0	0	0	0	0	0	0	0	0	0	0	0	0	0	0	0	0	0	0	0	0	0	0	0
FDMO6_1	0	0	0	0	0	0	0	0	0	0	0	0	0	0	0	0	0	0	0	0	0	0	0	5.16988e-26	-7.38626e-26	1.19907e-28	-1.3869e-28	0	0	8.83524e-29	3.02923e-28	0	0	0	0	0	0	0	0	0	0	0	0	0	0	0	0	0	0
FE2abc	0	0	0	0	0	0	0	0	0	0	0	0	0	0	0	0	0	0	0	0	0	0	0	0	0	0	0	0	0	0	0	0	0	0	0	0	0	0	0	0	0	0	-8.17483e-28	0	0	0	0	0	0
FE3t	0	0	0	0	0	1.10775e-13	0.0112394	0.0112394	0	0.0112394	-8.1761e-14	-9.77581e-14	-1.38281e-13	0.00215344	0.0112394	0.00215344	0.00215344	0.00215344	0.0112394	0.0112394	0.0112394	0.00215344	0.00215344	0.00215344	0.0112394	0.00215344	0.00215344	0.00215344	0.00215344	0.00215344	0.00215344	0.00215344	0.00215344	0.0112394	0.00215344	0.00215344	0.00215344	0.00215344	0.00215344	0.00215344	0.00215344	0.00215344	0.00216596	0.0112394	0.00215344	0.00215344	0.00222108	0.0112394	0.00215344
FEDCabc	0	0	0	0	0	0	0	0	0.0112394	0	0	0	0	0	0	0	0	0	0	0	0	0	0	0	0	0	0	0	0	0	0	0	0	0	0	0	0	0	0	0	0	0	0	0	0	0	0	0	0
FERRICHabc	0	0	0	0	0	0	0	0	0	0	0	0	0	0	0	0	0	0	0	0	0	0	0	0	0	0	0	0	0	0	0	0	0	0	0	0	0	0	0	0	0	0	0	0	0	0	0	0	0
FERXAabc	0	0	0	0	0	0	0	0	0	0	0	0	0	0	0	0	0	0	0	0	0	0	0	0	0	0	0	0	0	0	0	0	0	0	0	0	0	0	0	0	0	0	0	0	0	0	0	0	0
FFSD	0	0	0	0	0	0	0	0	0	0	0	0	0	0	0	0	0	0	0	0	0	0	0	0	0	0	0	0	0	0	0	0	0	0	0	0	0	0	0	0	0	0	0	0	0	1000	0	0	0
FGLU_1	0	0	0	0	0	-9.69352e-27	4.65289e-25	2.58494e-26	0	-5.16988e-26	1.93712e-12	-3.39273e-25	-8.3228e-11	1.03398e-25	1.03398e-25	0	1.61559e-26	-1.03398e-25	-1.29247e-25	0	2.26182e-26	0	-6.46235e-27	-2.90806e-26	-6.46235e-27	2.58494e-26	-1.58328e-25	1.45403e-25	2.26182e-26	0.113237	9.69352e-27	-1.80946e-25	0	3.87741e-26	0	-2.58494e-26	0	0	-1.03398e-25	-5.39606e-25	-4.65289e-25	-4.1359e-25	0.133634	4.03897e-26	-3.06962e-26	-2.42338e-26	0	-6.13923e-26	0.00470698
FLVR_1	0	0	0	0	0	0	0	0	0	0	0	0	0	0	0	0	0	0	0	0	0	0	0	0	0	0	0	0	0	0	0	0	0	0	0	0	0	0	0	0	0	0	0	0	0	0	0	0	0
FMETDF	0	0	0	0	0	0	0	0	0	0	0	0	0	0	0	0	0	0	0	0	0	0	0	0	0	0	0	0	0	0	0	0	0	0	0	0	0	0	0	0	0	0	0	0	0	0	0	0	0
FMETTRS_1	0	0	0	0	0	0	0	0	0	0	0	0	0	0	0	0	0	0	0	0	0	0	0	0	0	0	0	0	0	0	0	0	0	0	0	0	0	0	0	0	0	0	0	0	0	0	0	0	0
FMNAT	0	0	0	0	0	0	0	0	0	0	0	0	0	0	0	0	0	0	0	0	0	0	0	0	0	0	0	0	0	0	0	0	0	0	0	0	0	0	0	0	0	0	0	0	0	0	0	0	0
FMNRy	0	0	0	0	0	-2.56864e-26	0	0	-6.09601e-24	0	-1.35665e-11	-1.47198e-12	0	0	-1.62786e-25	0	0	0	0	0	0	0	-2.32782e-26	-2.01948e-26	-7.38626e-26	1.19907e-28	-1.3869e-28	0	0	9.57993e-27	1.32276e-26	0	0	0	0	0	0	0	0	0	0	0	0	0	0	0	0	-1.0986e-25	2.42338e-27
FOLt	0	0	0	0	0	0	3.67061e-24	0	-1.44002e-25	5.25066e-26	-8.69748e-15	2.58494e-24	-1.47099e-14	5.16988e-26	-8.07794e-28	0	-1.26218e-28	8.07794e-28	-6.05845e-28	0	0	0	-2.52435e-29	0	0	0	-1.26218e-28	0	0	0	0	-2.488e-25	2.58494e-26	2.52435e-29	3.23117e-26	-1.29247e-26	1.29247e-26	0	2.58494e-26	0	-1.16322e-25	-3.0373e-25	-3.79442e-28	-7.57306e-29	2.36658e-28	5.16988e-26	3.15544e-30	0	0
FORAMD	0	0	0	0	0	-9.69352e-27	4.65289e-25	2.58494e-26	0	-5.16988e-26	1.93712e-12	-3.39273e-25	-8.3228e-11	1.03398e-25	1.03398e-25	0	1.61559e-26	-1.03398e-25	-1.29247e-25	0	2.26182e-26	0	-6.46235e-27	-2.90806e-26	-6.46235e-27	2.58494e-26	-1.58328e-25	1.45403e-25	2.26182e-26	0.113237	9.69352e-27	-1.80946e-25	0	3.87741e-26	0	-2.58494e-26	0	0	-1.03398e-25	-5.39606e-25	-4.65289e-25	-4.1359e-25	0.133634	4.03897e-26	-3.06962e-26	-2.42338e-26	0	-6.13923e-26	0.00470698
FORt2	0	0	0	0	0	0	0	0	0	0	1000	0	0	0	0	0	0	0	0	0	0	0	0	0	0	0	0	0	0	0	0	0	0	0	0	0	0	0	0	0	0	0	0	0	0	0	0	0	0
FRTT	0	0	0	0	0	8.54092e-15	0.00086657	0.00086657	0.00086657	0.00086657	-6.30389e-15	3.83775e-14	-1.06617e-14	0.000166033	0.00086657	0.000166033	0.000166033	0.000166033	0.00086657	0.00086657	0.00086657	0.000166033	0.000166033	0.000166033	0.00086657	0.000166033	0.000166033	0.000166033	0.000166033	0.000166033	0.000166033	0.000166033	0.000166033	0.00086657	0.000166033	0.000166033	0.000166033	0.000166033	0.000166033	0.000166033	0.000166033	0.000166033	0.000166999	0.00086657	0.000166033	0.000166033	0.000171248	0.00086657	0.000166033
HEX7	0	0	0	0	0	0	0	-2.21814e-26	0	0	-2.32645e-25	-9.88739e-25	1.86116e-24	0	0	0	-3.44661e-26	0	0	0	0	1000	0	0	0	1000	8.61647e-27	0	0	0	0	-3.25315e-23	0	1.03398e-25	0	-1.91348e-25	0	2.60562e-23	-3.29605e-25	0	1000	1000	0	0	-2.45569e-25	1000	0	-5.10122e-25	0
FRUpts	0	0	0	0	0	0	0	0	0	0	0	0	0	0	0	0	0	0	0	0	0	0	0	0	0	0	0	0	0	0	0	0	0	0	0	0	0	0	1000	0	0	0	0	0	0	0	0	0	0
FTHFD	0	0	0	0	0	0	0.0245669	0	0.0245669	0	0	1.0103e-10	-1.63501e-11	0.00470698	0.0245669	0.00470698	0.00470698	0.00470698	0.0245669	0	0	0.00470698	0.00470698	0.00470698	0	0	0.00470698	0.00470698	0.00470698	0	0.00470698	0.00470698	0.00470698	0.0245669	0.00470698	0.00470698	0.00470698	0.00470698	0.00470698	0.00470698	0	0	0	0.0245669	0.00470698	0.00470698	0.00485483	0.0245669	0
FUM	0	0	0	0	0	2000	1959.14	459.15	2957.9	1959.75	1.88341e-11	1000	2000	1658.85	999999	1992.17	1992.17	1992.18	1939.6	1959.16	959.164	3992.18	1992.18	1992.17	959.163	1992.18	992.171	1992.17	1658.85	992.327	1658.84	999999	999999	999999	999999	998999	999999	1992.17	999999	1992.18	999999	999999	999999	959.137	1992.17	999999	1658.68	3868.89	1992.18
FUMt2r	0	0	0	0	0	0	0	0	0	0	0	0	0	0	0	0	0	0	0	0	0	0	0	0	0	0	0	0	0	0	0	0	0	0	0	0	0	0	0	0	0	0	0	0	0	0	0	0	0
G1Dx	0	0	0	0	0	0	0	0	0	0	0	0	0	0	0	0	0	0	0	0	0	0	0	0	0	0	0	0	0	0	0	0	0	0	0	0	0	0	0	0	0	0	0	0	0	0	0	0	0
G1PACT	0	0	0	0	0	1.04987e-11	1.06521	1.06521	1.06521	1.06521	-7.74891e-12	-9.26503e-12	-1.31056e-11	0.204092	1.06521	0.204092	0.204092	0.204092	1.06521	1.06521	1.06521	0.204092	0.204092	0.204092	1.06521	0.204092	0.204092	0.204092	0.204092	0.204092	0.204092	0.204092	0.204092	1.06521	0.204092	0.204092	0.204092	0.204092	0.204092	0.204092	0.204092	0.204092	0.205279	1.06521	0.204092	0.204092	0.210503	1.06521	0.204092
G1PPDM	0	0	0	0	0	0	0	0	0	0	0	0	0	0	0	0	0	0	0	0	0	0	0	0	0	0	0	0	0	0	0	0	0	0	0	0	0	0	0	0	0	0	0	0	0	0	0	0	0
G1Pt6_2	0	0	0	0	0	0	0	0	0	0	0	0	0	0	0	0	0	0	0	0	0	0	0	0	0	0	0	0	0	0	0	0	0	0	0	0	0	0	0	0	0	0	0	0	0	0	0	0	1000
G1SAT	0	0	0	0	0	0	0	0	0	0	0	0	0	0	0	0	0	0	0	0	0	2.41905e-25	0	0	0	0	0	0	0	0	1.08801e-25	0	0	0	0	0	0	0	0	0	0	0	-1.16507e-25	0	0	0	0	0	0
G3PCT	0	0	0	0	0	1.48005e-11	1.50168	1.50168	1.50168	1.50168	-1.0924e-11	-1.30613e-11	-1.84756e-11	0.287718	1.50168	0.287718	0.287718	0.287718	1.50168	1.50168	1.50168	0.287718	0.287718	0.287718	1.50168	0.287718	0.287718	0.287718	0.287718	0.287718	0.287718	0.287718	0.287718	1.50168	0.287718	0.287718	0.287718	0.287718	0.287718	0.287718	0.287718	0.287718	0.289392	1.50168	0.287718	0.287718	0.296755	1.50168	0.287718
G3PD1ir	0	0	0	0	0	1.54684e-11	6795.92	1.91997	1.91835	1.91997	-1.14169e-11	-1.36507e-11	-1.92892e-11	0.367551	1.91835	0.367551	0.367863	0.367863	1.91835	1.91997	1.91997	0.367863	0.367863	0.367863	1.91997	0.367863	0.367863	0.367863	9294.22	-999.632	0.367863	4960.9	10960.9	6795.93	9960.89	4960.9	8294.22	10960.9	9960.9	9960.89	19960.9	19960.9	8960.74	1.91997	5960.9	19960.9	0.379418	1.91997	0.367863
G3PD4	0	0	0	0	0	0	6794.01	0	0	0	0	0	0	0	0	0	0	0	0	0	0	0	0	0	0	0	0	0	9293.86	0	0	4960.53	10960.5	6794.01	9960.52	4960.53	8293.86	10960.5	9960.53	9960.53	19960.5	19960.5	8960.37	0	5960.53	19960.5	0	0	0
G3POA_BS	0	0	0	0	0	0	0.350537	0.350537	0.350537	0.350537	0	0	0	0.0671623	0.350537	0.0671623	0.0671623	0.0671623	0.350537	0.350537	0.350537	0.0671623	0.0671623	0.0671623	0.350537	0.0671623	0.0671623	0.0671623	0.0671623	0.0671623	0.0671623	0.0671623	0.0671623	0.350537	0.0671623	0.0671623	0.0671623	0.0671623	0.0671623	0.0671623	0.0671623	0.0671623	0.067553	0.350537	0.0671623	0.0671623	0.0692719	0.350537	0.0671623
G5SADs	0	0	0	0	0	-6.19766e-12	0.523337	0.523337	0.523337	0.523337	4.57438e-12	0	0	0.10027	0.523337	0.10027	0.10027	0.10027	0.523337	0	0.523337	0.10027	0.10027	0.10027	0.523337	0.10027	0.10027	0.10027	0.10027	0.10027	0.10027	0.10027	0.10027	0.523337	0.10027	0.10027	0.10027	0.10027	0.10027	0.10027	0.10027	0.10027	0.100854	0.523337	0.10027	0.10027	0.10342	0.523337	0.10027
G5SD	0	0	0	0	0	0	0.523337	0	0.523337	0	0	0	0	0.10027	0.523337	0	0.10027	0	0	0	0.523337	0.10027	0	0.10027	0.523337	0.10027	0	0	0	0.10027	0	0.10027	0	0.523337	0	0.10027	0	0	0.10027	0.10027	0.10027	0.10027	0.100854	0	0	0.10027	0	0.523337	0
G6PDA	0	0	0	0	0	-1.04987e-11	0	0	0	0	7.74891e-12	9.26503e-12	1.31056e-11	0	998.935	0	0	0	0	0	0	0	0	0	0	0	0	0	0	0	0	0	0	0	0	0	0	0	0	0	0	0	0	0	0	0	0	65.2046	0
G6PDH2r	0	0	0	0	0	0	0	0	0	0	0	0	0	0	0	0	0	0	0	0	0	0	7.49632e-25	0	0	0	0	0	0	0	0	0	0	0	0	0	0	0	0	0	0	0	0	0	0	0	0	0	0
G6PI	0	0	0	0	0	0	0	0	0	0	1.86562e-25	0	0	0	0	0	0	0	0	0	0	0	0	0	0	0	0	0	0	0	0	0	0	0	0	0	0	0	0	0	-1000	0	0	0	0	0	0	0	0
G6Pt6_2	0	0	0	0	0	0	0	0	0	0	0	0	0	0	0	0	0	0	0	0	0	0	0	0	0	0	0	0	0	0	0	0	0	0	1000	0	0	0	0	0	0	0	0	0	0	0	0	0	0
ABUTt2r	0	0	0	0	0	0	1000	0	0	0	0	0	0	0	0	0	0	0	0	0	0	0	0	0	0	0	0	0	0	0	0	0	0	0	0	0	0	0	0	0	0	0	0	0	0	0	0	0	0
GALCTD_1	0	0	0	0	0	0	0	0	0	0	0	0	0	0	0	0	0	0	0	0	0	0	0	0	0	0	0	0	0	0	0	0	0	0	0	0	0	0	0	0	0	0	0	0	0	0	0	0	0
GALCTRt2	0	0	0	0	0	0	0	0	0	0	0	0	0	0	0	0	0	0	0	0	0	0	0	0	0	0	0	0	0	0	0	0	0	0	0	0	0	0	0	0	0	0	0	0	0	0	0	0	0
GALKr	0	0	0	0	0	0	0	0	0	0	0	0	0	0	0	0	0	1000	0	0	0	0	0	0	0	0	0	0	0	0	0	0	0	0	0	0	0	0	0	0	0	1000	0	0	0	0	0	0	0
GALS1	0	0	0	0	0	0	0	0	0	0	0	0	0	0	0	0	0	0	0	0	0	0	0	0	0	0	0	0	0	0	0	0	0	0	0	0	0	0	0	0	0	0	0	0	0	0	0	0	0
GALS2	0	0	0	0	0	0	0	0	0	0	0	0	0	0	0	0	0	0	0	0	0	0	0	0	0	0	0	0	0	0	0	0	0	0	0	0	0	0	0	0	0	0	0	0	0	0	0	0	0
GALS3	0	0	0	0	0	0	0	0	0	0	0	0	0	0	0	0	0	0	0	0	0	0	0	0	0	0	0	0	0	0	0	0	0	0	0	0	0	0	0	0	0	1000	0	0	0	0	0	0	0
GALS4	0	0	0	0	0	0	0	0	0	0	0	0	0	0	0	0	0	0	0	0	0	0	0	0	0	0	0	0	0	0	0	0	0	0	0	0	0	0	0	0	0	0	0	0	0	0	0	0	0
GALT	0	0	0	0	0	0	0	0	0	0	0	0	0	0	0	0	0	1000	0	0	0	0	0	0	0	0	0	0	0	0	0	0	0	0	0	0	0	0	0	0	0	1000	0	0	0	0	0	0	0
GALTpts	0	0	0	0	0	0	0	0	0	0	0	0	0	0	0	0	0	0	0	0	0	0	0	1000	0	0	0	0	0	0	0	0	0	0	0	0	0	0	0	0	0	0	0	0	0	0	0	0	0
GALUi	0	0	0	0	0	8.07904e-12	0.819707	0.819707	0.819707	0.819707	-5.96299e-12	-7.12969e-12	-1.00851e-11	0.157054	0.819707	0.157054	0.157054	-999.843	0.819707	0.819707	0.819707	0.157054	0.157054	0.157054	0.819707	0.157054	0.157054	0.157054	0.157054	0.157054	0.157054	0.157054	0.157054	0.819707	0.157054	0.157054	0.157054	0.157054	0.157054	0.157054	0.157054	-999.843	0.157968	0.819707	0.157054	0.157054	0.161987	0.819707	0.157054
GALURt2r	0	0	0	0	0	0	0	0	0	0	0	0	0	0	0	0	0	0	0	0	0	0	0	0	0	0	0	0	0	0	0	0	0	0	0	0	0	0	0	0	0	0	0	0	0	0	0	0	0
GALt2	0	0	0	0	0	0	0	0	0	0	0	0	0	0	0	0	0	1000	0	0	0	0	0	0	0	0	0	0	0	0	0	0	0	0	0	0	0	0	0	0	0	0	0	0	0	0	0	0	0
GAM6Pt	0	0	0	0	0	0	0	0	0	0	0	0	0	0	0	0	0	0	0	0	0	0	0	0	0	0	0	0	0	0	0	0	0	0	0	0	0	0	0	0	0	0	0	0	0	0	0	0	0
GAMpts	0	0	0	0	0	0	0	0	0	0	0	0	0	0	0	0	0	0	0	0	0	0	0	0	0	0	0	0	0	0	0	0	0	0	0	0	0	0	0	0	0	0	0	0	0	0	0	0	0
GAPD	0	0	0	0	0	2000	1929.29	428.686	0	931.591	0	-1.11698e-10	2000	1664.85	1990.5	1986.45	986.452	3986.41	929.289	930.288	0	3998.19	3986.41	1998.2	929.239	1998.2	2986.45	998.198	1664.85	1986.18	1664.86	986.452	3986.41	929.291	3986.41	986.452	3319.75	998.198	3986.45	3982.69	7986.42	7986.42	2986.11	0	0	3998.18	3319.42	0	3986.42
GAPDi_nadp	0	0	0	0	0	2000	1938.69	438.09	9.40472	940.995	-3.66598e-11	0	2000	0	0	1988.25	988.254	1988.23	938.694	939.693	9.40472	0	1988.23	0	938.644	0	1988.25	0	0	988.168	0	988.254	1988.23	938.695	1988.23	988.254	1654.9	0	1988.25	1984.5	3988.24	3988.24	1988.14	9.40472	1.80193	0	1654.62	9.40472	1988.24
GARFT	0	0	0	0	0	0	0.593405	0	0.593405	0	0	0	8.65042e-11	0.113695	0.593405	0.113695	0.113695	0.113695	0.593405	0.593405	0.591014	0.113695	0.113695	0.113695	0.59221	0.113695	0.113695	0.113695	0.113695	0	0.113695	0.113695	0.113695	0.593405	0.113695	0.113695	0.113695	0.113695	0.113695	0.113695	0.113695	0.113695	0	0.593405	0.113695	0.113695	0.117266	0.593405	0.113695
GART	0	0	0	0	0	-1.99836e-11	0	0.593405	0	0.593405	1.10375e-11	1.0103e-10	0	0	0	0	0	0	0	0	0.00239121	0	0	0	0.00119561	0	0	0	0	0.113695	0	0	0	0	0	0	0	0	0	0	0	0	0.114357	0	0	0	0	0	0
GBBTNabc	0	0	0	0	0	0	0	0	0	0	0	0	0	0	0	0	0	0	0	0	0	0	0	0	0	0	0	0	0	0	0	0	0	0	0	0	0	0	0	0	0	0	0	0	0	0	0	0	0
GBEZY	0	0	0	0	0	0	0	0	0	0	0	0	0	0	0	0	0	0	0	0	0	0	0	0	0	0	0	0	0	0	0	0	0	0	0	0	0	0	0	0	0	0	0	0	0	0	0	0	0
GCALDD	0	0	0	0	0	-1.09608e-11	0.00119561	0.00119561	0.00119561	0.00119561	0	4.94698e-12	0	0.000229076	0.00119561	0.000229076	0.000229076	0.000229076	0.00119561	0.00119561	0.00119561	0.000229076	0.000229076	0.000229076	0.00119561	0.000229076	0.000229076	0.000229076	0.000229076	0.000229076	0.000229076	0.000229076	0.000229076	0.00119561	0.000229076	0.000229076	0.000229076	0.000229076	0.000229076	0.000229076	0.000229076	0.000229076	0.000230408	0.00119561	0.000229076	0.000229076	0.000236271	0.00119561	0.000229076
GF6PTA	0	0	0	0	0	0	1.06521	1.06521	1.06521	1.06521	0	0	0	0.204092	0	0.204092	0.204092	0.204092	1.06521	1.06521	1.06521	0.204092	0.204092	0.204092	1.06521	0.204092	0.204092	0.204092	0.204092	0.204092	0.204092	0.204092	0.204092	1.06521	0.204092	0.204092	0.204092	0.204092	0.204092	0.204092	0.204092	0.204092	0.205279	1.06521	0.204092	0.204092	0.210503	66.2698	0.204092
GGTAe2	0	0	0	0	0	5.16988e-26	0	0	0	0	0	-1.55096e-25	1.80946e-25	0	0	0	0	0	0	0	0	0	0	0	0	0	0	0	0	0	0	0	0	0	0	0	0	0	0	0	0	0	0	0	0	0	0	0	0
GGTT	0	0	0	0	0	8.54092e-15	0.00086657	0.00086657	0.00086657	0.00086657	-6.30389e-15	3.83775e-14	-1.06617e-14	0.000166033	0.00086657	0.000166033	0.000166033	0.000166033	0.00086657	0.00086657	0.00086657	0.000166033	0.000166033	0.000166033	0.00086657	0.000166033	0.000166033	0.000166033	0.000166033	0.000166033	0.000166033	0.000166033	0.000166033	0.00086657	0.000166033	0.000166033	0.000166033	0.000166033	0.000166033	0.000166033	0.000166033	0.000166033	0.000166999	0.00086657	0.000166033	0.000166033	0.000171248	0.00086657	0.000166033
GHMT2r	0	0	0	0	0	-1.73473e-11	1.92352	1.30555	1.92352	1.30555	1.10288e-11	1.99733e-10	7.01394e-11	0.368542	1.92352	0.368542	0.368542	0.368542	1.92352	1.89895	1.89656	0.368542	0.368542	0.368542	1.89776	0.363835	0.368542	0.368542	0.368542	0.363377	0.368542	0.368542	0.368542	1.92352	0.368542	0.368542	0.368542	0.368542	0.368542	0.368542	0.363835	0.363835	0.370686	1.92352	0.368542	0.368542	0.380119	1.92352	0.368542
GK1	0	0	0	0	0	999999	999999	999999	999999	999999	999999	999999	999999	999999	999999	999999	999999	999999	999999	999999	999999	999999	999999	999999	999999	999999	999999	999999	999999	999999	999999	999999	999999	999999	999999	999999	999999	999999	999999	999999	999999	999999	999999	999999	999999	999999	999999	999999	999999
GK2	0	0	0	0	0	-999999	-999999	-999999	-999999	-999999	-999999	-999999	-999999	-999999	-999999	-999999	-999999	-999999	-999999	-999999	-999999	-999999	-999999	-999999	-999999	-999999	-999999	-999999	-999999	-999999	-999999	-999999	-999999	-999999	-999999	-999999	-999999	-999999	-999999	-999999	-999999	-999999	-999999	-999999	-999999	-999999	-999999	-999999	-999999
GLCNt2ir	0	0	0	0	0	0	0	0	0	0	0	0	0	0	0	0	0	0	0	0	0	0	0	0	0	0	0	0	1000	0	0	0	0	0	0	0	0	0	0	0	0	0	0	0	0	0	0	0	0
GLCP	0	0	0	0	0	0	0	0	0	0	0	0	0	0	0	0	0	0	0	0	0	0	0	0	0	0	0	0	0	0	0	0	0	0	0	0	0	0	0	0	0	0	0	0	0	0	0	0	0
GLCRAL_1	0	0	0	0	0	0	0	0	0	0	0	0	0	0	0	1000	0	0	0	0	0	0	0	0	0	0	0	0	0	0	0	0	0	0	0	0	0	0	0	0	0	0	0	0	0	0	0	0	0
GLCRD_1	0	0	0	0	0	0	0	0	0	0	0	0	0	0	0	1000	0	0	0	0	0	0	0	0	0	0	0	0	0	0	0	0	0	0	0	0	0	0	0	0	0	0	0	0	0	0	0	0	0
GLCRt2r	0	0	0	0	0	0	0	0	0	0	0	0	0	0	0	1000	0	0	0	0	0	0	0	0	0	0	0	0	0	0	0	0	0	0	0	0	0	0	0	0	0	0	0	0	0	0	0	0	0
GLCS1	0	0	0	0	0	0	0	0	0	0	0	0	0	0	0	0	0	0	0	0	0	0	0	0	0	0	0	0	0	0	0	0	0	0	0	0	0	0	0	0	0	0	0	0	0	0	0	0	0
GLCURt2r	0	0	0	0	0	0	0	0	0	0	0	0	0	0	0	0	0	0	0	0	0	0	0	0	0	0	0	1000	0	0	0	0	0	0	0	0	0	0	0	0	0	0	0	0	0	0	0	0	0
GLCpts	0	0	0	0	0	0	0	0	0	0	0	0	0	0	0	0	0	0	0	0	0	0	0	0	0	0	0	0	0	0	0	0	0	0	0	0	0	0	0	1000	0	0	0	0	0	0	0	0	0
GLCt2	0	0	0	0	0	0	0	0	0	0	0	0	0	0	0	0	0	0	0	0	0	0	0	0	0	0	0	0	0	0	0	0	0	0	0	0	0	0	0	0	0	0	0	0	0	0	0	0	0
GLGC	0	0	0	0	0	0	0	0	0	0	0	0	0	0	0	0	0	0	0	0	0	0	0	0	0	0	0	0	0	0	0	0	0	0	0	0	0	0	0	0	0	0	0	0	0	0	0	0	0
GLNS	0	0	0	0	0	-3.32152e-11	5.31719	5.31719	5.31719	5.31719	1.32927e-11	1.87651e-10	6.12662e-11	1.01876	4.25198	1.01876	1.01876	1.01876	5.31719	5.31719	5.31719	1.01876	1.01876	1.01876	5.31719	1.01876	1.01876	1.01876	1.01876	1.132	1.01876	1.01876	1.01876	5.31719	1.01876	1.01876	1.01876	1.01876	1.01876	4.7618	1.01876	1.01876	1.14378	4.83508	1.01876	1.01876	0.972236	0	1.02347
GLNabc	0	0	0	0	0	0	0	0	0	0	0	1.29247e-26	0	0	0	0	0	0	0	0	0	0	0	0	0	0	0	0	0	0	0	0	0	0	0	0	0	0	0	0	0	0	0	0	0	0	0	1000	0
GLTPD	0	0	0	0	0	0	0	0	0	0	0	0	0	0	0	0	0	0	0	0	0	0	0	1000	0	0	0	0	0	0	0	0	0	0	0	0	0	0	0	0	0	0	0	0	0	0	0	0	0
GLU5K	0	0	0	0	0	0	0.523337	0	0.523337	0	0	0	0	0.10027	0.523337	0	0.10027	0	0	0	0.523337	0.10027	0	0.10027	0.523337	0.10027	0	0	0	0.10027	0	0.10027	0	0.523337	0	0.10027	0	0	0.10027	0.10027	0.10027	0.10027	0.100854	0	0	0.10027	0	0.523337	0
GLUDxi	0	0	0	0	0	0	980.464	0	980.464	978.874	0	0	0	0	0	0	0	0	0	980.464	980.464	0	0	0	0	0	0	0	0	0	0	0	0	0	0	0	0	0	0	0	0	0	0	0	0	0	0	0	0
GLUN	0	0	0	0	0	0	0	0	0	0	0	0	0	0	0	0	0	0	0	0	0	0	0	0	0	0	0	0	0	0	0	0	0	0	0	0	0	0	0	0	0	0	0	0	0	0	0	0	0
GLUPRT	0	0	0	0	0	-1.99836e-11	0.593405	0.593405	0.593405	0.593405	1.10375e-11	1.0103e-10	8.65042e-11	0.113695	0.593405	0.113695	0.113695	0.113695	0.593405	0.593405	0.593405	0.113695	0.113695	0.113695	0.593405	0.113695	0.113695	0.113695	0.113695	0.113695	0.113695	0.113695	0.113695	0.593405	0.113695	0.113695	0.113695	0.113695	0.113695	0.113695	0.113695	0.113695	0.114357	0.593405	0.113695	0.113695	0.117266	0.593405	0.113695
GLUR	0	0	0	0	0	-3.26921e-12	-0.331698	-0.331698	-0.331698	-0.331698	2.41295e-12	2.88506e-12	4.08098e-12	-0.0635526	-0.331698	-0.0635526	-0.0635526	-0.0635526	-0.331698	-0.331698	-0.331698	-0.0635526	-0.0635526	-0.0635526	-0.331698	-0.0635526	-0.0635526	-0.0635526	-0.0635526	-0.0635526	-0.0635526	-0.0635526	-0.0635526	-0.331698	-0.0635526	-0.0635526	-0.0635526	-0.0635526	-0.0635526	-0.0635526	-0.0635526	-0.0635526	-0.0639223	-0.331698	-0.0635526	-0.0635526	-0.0655488	-0.331698	-0.0635526
GLUSy	0	0	0	0	0	0	0	0	0	0	0	0	0	0	0	0	0	0	0	0	0	0	0	0	0	0	0	0	0	0	0	0	0	0	0	0	0	0	0	3.74303	0	0	0	0	0	0	0	929.291	0
GLUTRR	0	0	0	0	0	0	0	0	0	0	0	0	0	0	0	0	0	0	0	0	0	2.41905e-25	0	0	0	0	0	0	0	0	1.08801e-25	0	0	0	0	0	0	0	0	0	0	0	0	0	0	0	0	0	0
GLUTRS	0	0	0	0	0	0	0	0	0	0	0	0	0	0	0	0	0	0	0	0	0	2.41905e-25	0	0	0	0	0	0	0	0	1.08801e-25	0	0	0	0	0	0	0	0	0	0	0	-1.50079e-25	0	0	0	0	0	0
GLU_Dt2	0	0	0	0	0	0	0	0	0	0	0	0	0	0	0	0	0	0	0	0	0	0	0	0	0	0	0	0	0	0	0	0	0	0	0	0	0	0	0	0	0	0	0	0	0	0	0	0	0
GLUt2r	0	0	0	0	0	0	0	0	0	0	-1.65436e-24	0	0	0	0	0	0	0	0	0	0	0	0	0	0	0	0	0	0	0	0	0	0	1000	0	0	0	0	0	0	0	0	0	0	0	0	0	0	0
GLUt4	0	0	0	0	0	5.16988e-26	0	0	0	0	0	-1.55096e-25	1.80946e-25	0	0	0	0	0	0	0	0	0	0	0	0	0	0	0	0	0	0	0	0	0	0	0	0	0	0	0	0	0	0	0	0	0	0	0	0
GLXCBL	0	0	0	0	0	-7.25221e-13	0.000597803	499.396	0.000597803	0	-1.01782e-25	2.47349e-12	-4.9789e-11	0.000114538	0.000597803	0.000114538	0.000114538	0.000114538	0.000597803	0.000597803	0	0.000114538	0.000114538	0	0.000597803	0	0.000114538	0	0.000114538	0	0	0.000114538	0.000114538	0.000597803	0.000114538	0.000114538	0.000114538	0.000114538	0.000114538	0.000114538	0.000114538	0.000114538	0	0.000597803	0.000114538	0.000114538	0.000118136	0.000597803	0.000114538
GLXt2	0	0	0	0	0	0	0	0	0	0	0	0	0	0	0	0	0	0	0	0	0	0	0	0	0	0	0	0	0	0	0	0	0	0	0	0	0	0	0	0	0	0	0	0	0	0	0	0	0
GLY3Pt2	0	0	0	0	0	0	0	0	0	0	0	0	0	0	0	0	0	0	0	0	0	0	0	0	0	0	0	0	0	1000	0	0	0	0	0	0	0	0	0	0	0	0	0	0	0	0	0	0	0
GLYAT	0	0	0	0	0	0	-1.03398e-25	0	0	-1.20899	-9.07892e-12	1.60256e-10	0	0	0	0	0	0	0	-0.0245669	-0.0269582	0	0	1.29247e-26	-0.0257625	-0.00470698	-7.75482e-26	0	-1.29247e-26	-0.00516513	0	0	0	0	0	0	0	-5.16988e-26	0	0	-0.00470698	-0.00470698	0	0	0	0	0	0	0
GLYBabc	0	0	0	0	0	0	0	0	0	0	0	0	0	0	0	0	0	0	0	0	0	0	0	0	0	0	0	0	0	0	0	0	0	0	0	0	0	0	0	0	0	0	0	0	0	0	0	0	0
GLYBt2r	0	0	0	0	0	0	0	0	0	0	0	0	0	0	0	0	0	0	0	0	0	0	0	0	0	0	0	0	0	0	0	0	0	0	0	0	0	0	0	0	0	0	0	0	0	0	0	0	0
GLYCK	0	0	0	0	0	-7.25221e-13	0.000597803	499.396	0.000597803	-4.1359e-25	-1.01782e-25	2.47349e-12	-4.9789e-11	0.000114538	0.000597803	1000	0.000114538	0.000114538	0.000597803	0.000597803	0	0.000114538	0.000114538	0	0.000597803	0	0.000114538	0	0.000114538	0	0	0.000114538	0.000114538	0.000597803	0.000114538	0.000114538	0.000114538	0.000114538	0.000114538	0.000114538	0.000114538	0.000114538	0	0.000597803	0.000114538	0.000114538	0.000118136	0.000597803	0.000114538
GLYCLTt2r	0	0	0	0	0	0	0	0	0	0	0	-6.46235e-27	0	0	0	0	0	0	0	0	0	0	0	-0.000229076	0	-0.000229076	0	-0.000229076	0	0	-0.000229076	0	0	0	0	0	0	0	0	0	0	0	0	0	0	0	0	0	0
GLYCOGENt	0	0	0	0	0	0	0	0	0	0	0	0	0	0	0	0	0	0	0	0	0	0	0	0	0	0	0	0	0	0	0	0	0	0	0	0	0	0	0	0	0	0	0	0	0	0	0	0	0
GLYCTO1	0	0	0	0	0	-1.09608e-11	0.00119561	0.00119561	0.00119561	0.00119561	0	4.94698e-12	0	0.000229076	0.00119561	0.000229076	0.000229076	0.000229076	0.00119561	0.00119561	0.00119561	0.000229076	0.000229076	4.42579e-26	0.00119561	0	0.000229076	0	0.000229076	0.000229076	-7.91446e-26	0.000229076	0.000229076	0.00119561	0.000229076	0.000229076	0.000229076	0.000229076	0.000229076	0.000229076	0.000229076	0.000229076	0.000230408	0.00119561	0.000229076	0.000229076	0.000236271	0.00119561	0.000229076
GLYCt	0	0	0	0	0	0	0	0	0	0	0	0	0	0	0	0	0	0	3.79663e-26	0	0	0	2.08259e-28	0	0	0	-1000	0	0	0	0	0	0	0	0	0	0	0	0	0	0	0	0	0	-6.94198e-29	0	0	0	0
GLYK	0	0	0	0	0	0	0.00162889	0	0.00162889	0	0	0	-2.00408e-14	0.000312092	0.00162889	0.000312092	0	0	0.00162889	0	0	0	0	0	0	0	0	0	0	0	0	0	0	0	0	0	0	0	0	0	0	0	0	0	0	0	0	0	0
GLYO1	0	0	0	0	0	-1.04733e-11	0	999.382	0	0.591014	0	0	0	0	0	0	0	0	0	0	0	0	0	0	0	0	0	0	0	0	0	0	0	0	0	0	0	0	0	0	0	0	0	0	0	0	0	0	0
GLYt2r	0	0	0	0	0	0	0	1000	0	0	0	0	0	0	0	0	0	0	0	0	0	0	0	0	0	0	0	0	0	0	0	0	0	0	0	0	0	0	0	0	0	0	0	0	0	0	0	0	0
GMPR	0	0	0	0	0	0	0	0	0	0	0	-8.32945e-13	-2.90038e-11	0	0	0	0	0	0	0	0	0	0	0	0	0	0	0	0	0	0	0	0	0	0	0	0	0	0	0	0	0	0	0	0	0	0	0	0
GMPS2	0	0	0	0	0	2.32981e-13	0.264255	0.264255	0.264255	0.264255	-1.33344e-12	2.64956e-24	0	0.0506308	0.264255	0.0506308	0.0506308	0.0506308	0.264255	0.264255	0.264255	0.0506308	0.0506308	0.0506308	0.264255	0.0506308	0.0506308	0.0506308	0.0506308	0.0506308	0.0506308	0.0506308	0.0506308	0.264255	0.0506308	0.0506308	0.0506308	0.0506308	0.0506308	0.0506308	0.0506308	0.0506308	0.0509253	0.264255	0.0506308	0.0506308	0.0522211	0.264255	0.0506308
GMPt6	0	0	0	0	0	0	0	0	0	0	0	0	0	0	0	0	0	0	0	3.70939e-24	0	0	0	0	0	0	0	0	0	0	0	0	0	0	0	0	0	0	0	0	0	0	0	0	0	0	0	0	0
GNKr	0	0	0	0	0	0	0	0	0	0	0	0	0	0	0	0	0	0	0	0	0	0	0	0	0	0	0	0	1000	0	0	0	0	0	0	0	0	0	0	0	0	0	0	0	0	0	0	0	0
GPDDA1	0	0	0	0	0	0	0	0	0	0	0	0	0	0	0	0	0	0	0	0	0	0	0	0	0	0	0	0	0	0	0	0	0	0	0	0	0	0	0	0	0	0	0	0	0	0	0	0	0
GPDDA2	0	0	0	0	0	0	0	0	0	0	0	0	0	0	0	0	0	0	0	0	0	0	0	0	0	0	0	0	0	0	0	0	0	0	0	0	0	0	0	0	0	0	0	0	0	0	0	0	0
GPDDA4	0	0	0	0	0	0	0	0	0	0	0	0	0	0	0	0	0	0	0	0	0	0	0	0	0	0	0	0	0	0	0	0	0	0	0	0	0	0	0	0	0	0	0	0	0	0	0	0	0
GRTT	0	0	0	0	0	8.54092e-15	0.00086657	0.00086657	0.00086657	0.00086657	-6.30389e-15	3.83775e-14	-1.06617e-14	0.000166033	0.00086657	0.000166033	0.000166033	0.000166033	0.00086657	0.00086657	0.00086657	0.000166033	0.000166033	0.000166033	0.00086657	0.000166033	0.000166033	0.000166033	0.000166033	0.000166033	0.000166033	0.000166033	0.000166033	0.00086657	0.000166033	0.000166033	0.000166033	0.000166033	0.000166033	0.000166033	0.000166033	0.000166033	0.000166999	0.00086657	0.000166033	0.000166033	0.000171248	0.00086657	0.000166033
GSNt2	0	0	0	0	0	0	0	0	0	0	0	0	0	0	0	0	0	0	0	0	0	0	0	0	0	0	0	0	0	0	0	0	0	0	0	0	0	0	0	0	0	0	0	0	0	0	0	0	0
GTHPe	0	0	0	0	0	-2.58494e-26	0	0	0	0	0	7.75482e-26	-9.04729e-26	0	0	0	0	0	0	0	0	0	0	0	0	0	0	0	0	0	0	0	0	0	0	0	0	0	0	0	0	0	0	0	0	0	0	0	0
GTPCI	0	0	0	0	0	0	0.00119561	0.00119561	0.00119561	0.00119561	0	0	0	0.000229076	0.00119561	0.000229076	0.000229076	0.000229076	0.00119561	0.00119561	0.00119561	0.000229076	0.000229076	0.000229076	0.00119561	0.000229076	0.000229076	0.000229076	0.000229076	0.000229076	0.000229076	0.000229076	0.000229076	0.00119561	0.000229076	0.000229076	0.000229076	0.000229076	0.000229076	0.000229076	0.000229076	0.000229076	0.000230408	0.00119561	0.000229076	0.000229076	0.000236271	0.00119561	0.000229076
GTPCII	0	0	0	0	0	0	0	0	0	0	0	0	0	0	0	0	0	0	0	0	0	0	0	0	0	0	0	0	0	0	0	0	0	0	0	0	0	0	0	0	0	0	0	0	0	0	0	0	0
GTPDPK	0	0	0	0	0	0	0	0	0	0	0	0	0	0	0	0	0	0	0	0	0	0	0	0	0	0	0	0	0	0	0	0	0	0	0	0	0	0	0	0	0	0	0	0	0	0	0	0	0
GUAD	0	0	0	0	0	0	0	0	0	0	0	0	0	0	0	0	0	0	0	0	0	0	0	0	0	0	0	0	0	0	0	0	0	0	0	0	0	0	0	0	0	0	0	0	0	0	0	0	0
GUAPRT	0	0	0	0	0	-5.58628e-13	-0.0566789	-0.0566789	-0.0566789	-0.0566789	4.12313e-13	4.92984e-13	6.97339e-13	-0.0108596	-0.0566789	-0.0108596	-0.0108596	-0.0108596	-0.0566789	-0.0566789	-0.0566789	-0.0108596	-0.0108596	-0.0108596	-0.0566789	-0.0108596	-0.0108596	-0.0108596	-0.0108596	-0.0108596	-0.0108596	-0.0108596	-0.0108596	-0.0566789	-0.0108596	-0.0108596	-0.0108596	-0.0108596	-0.0108596	-0.0108596	-0.0108596	-0.0108596	-0.0109227	-0.0566789	-0.0108596	-0.0108596	-0.0112007	-0.0566789	-0.0108596
GUAt2r	0	0	0	0	0	0	0	0	0	0	0	0	0	0	0	0	0	0	0	0	0	0	0	0	3.56439e-25	0	0	0	0	0	0	0	0	0	0	0	0	0	0	0	0	0	0	0	0	0	0	0	0
GUI1	0	0	0	0	0	0	0	0	0	0	0	0	0	0	0	0	0	0	0	0	0	0	0	0	0	0	0	1000	0	0	0	0	0	0	0	0	0	0	0	0	0	0	0	0	0	0	0	0	0
GUI2	0	0	0	0	0	0	0	0	0	0	0	0	0	0	0	0	0	0	0	0	0	0	0	0	0	0	0	0	0	0	0	0	0	0	0	0	0	0	0	0	0	0	0	0	0	0	0	0	0
H2Ot	0	0	0	0	0	-5000	-2935.65	-935.649	-4935.65	-3935.65	-1000	-2000	-3000	-4987.67	-5935.65	-4987.67	-2987.67	-5987.67	-1935.65	-2935.65	-1935.65	-10987.7	-5987.67	-6987.67	-1935.65	-6987.67	-3987.67	-4987.67	-5987.67	-2987.67	-4987.67	-2987.67	-6987.67	-2935.65	-4987.67	-2987.67	-4987.67	-5987.67	-5987.67	-5987.67	-10987.7	-10987.7	-3987.6	-935.649	-2987.67	-10987.7	-3987.2	-1935.65	-4987.67
HACD1_1	0	0	0	0	0	-1.11133e-11	0.0911397	0.0911397	0.0911397	0.0911397	-1.61559e-24	1.47198e-12	5.02876e-11	0.0174622	0.0911397	0.0174622	0.0174622	0.0174622	0.0911397	0.0911397	0.0911397	0.0174622	0.0174622	0.0174622	0.0911397	0.0174622	0.0174622	0.0174622	0.0174622	0.0174622	0.0174622	0.0174622	0.0174622	0.0911397	0.0174622	0.0174622	0.0174622	0.0174622	0.0174622	0.0174622	0.0174622	0.0174622	0.0175638	0.0911397	0.0174622	0.0174622	0.0180107	0.0911397	0.0174622
HACD2	0	0	0	0	0	-1.11133e-11	0.0911397	0.0911397	0.0911397	0.0911397	-1.61559e-24	4.91138e-25	5.02876e-11	0.0174622	0.0911397	0.0174622	0.0174622	0.0174622	0.0911397	0.0911397	0.0911397	0.0174622	0.0174622	0.0174622	0.0911397	0.0174622	0.0174622	0.0174622	0.0174622	0.0174622	0.0174622	0.0174622	0.0174622	0.0911397	0.0174622	0.0174622	0.0174622	0.0174622	0.0174622	0.0174622	0.0174622	0.0174622	0.0175638	0.0911397	0.0174622	0.0174622	0.0180107	0.0911397	0.0174622
HACD3	0	0	0	0	0	-1.11133e-11	0.0911397	0.0911397	0.0911397	0.0911397	-1.61559e-24	4.91138e-25	5.02876e-11	0.0174622	0.0911397	0.0174622	0.0174622	0.0174622	0.0911397	0.0911397	0.0911397	0.0174622	0.0174622	0.0174622	0.0911397	0.0174622	0.0174622	0.0174622	0.0174622	0.0174622	0.0174622	0.0174622	0.0174622	0.0911397	0.0174622	0.0174622	0.0174622	0.0174622	0.0174622	0.0174622	0.0174622	0.0174622	0.0175638	0.0911397	0.0174622	0.0174622	0.0180107	0.0911397	0.0174622
HACD4	0	0	0	0	0	-1.11133e-11	0.0911397	0.0911397	0.0911397	0.0911397	-1.61559e-24	4.91138e-25	5.02876e-11	0.0174622	0.0911397	0.0174622	0.0174622	0.0174622	0.0911397	0.0911397	0.0911397	0.0174622	0.0174622	0.0174622	0.0911397	0.0174622	0.0174622	0.0174622	0.0174622	0.0174622	0.0174622	0.0174622	0.0174622	0.0911397	0.0174622	0.0174622	0.0174622	0.0174622	0.0174622	0.0174622	0.0174622	0.0174622	0.0175638	0.0911397	0.0174622	0.0174622	0.0180107	0.0911397	0.0174622
HACD5	0	0	0	0	0	-1.11133e-11	0.0911397	0.0911397	0.0911397	0.0911397	-1.61559e-24	4.91138e-25	5.02876e-11	0.0174622	0.0911397	0.0174622	0.0174622	0.0174622	0.0911397	0.0911397	0.0911397	0.0174622	0.0174622	0.0174622	0.0911397	0.0174622	0.0174622	0.0174622	0.0174622	0.0174622	0.0174622	0.0174622	0.0174622	0.0911397	0.0174622	0.0174622	0.0174622	0.0174622	0.0174622	0.0174622	0.0174622	0.0174622	0.0175638	0.0911397	0.0174622	0.0174622	0.0180107	0.0911397	0.0174622
HACD6	0	0	0	0	0	-1.11133e-11	0.0911397	0.0911397	0.0911397	0.0911397	-1.61559e-24	4.91138e-25	5.02876e-11	0.0174622	0.0911397	0.0174622	0.0174622	0.0174622	0.0911397	0.0911397	0.0911397	0.0174622	0.0174622	0.0174622	0.0911397	0.0174622	0.0174622	0.0174622	0.0174622	0.0174622	0.0174622	0.0174622	0.0174622	0.0911397	0.0174622	0.0174622	0.0174622	0.0174622	0.0174622	0.0174622	0.0174622	0.0174622	0.0175638	0.0911397	0.0174622	0.0174622	0.0180107	0.0911397	0.0174622
HACD7	0	0	0	0	0	-1.11133e-11	0.0701075	0.0701075	0.0701075	0.0701075	-1.61559e-24	4.3944e-25	5.02876e-11	0.0134325	0.0701075	0.0134325	0.0134325	0.0134325	0.0701075	0.0701075	0.0701075	0.0134325	0.0134325	0.0134325	0.0701075	0.0134325	0.0134325	0.0134325	0.0134325	0.0134325	0.0134325	0.0134325	0.0134325	0.0701075	0.0134325	0.0134325	0.0134325	0.0134325	0.0134325	0.0134325	0.0134325	0.0134325	0.0135106	0.0701075	0.0134325	0.0134325	0.0138544	0.0701075	0.0134325
HACD9	0	0	0	0	0	1.79728e-11	8.27181e-25	2.90806e-26	998.763	-5.59878e-14	1.86124e-11	7.64794e-12	-1.22944e-11	2.06795e-25	3.10193e-25	-1.61559e-27	-6.46235e-27	-3.10193e-25	-1.74483e-25	0	0	0	0	0	9.69352e-27	0	-5.42975e-27	0	0	0	0	1.03398e-25	0	1.55096e-25	0	1.03398e-25	1.03398e-25	3.87741e-26	1.03398e-25	-5.16988e-26	2.58494e-26	0	0	5.16988e-26	2.26205e-13	-4.03897e-28	-2.4326e-13	8.85544e-26	3.23117e-27
HACOADr	0	0	0	0	0	0	-5.16988e-26	-2.90806e-26	0	997.641	-8.49035e-12	0	1.22944e-11	-2.06795e-25	0	0	-3.23117e-27	1.61559e-27	2.58494e-26	0	0	0	0	0	0	0	0	0	8.27181e-25	0	0	-3.23117e-27	0	-1.61559e-26	0	-1.21169e-27	0	1.16322e-25	4.03897e-28	0	-4.52364e-26	-2.26182e-26	0	-6.46235e-27	-2.26205e-13	4.03897e-28	2.4326e-13	0	-3.23117e-27
HCO3E	0	0	0	0	0	-6.63933e-11	4.34227	12.5471	11.3102	28.2741	-9.95642e-11	-2.38199e-10	-1.26255e-11	2.404	12.5471	2.404	0.831971	2.404	4.34227	4.34227	27.6831	2.404	2.404	2.404	12.5728	2.4087	2.404	2.404	2.404	2.29592	2.404	5.30391	2.404	4.34227	2.404	0.831971	2.404	2.404	2.404	2.404	2.4087	2.4087	2.25526	4.34227	0.831971	2.404	2.32245	4.34227	2.39929
HEMEAS	0	0	0	0	0	0	0	0	0	0	0	0	0	0	0	0	0	0	0	0	0	0	0	0	0	0	0	0	0	0	0	0	0	0	0	0	0	0	0	0	0	0	0	0	0	0	0	0	0
HEMECS	0	0	0	0	0	0	0	0	0	0	0	0	0	0	0	0	0	0	0	0	0	0	0	0	0	0	0	0	0	0	0	0	0	0	0	0	0	0	0	0	0	0	0	0	0	0	0	0	0
HEMEDS	0	0	0	0	0	0	0	0	0	0	0	0	0	0	0	0	0	0	0	0	0	0	0	0	0	0	0	0	0	0	0	0	0	0	0	0	0	0	0	0	0	0	0	0	0	0	0	0	0
HEMEOS_1	0	0	0	0	0	0	0	0	0	0	0	0	0	0	0	0	0	0	0	0	0	0	0	0	0	0	0	0	0	0	0	0	0	0	0	0	0	0	0	0	0	0	0	0	0	0	0	0	0
HETZK	0	0	0	0	0	0	0	0	0	0	0	0	0	0	0	0	0	0	0	0	0	0	0	0	0	0	0	0	0	0	0	0	0	0	0	0	0	0	0	0	0	0	0	0	0	0	0	0	0
HEX1	0	0	0	0	0	1.03398e-25	-2.10866e-23	0	0	0	0	0	0	0	0	0	0	0	3.42504e-25	0	0	0	0	0	0	0	0	0	0	0	0	0	0	0	0	0	0	0	0	0	0	0	0	0	0	0	0	0	0
HEXSabc	0	0	0	0	0	0	0	0	0	0	0	0	0	0	0	0	0	0	0	0	0	0	0	0	0	0	0	0	0	0	0	0	0	0	0	0	0	0	0	0	0	0	0	0	0	0	0	0	0
HEXTT	0	0	0	0	0	8.54092e-15	0.00086657	0.00086657	0.00086657	0.00086657	-6.30389e-15	3.83775e-14	-1.06617e-14	0.000166033	0.00086657	0.000166033	0.000166033	0.000166033	0.00086657	0.00086657	0.00086657	0.000166033	0.000166033	0.000166033	0.00086657	0.000166033	0.000166033	0.000166033	0.000166033	0.000166033	0.000166033	0.000166033	0.000166033	0.00086657	0.000166033	0.000166033	0.000166033	0.000166033	0.000166033	0.000166033	0.000166033	0.000166033	0.000166999	0.00086657	0.000166033	0.000166033	0.000171248	0.00086657	0.000166033
HGt	0	0	0	0	0	0	0	0	0	0	0	0	0	0	0	0	0	0	0	0	0	0	0	0	0	0	0	0	0	0	0	0	0	0	0	0	0	0	0	0	0	0	0	0	0	0	0	0	0
HIBD	0	0	0	0	0	0	0	0	0	0	0	0	0	0	5.16988e-26	1.61559e-27	0	0	0	0	0	0	0	0	5.16988e-27	0	5.42975e-27	0	0	0	0	0	0	0	0	0	0	0	0	0	0	0	0	0	0	0	0	-8.85544e-26	0
HIBHr	0	0	0	0	0	0	-5.16988e-26	-2.90806e-26	0	997.641	-8.49035e-12	0	1.22944e-11	-2.06795e-25	5.16988e-26	1.61559e-27	-3.23117e-27	1.61559e-27	0	0	0	0	0	0	5.16988e-27	0	5.42975e-27	-4.00369e-28	8.27181e-25	0	0	-3.23117e-27	0	-1.61559e-26	0	-1.21169e-27	0	1.16322e-25	4.03897e-28	0	-4.52364e-26	-2.26182e-26	0	-5.16988e-26	-2.26205e-13	4.03897e-28	2.4326e-13	-8.85544e-26	-3.23117e-27
HISDr	0	0	0	0	0	-9.69352e-27	4.65289e-25	2.58494e-26	0	-5.16988e-26	1.93712e-12	-3.36042e-25	-8.3228e-11	1.03398e-25	1.03398e-25	0	1.61559e-26	-1.03398e-25	-1.29247e-25	0	2.26182e-26	0	-6.46235e-27	-2.90806e-26	0	2.58494e-26	-1.58328e-25	1.45403e-25	2.26182e-26	0.113237	9.69352e-27	0	0	3.87741e-26	0	0	0	0	0	-5.39606e-25	-4.65289e-25	-4.1359e-25	0.133634	4.03897e-26	-3.06962e-26	-2.42338e-26	0	-6.13923e-26	0.00470698
HISTD	0	0	0	0	0	2.62453e-12	0.266288	0.266288	0.266288	0.266288	0	-2.31613e-12	-8.65042e-11	0.0510202	0.266288	0.0510202	0.0510202	0.0510202	0.266288	0.266288	0.266288	0.0510202	0.0510202	0.0510202	0.266288	0.0510202	0.0510202	0.0510202	0.0510202	0.164257	0.0510202	0.0510202	0.0510202	0.266288	0.0510202	0.0510202	0.0510202	0.0510202	0.0510202	0.0510202	0.0510202	0.0510202	0.184951	0.266288	0.0510202	0.0510202	0.0526228	0.266288	0.0557272
HISTP	0	0	0	0	0	2.62453e-12	0.266288	0.266288	0.266288	0.266288	0	-2.31613e-12	-8.65042e-11	0.0510202	0.266288	0.0510202	0.0510202	0.0510202	0.266288	0.266288	0.266288	0.0510202	0.0510202	0.0510202	0.266288	0.0510202	0.0510202	0.0510202	0.0510202	0.164257	0.0510202	0.0510202	0.0510202	0.266288	0.0510202	0.0510202	0.0510202	0.0510202	0.0510202	0.0510202	0.0510202	0.0510202	0.184951	0.266288	0.0510202	0.0510202	0.0526228	0.266288	0.0557272
HISt2r	0	0	0	0	0	0	0	0	0	0	0	0	0	0	0	0	0	0	0	0	0	0	0	0	0	0	0	0	0	0	0	0	0	0	0	0	0	0	0	0	0	0	0	0	0	0	0	0	0
HKM1PP	0	0	0	0	0	0	0	0	0	0	0	0	-2.58494e-26	0	0	0	0	0	0	0	0	0	0	0	0	0	0	0	0	0	-7.25754e-26	0	0	0	0	0	0	0	0	0	0	0	0	0	0	0	0	0	0
HMBS	0	0	0	0	0	0	0	0	0	0	0	0	0	0	0	0	0	0	0	0	0	3.02382e-26	0	0	0	0	0	0	0	0	1.36002e-26	0	0	0	0	0	0	0	0	0	0	0	-1.87598e-26	0	0	0	0	0	0
HMGCOAS	0	0	0	0	0	0	0	0	0	0	0	0	0	0	0	0	0	0	0	0	0	0	0	0	0	0	0	0	0	0	0	0	0	0	0	0	0	0	0	0	0	0	0	0	0	0	0	0	0
HMGL	0	0	0	0	0	0	0	0	0	0	0	0	0	0	0	0	0	0	0	0	0	0	0	0	0	0	0	0	0	0	0	0	0	0	0	0	0	0	0	0	0	0	0	0	0	0	0	0	0
HMPK1	0	0	0	0	0	0	0	0	0	0	0	0	0	0	0	0	0	0	0	0	0	0	0	0	0	0	0	0	0	0	0	0	0	0	0	0	0	0	0	0	0	0	0	0	0	0	0	0	0
HOXPRx	0	0	0	0	0	7.25221e-13	-0.000597803	-499.396	-0.000597803	4.1359e-25	1.01782e-25	-2.47349e-12	4.9789e-11	-0.000114538	-0.000597803	-1000	-0.000114538	-0.000114538	-0.000597803	-0.000597803	0	-0.000114538	-0.000114538	0	-0.000597803	0	-0.000114538	0	-0.000114538	0	0	-0.000114538	-0.000114538	-0.000597803	-0.000114538	-0.000114538	-0.000114538	-0.000114538	-0.000114538	-0.000114538	-0.000114538	-0.000114538	0	-0.000597803	-0.000114538	-0.000114538	-0.000118136	-0.000597803	-0.000114538
HP5CD_1	0	0	0	0	0	0	0	0	0	0	0	0	0	0	0	0	0	0	0	0	0	0	0	0	0	0	0	0	0	0	0	0	0	0	0	0	0	0	0	0	0	0	0	0	0	0	0	0	0
HPPK	0	0	0	0	0	-1.09608e-11	0.00119561	0.00119561	0.00119561	0.00119561	0	4.94698e-12	0	0.000229076	0.00119561	0.000229076	0.000229076	0.000229076	0.00119561	0.00119561	0.00119561	0.000229076	0.000229076	0.000229076	0.00119561	0.000229076	0.000229076	0.000229076	0.000229076	0.000229076	0.000229076	0.000229076	0.000229076	0.00119561	0.000229076	0.000229076	0.000229076	0.000229076	0.000229076	0.000229076	0.000229076	0.000229076	0.000230408	0.00119561	0.000229076	0.000229076	0.000236271	0.00119561	0.000229076
HQNt6	0	0	0	0	0	0	0	0	0	0	0	0	0	0	0	0	0	0	0	0	0	0	0	0	0	0	0	0	0	0	0	0	0	0	0	0	0	0	0	0	0	0	0	0	0	0	0	0	0
HSDy	0	0	0	0	0	-5.9824e-12	-2.21301	-2.21301	-0.976172	-3.422	-4.66342e-12	1.65536e-10	7.46787e-12	-0.424009	-2.21301	-0.424009	-0.424009	-0.424009	-2.21301	-2.23758	-2.23997	-0.424009	-0.424009	-0.424009	-2.23877	-0.428716	-0.424009	-0.424009	-0.424009	-0.429174	-0.424009	-0.424009	-0.424009	-2.21301	-0.424009	-0.424009	-0.424009	-0.424009	-0.424009	-0.424009	-0.428716	-0.428716	-0.426475	-2.21301	-0.424009	-0.424009	-0.437327	-2.21301	-0.424009
HSK	0	0	0	0	0	5.9824e-12	0.60698	1.65816	0.60698	1.81597	4.66342e-12	-1.65536e-10	-7.46787e-12	0.116296	0.60698	0.116296	0.116296	0.116296	0.60698	0.631547	0.633939	0.116296	0.116296	0.116296	1.86958	0.121003	0.116296	0.353272	0.3177	0.121461	0.116296	0.116296	0.116296	0.60698	0.116296	0.116296	0.116296	0.3177	0.116296	0.116296	0.121003	0.121003	0.116973	0.60698	0.3177	0.116296	0.119949	1.65816	0.116296
HSST	0	0	0	0	0	0	1.60603	0.554853	0.369192	1.60603	-4.91138e-25	0	0	0.307713	1.60603	0.307713	0.307713	0.307713	1.60603	1.60603	1.60603	0.307713	0.307713	0.307713	0.369192	0.307713	0.307713	0.0707364	0.106309	0.307713	0.307713	0.307713	0.307713	1.60603	0.307713	0.307713	0.307713	0.106309	0.307713	0.307713	0.307713	0.307713	0.309503	1.60603	0.106309	0.307713	0.317378	0.554853	0.307713
HSTPTr	0	0	0	0	0	2.62453e-12	0.266288	0.266288	0.266288	0.266288	0	-2.31613e-12	-8.65042e-11	0.0510202	0.266288	0.0510202	0.0510202	0.0510202	0.266288	0.266288	0.266288	0.0510202	0.0510202	0.0510202	0.266288	0.0510202	0.0510202	0.0510202	0.0510202	0.164257	0.0510202	0.0510202	0.0510202	0.266288	0.0510202	0.0510202	0.0510202	0.0510202	0.0510202	0.0510202	0.0510202	0.0510202	0.184951	0.266288	0.0510202	0.0510202	0.0526228	0.266288	0.0557272
HXAD	0	0	0	0	0	0	0	0	0	0	0	0	0	0	0	0	0	0	0	0	0	0	0	0	0	0	0	0	0	0	0	0	0	0	0	0	0	0	0	0	0	0	0	0	0	0	0	0	0
HXANt2r	0	0	0	0	0	0	0	0	0	0	0	0	0	0	0	0	0	0	0	0	0	0	0	0	0	0	0	0	0	0	0	0	0	0	0	0	0	0	0	0	0	0	0	0	0	0	0	0	0
HXPRT	0	0	0	0	0	1.73591e-11	-0.264255	-0.264255	-0.264255	-1.87408e-25	1.33344e-12	1.03398e-25	2.90038e-11	-0.0506308	-0.264255	0	-0.0506308	0	-0.264255	-0.264255	-0.264255	-0.0506308	-0.0506308	-0.0506308	-0.264255	-0.0506308	-0.0506308	-0.0506308	-1.13091e-26	-0.0506308	-0.0506308	-0.0506308	-0.0506308	-0.264255	-0.0506308	-0.0506308	-0.0506308	-5.16988e-26	-0.0506308	-0.0506308	-1.03398e-25	-1.03398e-25	-0.0509253	-0.264255	1.03398e-25	-0.0506308	0	3.10193e-25	-0.0506308
ICDHyr	0	0	0	0	0	2000	960.502	460.515	1960.5	963.479	5.15076e-11	1000	2000	1659.11	2960.55	1992.43	992.432	1992.44	960.502	960.527	960.528	3992.44	1992.44	1992.43	960.528	1992.44	992.432	1992.43	1659.11	992.362	1659.1	992.432	1992.44	960.502	1992.44	992.432	1659.11	1992.43	1992.43	1992.44	3992.44	3992.44	1992.31	960.502	992.432	3992.44	1658.94	960.502	1992.43
ICHORS	0	0	0	0	0	8.54092e-15	0.00086657	0.00086657	0.00086657	0.00086657	-6.30389e-15	3.83775e-14	-1.06617e-14	0.000166033	0.00086657	0.000166033	0.000166033	0.000166033	0.00086657	0.00086657	0.00086657	0.000166033	0.000166033	0.000166033	0.00086657	0.000166033	0.000166033	0.000166033	0.000166033	0.000166033	0.000166033	0.000166033	0.000166033	0.00086657	0.000166033	0.000166033	0.000166033	0.000166033	0.000166033	0.000166033	0.000166033	0.000166033	0.000166999	0.00086657	0.000166033	0.000166033	0.000171248	0.00086657	0.000166033
ICHORT	0	0	0	0	0	0	0	0	0	0	0	0	0	0	0	0	0	0	0	0	0	0	0	0	0	0	0	0	0	0	0	0	0	0	0	0	0	0	0	0	0	0	0	0	0	0	0	0	0
ICITt10	0	0	0	0	0	0	0	0	0	0	0	0	0	0	0	0	0	0	0	0	0	0	0	0	0	0	0	0	0	0	0	0	0	0	0	0	0	0	0	0	0	0	0	0	0	0	0	0	0
ICITt2	0	0	0	0	0	0	0	0	0	0	0	3.72231e-24	0	0	0	0	0	0	0	0	0	0	0	0	0	0	0	0	0	0	0	0	0	0	0	0	0	0	0	0	0	0	0	0	0	0	0	0	0
IG3PS_1	0	0	0	0	0	2.62453e-12	0.266288	0.266288	0.266288	0.266288	0	-2.31613e-12	-8.65042e-11	0.0510202	0.266288	0.0510202	0.0510202	0.0510202	0.266288	0.266288	0.266288	0.0510202	0.0510202	0.0510202	0.266288	0.0510202	0.0510202	0.0510202	0.0510202	0.164257	0.0510202	0.0510202	0.0510202	0.266288	0.0510202	0.0510202	0.0510202	0.0510202	0.0510202	0.0510202	0.0510202	0.0510202	0.184951	0.266288	0.0510202	0.0510202	0.0526228	0.266288	0.0557272
IGPDH_1	0	0	0	0	0	2.62453e-12	0.266288	0.266288	0.266288	0.266288	0	-2.31613e-12	-8.65042e-11	0.0510202	0.266288	0.0510202	0.0510202	0.0510202	0.266288	0.266288	0.266288	0.0510202	0.0510202	0.0510202	0.266288	0.0510202	0.0510202	0.0510202	0.0510202	0.164257	0.0510202	0.0510202	0.0510202	0.266288	0.0510202	0.0510202	0.0510202	0.0510202	0.0510202	0.0510202	0.0510202	0.0510202	0.184951	0.266288	0.0510202	0.0510202	0.0526228	0.266288	0.0557272
IGPS	0	0	0	0	0	1.74466e-12	0.177015	0.177015	0.177015	0.177015	-1.2877e-12	0	-2.17787e-12	0.0339157	0.177015	0.0339157	0.0339157	0.0339157	0.177015	0.177015	0.177015	0.0339157	0.0339157	0.0339157	0.177015	0.0339157	0.0339157	0.0339157	0.0339157	0.0339157	0.0339157	0.0339157	0.0339157	0.177015	0.0339157	0.0339157	0.0339157	0.0339157	0.0339157	0.0339157	0.0339157	0.0339157	0.034113	0.177015	0.0339157	0.0339157	0.034981	0.177015	0.0339157
ILEDHr	0	0	0	0	0	-2.68665e-11	-1.23684	-1.23684	0	-1.23684	0	-4.84676e-26	2.31361e-11	-0.236976	-1.23684	-0.236976	0	0	-1.23684	-1.23684	-1.23684	-0.236976	0	-0.236976	-1.23684	-0.236976	-0.236976	-0.236976	-0.236976	-0.236976	-0.236976	0	-0.236976	0	-0.236976	-0.236976	-0.236976	0	0	-0.236976	-0.236976	-0.236976	-0.238355	-1.23684	-0.236976	-0.236976	0	-1.23684	-0.236976
ILETA	0	0	0	0	0	1.82002e-11	0.357548	0.357548	999.121	0.357548	6.39644e-12	7.64794e-12	-1.23179e-11	0.0685055	0.357548	0.0685055	-0.168471	-0.168471	0.357548	0.357548	0.357548	0.0685055	-0.168471	0.0685055	0.357548	0.0685055	0.0685055	0.0685055	0.0685055	0.0685055	0.0685055	-0.168471	0.0685055	-0.879292	0.0685055	0.0685055	0.0685055	-0.168471	-0.168471	0.0685055	0.0685055	0.0685055	0.0689041	0.357548	0.0685055	0.0685055	-0.173762	0.357548	0.0685055
ILEt2r	0	0	0	0	0	0	0	0	1000	0	0	0	0	0	0	0	0	0	0	0	0	0	0	0	0	0	0	0	0	0	0	0	0	0	0	0	0	0	0	0	0	0	0	0	0	0	0	0	0
IMPC	0	0	0	0	0	1.73591e-11	-0.859693	-0.859693	-0.859693	-0.859693	-1.10375e-11	-9.87138e-11	0	-0.164716	-0.859693	-0.164716	-0.164716	-0.164716	-0.859693	-0.859693	-0.859693	-0.164716	-0.164716	-0.164716	-0.859693	-0.164716	-0.164716	-0.164716	-0.164716	-0.277953	-0.164716	-0.164716	-0.164716	-0.859693	-0.164716	-0.164716	-0.164716	-0.164716	-0.164716	-0.164716	-0.164716	-0.164716	-0.299308	-0.859693	-0.164716	-0.164716	-0.169889	-0.859693	-0.169422
IMPD	0	0	0	0	0	0	0	0	0	0.264255	0	0	0	0	0	0.0506308	0	0.0506308	0	0	0	0	0	0	0	0	0	0	0.0506308	0	0	0	0	0	0	0	0	0.0506308	0	0	0.0506308	0.0506308	0	0	0.0506308	0	0.0522211	0.264255	0
INS2D	0	0	0	0	0	0	0	0	0	0	0	0	0	0	0	0	0	0	0	0	0	0	0	0	0	0	0	0	0	0	0	0	0	0	0	0	0	0	0	0	0	0	0	0	0	0	0	0	0
INSCR	0	0	0	0	0	0	0	0	0	0	0	0	0	0	0	0	0	0	0	0	0	0	0	0	0	0	0	0	0	0	0	0	0	0	0	0	0	0	0	0	0	0	0	0	0	0	0	0	0
INSTt2	0	0	0	0	0	0	0	0	0	0	0	0	0	0	0	0	0	0	0	0	0	0	0	0	0	0	0	0	0	0	0	0	0	0	0	0	0	0	0	0	0	0	0	0	0	0	0	0	0
INSt2	0	0	0	0	0	0	0	0	0	0	0	0	0	0	0	0	0	0	0	0	0	0	0	0	0	0	0	0	0	0	0	0	0	0	0	0	0	0	0	0	0	0	0	0	0	0	0	0	0
RAFH	0	0	0	0	0	0	0	0	0	0	0	0	0	0	0	0	0	0	0	0	0	0	0	0	0	0	0	0	0	0	0	0	0	0	0	0	0	0	0	0	0	0	0	0	0	0	0	0	0
IPDDI	0	0	0	0	0	-5.12455e-14	-0.00519942	-0.00519942	-0.00519942	-0.00519942	3.78234e-14	-2.30265e-13	6.39701e-14	-0.000996199	-0.00519942	-0.000996199	-0.000996199	-0.000996199	-0.00519942	-0.00519942	-0.00519942	-0.000996199	-0.000996199	-0.000996199	-0.00519942	-0.000996199	-0.000996199	-0.000996199	-0.000996199	-0.000996199	-0.000996199	-0.000996199	-0.000996199	-0.00519942	-0.000996199	-0.000996199	-0.000996199	-0.000996199	-0.000996199	-0.000996199	-0.000996199	-0.000996199	-0.00100199	-0.00519942	-0.000996199	-0.000996199	-0.00102749	-0.00519942	-0.000996199
IPDPS	0	0	0	0	0	0	0	0	0	0	0	0	0	0	0	0	0	0	0	0	0	0	0	0	0	0	0	0	0	0	0	0	0	0	0	0	0	0	0	0	0	0	0	0	0	0	0	0	0
IPDPUPT	0	0	0	0	0	0	0	0	0	0	0	0	0	0	0	0	0	0	0	0	0	0	0	0	0	0	0	0	0	0	0	0	0	0	0	0	0	0	0	0	0	0	0	0	0	0	0	0	0
IPMD	0	0	0	0	0	0	1.31793	1.31793	1.31793	1.31793	0	0	0	0.252513	1.31793	0.252513	0.252513	0.252513	1.31793	1.31793	1.31793	0.252513	0.252513	0.252513	1.31793	0.252513	0.252513	0.252513	0.252513	0.252513	0.252513	0.252513	0.252513	1.31793	0.252513	0.252513	0.252513	0.252513	0.252513	0.252513	0.252513	0.252513	0.253982	1.31793	0.252513	0.252513	0.260445	1.31793	0.252513
IPPMIa	0	0	0	0	0	0	-1.31793	-1.31793	-1.31793	-1.31793	0	0	0	-0.252513	-1.31793	-0.252513	-0.252513	-0.252513	-1.31793	-1.31793	-1.31793	-0.252513	-0.252513	-0.252513	-1.31793	-0.252513	-0.252513	-0.252513	-0.252513	-0.252513	-0.252513	-0.252513	-0.252513	-1.31793	-0.252513	-0.252513	-0.252513	-0.252513	-0.252513	-0.252513	-0.252513	-0.252513	-0.253982	-1.31793	-0.252513	-0.252513	-0.260445	-1.31793	-0.252513
IPPMIb	0	0	0	0	0	0	-1.31793	-1.31793	-1.31793	-1.31793	0	0	0	-0.252513	-1.31793	-0.252513	-0.252513	-0.252513	-1.31793	-1.31793	-1.31793	-0.252513	-0.252513	-0.252513	-1.31793	-0.252513	-0.252513	-0.252513	-0.252513	-0.252513	-0.252513	-0.252513	-0.252513	-1.31793	-0.252513	-0.252513	-0.252513	-0.252513	-0.252513	-0.252513	-0.252513	-0.252513	-0.253982	-1.31793	-0.252513	-0.252513	-0.260445	-1.31793	-0.252513
IPPS	0	0	0	0	0	0	1.31793	1.31793	1.31793	1.31793	0	0	0	0.252513	1.31793	0.252513	0.252513	0.252513	1.31793	1.31793	1.31793	0.252513	0.252513	0.252513	1.31793	0.252513	0.252513	0.252513	0.252513	0.252513	0.252513	0.252513	0.252513	1.31793	0.252513	0.252513	0.252513	0.252513	0.252513	0.252513	0.252513	0.252513	0.253982	1.31793	0.252513	0.252513	0.260445	1.31793	0.252513
ISOMS	0	0	0	0	0	-5.16988e-26	1.05433e-23	1.10907e-26	0	0	1.16322e-25	-7.52864e-25	-8.27181e-25	0	0	0	1.72331e-26	0	-1.71252e-25	0	0	0	0	0	0	0	-4.30823e-27	0	0	0	0	1.62657e-23	0	-5.16988e-26	0	9.56738e-26	0	-1.30281e-23	1.64803e-25	0	0	0	0	0	1.22785e-25	0	0	2.55061e-25	0
ISTNTabc	0	0	0	0	0	0	0	0	0	0	0	0	0	0	0	0	0	0	0	0	0	0	0	5.16988e-26	0	0	0	0	0	0	0	0	0	0	0	0	0	0	0	0	0	0	0	0	0	0	0	0	0
IZPN_1	0	0	0	0	0	-9.69352e-27	4.65289e-25	0	0	-5.16988e-26	1.93712e-12	-3.39273e-25	-8.3228e-11	0	1.03398e-25	0	1.61559e-26	-1.03398e-25	0	0	0	0	0	0	0	0	0	1.45403e-25	0	0.113237	0	-1.80946e-25	0	3.87741e-26	0	-2.58494e-26	0	0	-1.03398e-25	-5.39606e-25	-4.65289e-25	-4.1359e-25	0.133634	4.03897e-26	0	-2.42338e-26	0	0	0.00470698
KARA1	0	0	0	0	0	-9.84884e-12	-2.35927	-2.35927	-2.35927	0	1.57596e-11	1.56789e-11	1.03398e-25	-0.452032	-2.35927	-0.452032	-0.452032	-0.452032	-2.35927	-2.35927	-2.35927	-0.452032	-0.452032	-0.452032	-2.35927	-0.452032	-0.452032	-0.452032	-0.452032	-0.452032	-0.452032	-0.452032	-0.452032	-2.35927	-0.452032	-0.452032	-0.452032	-0.452032	-0.452032	-0.452032	-0.452032	-0.452032	-0.454661	-2.35927	-0.452032	-0.452032	-0.46623	-2.35927	-0.452032
KARA2	0	0	0	0	0	2.68665e-11	1.23684	1.23684	-1.56563e-26	1.23684	1.22159e-11	4.84676e-26	-2.31361e-11	0.236976	1.23684	0.236976	0.236976	0.236976	1.23684	1.23684	1.23684	0.236976	0.236976	0.236976	1.23684	0.236976	0.236976	0.236976	0.236976	0.236976	0.236976	0.236976	0.236976	1.23684	0.236976	0.236976	0.236976	0.236976	0.236976	0.236976	0.236976	0.236976	0.238355	1.23684	0.236976	0.236976	0.24442	1.23684	0.236976
KAS1	0	0	0	0	0	0	0.00701075	0.00701075	0.00701075	0.00701075	0	0	0	0.00134325	0.00701075	0.00134325	0.00134325	0.00134325	0.00701075	0.00701075	0.00701075	0.00134325	0.00134325	0.00134325	0.00701075	0.00134325	0.00134325	0.00134325	0.00134325	0.00134325	0.00134325	0.00134325	0.00134325	0.00701075	0.00134325	0.00134325	0.00134325	0.00134325	0.00134325	0.00134325	0.00134325	0.00134325	0.00135106	0.00701075	0.00134325	0.00134325	0.00138544	0.00701075	0.00134325
KAS10	0	0	0	0	0	0	0	0	0	0	0	0	0	0	0	0	0	0	0	0	0	0	0	0	0	0	0	0	0	0	0	0	0	0	0	0	0	0	0	0	0	0	0	0	0	0	0	0	0
KAS11	0	0	0	0	0	0	0.0490752	0.0490752	0.0490752	0.0490752	0	-1.42172e-25	0	0.00940272	0.0490752	0.00940272	0.00940272	0.00940272	0.0490752	0.0490752	0.0490752	0.00940272	0.00940272	0.00940272	0.0490752	0.00940272	0.00940272	0.00940272	0.00940272	0.00940272	0.00940272	0.00940272	0.00940272	0.0490752	0.00940272	0.00940272	0.00940272	0.00940272	0.00940272	0.00940272	0.00940272	0.00940272	0.00945742	0.0490752	0.00940272	0.00940272	0.00969806	0.0490752	0.00940272
KAS12	0	0	0	0	0	0	0.119183	0.119183	0.119183	0.119183	0	2.488e-25	0	0.0228352	0.119183	0.0228352	0.0228352	0.0228352	0.119183	0.119183	0.119183	0.0228352	0.0228352	0.0228352	0.119183	0.0228352	0.0228352	0.0228352	0.0228352	0.0228352	0.0228352	0.0228352	0.0228352	0.119183	0.0228352	0.0228352	0.0228352	0.0228352	0.0228352	0.0228352	0.0228352	0.0228352	0.022968	0.119183	0.0228352	0.0228352	0.0235524	0.119183	0.0228352
KAS13	0	0	0	0	0	0	0.0210322	0.0210322	0.0210322	0.0210322	0	0	0	0.00402974	0.0210322	0.00402974	0.00402974	0.00402974	0.0210322	0.0210322	0.0210322	0.00402974	0.00402974	0.00402974	0.0210322	0.00402974	0.00402974	0.00402974	0.00402974	0.00402974	0.00402974	0.00402974	0.00402974	0.0210322	0.00402974	0.00402974	0.00402974	0.00402974	0.00402974	0.00402974	0.00402974	0.00402974	0.00405318	0.0210322	0.00402974	0.00402974	0.00415631	0.0210322	0.00402974
KAS17	0	0	0	0	0	0	0	0	0	0	0	0	0	0	0	0	0	0	0	0	0	0	0	0	0	0	0	0	0	0	0	0	0	0	0	0	0	0	0	0	0	0	0	0	0	0	0	0	0
KAS2	0	0	0	0	0	0	0	0	0	0	0	0	0	0	0	0	0	0	0	0	0	0	0	0	0	0	0	0	0	0	0	0	0	0	0	0	0	0	0	0	0	0	0	0	0	0	0	0	0
KAS3	0	0	0	0	0	-1.55587e-11	0.140215	0.140215	0.140215	0.140215	0	2.97268e-25	7.04026e-11	0.0268649	0.140215	0.0268649	0.0268649	0.0268649	0.140215	0.140215	0.140215	0.0268649	0.0268649	0.0268649	0.140215	0.0268649	0.0268649	0.0268649	0.0268649	0.0268649	0.0268649	0.0268649	0.0268649	0.140215	0.0268649	0.0268649	0.0268649	0.0268649	0.0268649	0.0268649	0.0268649	0.0268649	0.0270212	0.140215	0.0268649	0.0268649	0.0277088	0.140215	0.0268649
KAS4	0	0	0	0	0	0	0.238365	0.238365	0.238365	0.238365	0	0	0	0.0456704	0.238365	0.0456704	0.0456704	0.0456704	0.238365	0.238365	0.238365	0.0456704	0.0456704	0.0456704	0.238365	0.0456704	0.0456704	0.0456704	0.0456704	0.0456704	0.0456704	0.0456704	0.0456704	0.238365	0.0456704	0.0456704	0.0456704	0.0456704	0.0456704	0.0456704	0.0456704	0.0456704	0.045936	0.238365	0.0456704	0.0456704	0.0471049	0.238365	0.0456704
KAS5	0	0	0	0	0	0	0	0	0	0	0	0	0	0	0	0	0	0	0	0	0	0	0	0	0	0	0	0	0	0	0	0	0	0	0	0	0	0	0	0	0	0	0	0	0	0	0	0	0
KAS6	0	0	0	0	0	0	0.0350537	0.0350537	0.0350537	0.0350537	0	7.4317e-26	0	0.00671623	0.0350537	0.00671623	0.00671623	0.00671623	0.0350537	0.0350537	0.0350537	0.00671623	0.00671623	0.00671623	0.0350537	0.00671623	0.00671623	0.00671623	0.00671623	0.00671623	0.00671623	0.00671623	0.00671623	0.0350537	0.00671623	0.00671623	0.00671623	0.00671623	0.00671623	0.00671623	0.00671623	0.00671623	0.0067553	0.0350537	0.00671623	0.00671623	0.00692719	0.0350537	0.00671623
KAS7	0	0	0	0	0	0	0	0	0	0	0	0	0	0	0	0	0	0	0	0	0	0	0	0	0	0	0	0	0	0	0	0	0	0	0	0	0	0	0	0	0	0	0	0	0	0	0	0	0
KAS8	0	0	0	0	0	1.11133e-11	0	0	0	0	-2.97268e-25	-2.84343e-25	-5.02876e-11	0	0	0	0	0	0	0	0	0	0	0	0	0	0	0	0	0	0	0	0	0	0	0	0	0	0	0	0	0	0	0	0	0	0	0	0
KAS9	0	0	0	0	0	0	0	0	0	0	0	-5.29913e-25	0	0	0	0	0	0	0	0	0	0	0	0	0	0	0	0	0	0	0	0	0	0	0	0	0	0	0	0	0	0	0	0	0	0	0	0	0
Kt2r	0	0	0	0	0	75964	59471.3	11442.9	0	0	0	0	55964	0	119455	67288.5	0	0	0	0	0	0	0	0	0	0	0	0	0	0	0	0	0	0	0	0	0	97288.5	0	0	0	0	0	0	60294.8	0	0	0	0
Kt3r	0	0	0	0	0	0	0	0	0	0	0	0	0	0	0	0	0	0	0	0	0	0	0	0	0	0	0	0	0	0	0	0	0	0	0	0	0	0	0	0	0	0	0	0	0	0	0	0	0
Kt1	0	0	0	0	0	-75964	-59469	-11440.6	-96400.8	-73386	-6964	-25964	-55964	-78290.5	-119453	-67288.1	-49294.4	-94290.5	-41469	-77469.1	-40374.8	-191290	-95290.5	-102288	-33373.6	-101290	-54288.1	-77287.9	-86290.5	-58283.7	-78290.5	-43276.5	-102291	-64469	-98290.5	-44294.4	-75290.5	-97288.1	-95288.1	-95275.4	-191290	-190290	-84280.6	-41474.8	-60294.4	-191291	-83274.5	-61490.3	-98290.2
LAAF	0	0	0	0	0	0	0	0	0	0	0	0	0	0	0	0	0	0	0	0	0	0	0	0	0	0	0	0	0	0	0	0	0	0	0	0	0	0	0	0	0	0	0	0	0	0	0	0	0
LAAL1	0	0	0	0	0	0	0	0	0	0	0	0	0	0	0	0	0	0	0	0	0	0	0	0	0	0	0	0	0	0	0	0	0	0	0	0	0	0	0	0	0	0	0	0	0	0	0	0	0
LAAL10	0	0	0	0	0	0	0	0	0	0	0	0	0	0	0	0	0	0	0	0	0	0	0	0	0	0	0	0	0	0	0	0	0	0	0	0	0	0	0	0	0	0	0	0	0	0	0	0	0
LAAL11	0	0	0	0	0	0	0	0	0	0	0	0	0	0	0	0	0	0	0	0	0	0	0	0	0	0	0	0	0	0	0	0	0	0	0	0	0	0	0	0	0	0	0	0	0	0	0	0	0
LAAL12	0	0	0	0	0	0	0	0	0	0	0	0	0	0	0	0	0	0	0	0	0	0	0	0	0	0	0	0	0	0	0	0	0	0	0	0	0	0	0	0	0	0	0	0	0	0	0	0	0
LAAL13	0	0	0	0	0	0	0	0	0	0	5.17965e-12	-4.99838e-11	-2.58494e-26	0	0	0	6.46235e-27	-2.06795e-25	0	0	0	0	0	0	0	0	0	0	0	0	0	0	0	0	0	0	0	0	0	0	0	0	0	0	0	0	0	0	0
LAAL14	0	0	0	0	0	0	0	0	0	0	0	0	0	0	0	0	0	0	0	0	0	0	0	0	0	0	0	0	0	0	0	0	0	0	0	0	0	0	0	0	0	0	0	0	0	0	0	0	0
LAAL15	0	0	0	0	0	0	0	0	0	0	0	0	0	0	0	0	0	0	0	0	0	0	0	0	0	0	0	0	0	0	0	0	0	0	0	0	0	0	0	0	0	0	0	0	0	0	0	0	0
LAAL16	0	0	0	0	0	0	0	0	0	0	0	0	0	0	0	0	0	0	0	0	0	0	0	0	0	0	0	0	0	0	0	0	0	0	0	0	0	0	0	0	0	0	0	0	0	0	0	0	0
LAAL17	0	0	0	0	0	0	0	0	0	0	0	0	0	0	0	0	0	0	0	0	0	0	0	0	0	0	0	0	0	0	0	0	0	0	0	0	0	0	0	0	0	0	0	0	0	0	0	0	0
LAAL18	0	0	0	0	0	0	0	0	0	0	0	0	0	0	0	0	0	0	0	0	0	0	0	0	0	0	0	0	0	0	0	0	0	0	0	0	0	0	0	0	0	0	0	0	0	0	0	0	0
LAAL19	0	0	0	0	0	0	0	0	0	0	0	0	0	0	0	0	0	0	9.69352e-27	0	0	0	0	0	0	0	0	0	0	0	0	0	0	0	0	0	0	0	0	0	0	0	0	0	0	0	0	0	0
LAAL2	0	0	0	0	0	0	0	0	0	0	0	0	0	0	0	0	0	0	0	0	0	0	0	0	0	0	0	0	0	0	0	0	0	0	0	0	0	0	0	0	0	0	0	0	0	0	0	0	0
LAAL20	0	0	0	0	0	0	0	0	0	0	0	0	0	0	0	0	0	0	0	0	0	0	0	0	0	0	0	0	0	0	0	0	0	0	0	0	0	0	0	0	0	0	0	0	0	0	0	0	0
LAAL21	0	0	0	0	0	0	0	0	0	0	0	0	0	0	0	0	0	0	0	0	0	0	0	0	0	0	0	0	0	0	0	0	0	0	0	0	0	0	0	0	0	0	0	0	0	0	0	0	0
LAAL22	0	0	0	0	0	0	0	0	0	0	0	0	0	0	0	0	0	0	0	0	0	0	0	0	0	0	0	0	0	0	0	0	0	0	0	0	0	0	0	0	0	0	0	0	0	0	0	0	0
LAAL23	0	0	0	0	0	-1.52526e-11	0	-1.61559e-27	0	-1.29247e-26	-4.76511e-12	1.60559e-12	1.38392e-11	0	0	0	0	0	0	0	0	0	0	0	0	0	0	0	0	0	0	0	0	0	0	0	0	0	0	0	0	0	0	0	0	0	0	0	0
LAAL24	0	0	0	0	0	0	0	0	0	0	0	0	0	0	0	0	0	0	0	0	0	0	0	0	0	0	0	0	0	0	0	0	0	0	0	0	0	0	0	0	0	0	0	0	0	0	0	0	0
LAAL25	0	0	0	0	0	0	0	0	0	0	0	0	0	0	0	0	0	0	0	0	0	0	0	0	0	0	0	0	0	0	0	0	0	0	0	0	0	0	0	0	0	0	0	0	0	0	0	0	0
LAAL26	0	0	0	0	0	0	0	0	0	0	0	0	0	0	0	0	0	0	0	0	0	0	0	0	0	0	0	0	0	0	0	0	0	0	0	0	0	0	0	0	0	0	0	0	0	0	0	0	0
LAAL27	0	0	0	0	0	0	0	0	0	0	0	0	0	0	0	0	0	0	0	0	0	0	0	0	0	0	0	0	0	0	0	0	0	0	0	0	0	0	0	0	0	0	0	0	0	0	0	0	0
LAAL28	0	0	0	0	0	0	0	0	0	0	0	0	0	0	0	0	0	0	0	0	0	0	0	0	0	0	0	0	0	0	0	0	0	0	0	0	0	0	0	0	0	0	0	0	0	0	0	0	0
LAAL29	0	0	0	0	0	0	0	0	0	0	0	0	0	0	0	0	0	0	0	0	0	0	0	0	0	0	0	0	0	0	0	0	0	0	0	0	0	0	0	0	0	0	0	0	0	0	0	0	0
LAAL3	0	0	0	0	0	0	0	0	0	0	0	0	0	0	0	0	0	0	0	0	0	0	0	0	0	0	0	0	0	0	0	0	0	0	0	0	0	0	0	0	0	0	0	0	0	0	0	0	0
LAAL30	0	0	0	0	0	0	0	0	0	0	0	0	0	0	0	0	0	0	0	0	0	0	0	0	0	0	0	0	0	0	0	0	0	0	0	0	0	0	0	0	0	0	0	0	0	0	0	0	0
LAAL31	0	0	0	0	0	0	0	0	0	0	0	0	0	0	0	0	0	0	0	0	0	0	0	0	0	0	0	0	0	0	0	0	0	0	0	0	0	0	0	0	0	0	0	0	0	0	0	0	0
LAAL32	0	0	0	0	0	0	0	0	0	0	0	0	0	0	0	0	0	0	0	0	0	0	0	0	0	0	0	0	0	0	0	0	0	0	0	0	0	0	0	0	0	0	0	0	0	0	0	0	0
LAAL33	0	0	0	0	0	0	0	0	0	0	0	0	0	0	0	0	0	0	0	0	0	0	0	0	0	0	0	0	0	0	0	0	0	0	0	0	0	0	0	0	0	0	0	0	0	0	0	0	0
LAAL34	0	0	0	0	0	0	0	0	0	0	0	0	0	0	0	0	0	0	0	0	0	0	0	0	0	0	0	0	0	0	0	0	0	0	0	0	0	0	0	0	0	0	0	0	0	0	0	0	0
LAAL35	0	0	0	0	0	0	0	0	0	0	0	0	0	0	0	0	0	0	0	0	0	0	0	0	0	0	0	0	0	0	0	0	0	0	0	0	0	0	0	0	0	0	0	0	0	0	0	0	0
LAAL36	0	0	0	0	0	0	0	0	0	0	0	0	0	0	0	0	0	0	0	0	0	0	0	0	0	0	0	0	0	0	0	0	0	0	0	0	0	0	0	0	0	0	0	0	0	0	0	0	0
LAAL37	0	0	0	0	0	0	0	0	0	0	0	0	0	0	0	0	0	0	0	0	0	0	0	0	0	0	0	0	0	0	0	0	0	0	0	0	0	0	0	0	0	0	0	0	0	0	0	0	0
LAAL38	0	0	0	0	0	0	0	0	0	0	0	0	0	0	0	0	0	0	0	0	0	0	0	0	0	0	0	0	0	0	0	0	0	0	0	0	0	0	0	0	0	0	0	0	0	0	0	0	0
LAAL39	0	0	0	0	0	0	0	0	0	0	0	0	0	0	0	0	0	0	0	0	0	0	0	0	0	0	0	0	0	0	0	0	0	0	0	0	0	0	0	0	0	0	0	0	0	0	0	0	0
LAAL4	0	0	0	0	0	0	0	0	0	0	0	0	0	0	0	0	0	0	0	0	0	0	0	0	0	0	0	0	0	0	0	0	0	0	0	0	0	0	0	0	0	0	0	0	0	0	0	0	0
LAAL40	0	0	0	0	0	0	0	0	0	0	0	0	0	0	0	0	0	0	0	0	0	0	0	0	0	0	0	0	0	0	0	0	0	0	0	0	0	0	0	0	0	0	0	0	0	0	0	0	0
LAAL41	0	0	0	0	0	0	0	0	0	0	0	0	0	0	0	0	0	0	0	0	0	0	0	0	0	0	0	0	0	0	0	0	0	0	0	0	0	0	0	0	0	0	0	0	0	0	0	0	0
LAAL42	0	0	0	0	0	0	0	0	0	0	0	0	0	0	0	0	0	0	0	0	0	0	0	0	0	0	0	0	0	0	0	0	0	0	0	0	0	0	0	0	0	0	0	0	0	0	0	0	0
LAAL5	0	0	0	0	0	0	0	0	0	0	0	0	0	0	0	0	0	0	0	0	0	0	0	0	0	0	0	0	0	0	0	0	0	0	0	0	0	0	0	0	0	0	0	0	0	0	0	0	0
LAAL6	0	0	0	0	0	0	0	0	0	0	0	0	0	0	0	0	0	0	0	0	0	0	0	0	0	0	0	0	0	0	0	0	0	0	0	0	0	0	0	0	0	0	0	0	0	0	0	0	0
LAAL7	0	0	0	0	0	0	0	0	0	0	0	0	0	0	0	0	0	0	0	0	0	0	0	0	0	0	0	0	0	0	0	0	0	0	0	0	0	0	0	0	0	0	0	0	0	0	0	0	0
LAAL8	0	0	0	0	0	0	0	0	0	0	0	0	0	0	0	0	0	0	0	0	0	0	0	0	0	0	0	0	0	0	0	0	0	0	0	0	0	0	0	0	0	0	0	0	0	0	0	0	0
LAAL9	0	0	0	0	0	0	0	0	0	0	0	0	0	0	0	0	0	0	0	0	0	0	0	0	0	0	0	0	0	0	0	0	0	0	0	0	0	0	0	0	0	0	0	0	0	0	0	0	0
LACZ	0	0	0	0	0	0	0	0	0	0	0	0	0	0	0	0	0	0	0	0	0	0	0	0	0	0	0	0	0	0	0	0	0	0	0	0	0	0	0	0	0	0	0	0	0	0	0	0	0
LANTHabc	0	0	0	0	0	0	0	0	0	0	0	0	0	0	0	0	0	0	0	0	0	0	0	0	0	0	0	0	0	0	0	0	0	0	0	0	0	0	0	0	0	0	0	0	0	0	0	0	0
LCADi	0	0	0	0	0	0	0	0	0	0	0	0	0	0	0	0	0	0	0	0	0	0	0	0	0	0	0	0	0	0	0	0	0	0	0	0	0	1000	0	0	0	0	0	0	0	0	0	0	0
LCTSabc	0	0	0	0	0	0	0	0	0	0	0	0	0	0	0	0	0	0	0	0	0	0	0	0	0	0	0	0	0	0	0	0	0	0	0	0	0	0	0	0	0	0	0	0	0	0	0	0	0
LCYSTabc	0	0	0	0	0	0	0	0	0	0	0	0	0	0	0	0	0	0	0	0	0	0	0	0	0	0	0	0	0	0	0	0	0	0	0	0	0	0	0	0	0	0	0	0	0	0	0	0	0
LDH2	0	0	0	0	0	0	0	0	0	0	0	0	0	0	0	0	0	0	0	0	0	0	0	0	0	0	0	0	0	0	0	0	0	0	0	0	0	0	0	0	0	0	0	0	0	0	0	0	0
LDH_L	0	0	0	0	0	0	0	0	0	0	0	0	0	0	0	0	0	0	0	0	0	0	0	0	0	0	0	0	0	0	0	1000	0	0	0	0	0	1000	0	0	0	0	0	0	0	0	0	0	0
LEUTA	0	0	0	0	0	999999	999998	999998	999998	999998	999999	999999	999999	999999	999998	999999	999999	999999	999998	999998	999998	999999	999999	999999	999998	999999	999999	999999	999999	999999	999999	999999	999999	999998	999999	999999	999999	999999	999999	999999	999999	999999	999999	999998	999999	999999	999999	999998	999999
LEUt2r	0	0	0	0	0	0	0	0	0	0	0	0	0	0	0	0	0	0	0	0	0	0	0	0	0	0	0	0	0	0	0	0	0	0	0	0	0	0	0	0	0	0	0	0	0	0	0	0	0
LIPO1S24_BS	0	0	0	0	0	2.24761e-16	2.28045e-05	2.28045e-05	2.28045e-05	2.28045e-05	-1.65892e-16	-1.9835e-16	-2.80571e-16	4.36929e-06	2.28045e-05	4.36929e-06	4.36929e-06	4.36929e-06	2.28045e-05	2.28045e-05	2.28045e-05	4.36929e-06	4.36929e-06	4.36929e-06	2.28045e-05	4.36929e-06	4.36929e-06	4.36929e-06	4.36929e-06	4.36929e-06	4.36929e-06	4.36929e-06	4.36929e-06	2.28045e-05	4.36929e-06	4.36929e-06	4.36929e-06	4.36929e-06	4.36929e-06	4.36929e-06	4.36929e-06	4.36929e-06	4.39471e-06	2.28045e-05	4.36929e-06	4.36929e-06	4.50654e-06	2.28045e-05	4.36929e-06
LIPO2S24_BS	0	0	0	0	0	1.92652e-16	1.95467e-05	1.95467e-05	1.95467e-05	1.95467e-05	-1.42193e-16	-1.70014e-16	-2.40489e-16	3.74511e-06	1.95467e-05	3.74511e-06	3.74511e-06	3.74511e-06	1.95467e-05	1.95467e-05	1.95467e-05	3.74511e-06	3.74511e-06	3.74511e-06	1.95467e-05	3.74511e-06	3.74511e-06	3.74511e-06	3.74511e-06	3.74511e-06	3.74511e-06	3.74511e-06	3.74511e-06	1.95467e-05	3.74511e-06	3.74511e-06	3.74511e-06	3.74511e-06	3.74511e-06	3.74511e-06	3.74511e-06	3.74511e-06	3.7669e-06	1.95467e-05	3.74511e-06	3.74511e-06	3.86274e-06	1.95467e-05	3.74511e-06
LIPO3S24_BS	0	0	0	0	0	5.77957e-16	5.86401e-05	5.86401e-05	5.86401e-05	5.86401e-05	-4.26579e-16	-5.10042e-16	-7.21468e-16	1.12353e-05	5.86401e-05	1.12353e-05	1.12353e-05	1.12353e-05	5.86401e-05	5.86401e-05	5.86401e-05	1.12353e-05	1.12353e-05	1.12353e-05	5.86401e-05	1.12353e-05	1.12353e-05	1.12353e-05	1.12353e-05	1.12353e-05	1.12353e-05	1.12353e-05	1.12353e-05	5.86401e-05	1.12353e-05	1.12353e-05	1.12353e-05	1.12353e-05	1.12353e-05	1.12353e-05	1.12353e-05	1.12353e-05	1.13007e-05	5.86401e-05	1.12353e-05	1.12353e-05	1.15882e-05	5.86401e-05	1.12353e-05
LIPO4S24_BS	0	0	0	0	0	4.81631e-16	4.88667e-05	4.88667e-05	4.88667e-05	4.88667e-05	-3.55483e-16	-4.25035e-16	-6.01223e-16	9.36277e-06	4.88667e-05	9.36277e-06	9.36277e-06	9.36277e-06	4.88667e-05	4.88667e-05	4.88667e-05	9.36277e-06	9.36277e-06	9.36277e-06	4.88667e-05	9.36277e-06	9.36277e-06	9.36277e-06	9.36277e-06	9.36277e-06	9.36277e-06	9.36277e-06	9.36277e-06	4.88667e-05	9.36277e-06	9.36277e-06	9.36277e-06	9.36277e-06	9.36277e-06	9.36277e-06	9.36277e-06	9.36277e-06	9.41724e-06	4.88667e-05	9.36277e-06	9.36277e-06	9.65686e-06	4.88667e-05	9.36277e-06
LIPTabc	0	0	0	0	0	0	0	0	0	0	0	0	0	0	0	0	0	0	0	0	0	0	0	0	0	0	0	0	0	0	0	0	0	0	0	0	0	0	0	0	0	0	0	0	0	0	0	0	0
LLEUDr	0	0	0	0	0	-999999	-999999	-999999	-999999	-999999	-999999	-999999	-999999	-999999	-999999	-999999	-999999	-999999	-999999	-999999	-999999	-999999	-999999	-999999	-999999	-999999	-999999	-999999	-999999	-999999	-999999	-999999	-999999	-999999	-999999	-999999	-999999	-999999	-999999	-999999	-999999	-999999	-999999	-999999	-999999	-999999	-999999	-999999	-999999
LYSAM	0	0	0	0	0	0	0	0	1.21169e-27	0	0	0	0	0	0	0	0	0	0	0	0	0	0	0	0	0	0	0	0	0	0	0	0	0	0	0	0	0	0	0	0	0	0	0	0	0	0	0	0
LYSDC	0	0	0	0	0	0	0	0	0	0	0	0	0	0	0	0	0	0	0	0	0	0	0	0	0	0	0	0	0	0	0	0	0	0	0	0	0	0	0	0	0	0	0	0	0	0	0	0	0
LYSLG_BS	0	0	0	0	0	7.06392e-14	0.00716712	0.00716712	0.00716712	0.00716712	-5.21375e-14	-6.23385e-14	-8.81794e-14	0.00137321	0.00716712	0.00137321	0.00137321	0.00137321	0.00716712	0.00716712	0.00716712	0.00137321	0.00137321	0.00137321	0.00716712	0.00137321	0.00137321	0.00137321	0.00137321	0.00137321	0.00137321	0.00137321	0.00137321	0.00716712	0.00137321	0.00137321	0.00137321	0.00137321	0.00137321	0.00137321	0.00137321	0.00137321	0.0013812	0.00716712	0.00137321	0.00137321	0.00141634	0.00716712	0.00137321
LYSt3r	0	0	0	0	0	0	0	0	0	0	0	0	0	0	0	0	0	0	0	0	0	0	0	0	0	0	0	0	0	0	0	0	0	0	0	0	0	0	0	0	0	0	0	0	0	0	0	0	0
L_LACt2r	0	0	0	0	0	0	0	0	0	0	0	0	0	0	0	0	0	0	0	0	0	0	0	0	0	0	0	0	0	0	0	1000	0	0	0	0	0	0	0	0	0	0	0	0	0	0	0	0	0
M1PD	0	0	0	0	0	0	0	0	0	0	0	0	0	0	0	0	0	0	0	0	0	0	0	0	0	0	0	0	0	0	0	0	1000	0	0	0	0	0	0	0	0	0	0	0	0	0	0	0	0
MAL6PG	0	0	0	0	0	0	0	0	0	0	0	0	0	0	0	0	0	0	0	0	0	0	0	0	0	0	0	0	0	0	0	0	0	0	0	0	0	0	0	0	0	0	0	0	0	0	0	0	0
MALT	0	0	0	0	0	0	0	0	0	0	0	0	0	0	0	0	0	0	0	0	0	0	0	0	0	0	0	0	0	0	0	0	0	0	0	0	0	0	0	0	0	0	0	0	0	0	0	0	0
MALTATr	0	0	0	0	0	0	0	0	0	0	0	0	0	0	0	0	0	0	0	0	0	0	0	0	0	0	0	0	0	0	0	0	0	0	0	0	0	0	0	0	0	0	0	0	0	0	0	0	0
MALTTRabc	0	0	0	0	0	0	0	0	0	0	0	0	0	0	0	0	0	0	0	0	0	0	0	0	0	0	0	0	0	0	0	0	0	0	0	0	0	0	0	0	0	0	0	0	0	0	0	0	0
MALTabc	0	0	0	0	0	0	0	0	0	0	-1.86562e-25	0	0	0	0	0	0	0	0	0	0	0	0	0	0	0	0	0	0	0	0	0	0	0	0	0	0	0	0	0	1000	0	0	0	0	0	0	0	0
MALTpts	0	0	0	0	0	0	0	0	0	0	1.86562e-25	0	0	0	0	0	0	0	0	0	0	0	0	0	0	0	0	0	0	0	0	0	0	0	0	0	0	0	0	0	0	0	0	0	0	0	0	0	0
MAL_Dt2	0	0	0	0	0	0	0	0	0	0	0	0	0	0	0	0	0	0	0	0	0	0	0	0	0	0	0	0	0	0	0	0	0	0	0	0	0	0	0	0	0	0	0	0	0	0	0	0	0
MALt10	0	0	0	0	0	0	0	0	0	0	0	0	0	0	0	0	0	0	0	0	0	0	0	0	0	0	0	0	0	0	0	0	0	0	0	0	0	0	0	0	0	0	0	0	0	0	0	0	0
MALt2r	0	0	0	0	0	0	0	0	0	0	0	0	0	0	0	0	0	0	0	0	0	0	0	0	0	0	0	0	0	0	0	0	0	0	0	1000	0	0	0	0	0	0	0	0	0	0	0	0	0
MALt4	0	0	0	0	0	0	0	0	0	0	0	0	0	0	0	0	0	0	0	0	0	0	0	0	0	0	0	0	0	0	0	0	0	0	0	0	0	0	0	0	0	0	0	0	0	0	0	0	0
MAN1Pt6	0	0	0	0	0	0	0	0	0	0	0	0	0	0	0	0	0	0	0	0	0	0	0	0	0	0	0	0	0	0	0	0	0	0	0	0	0	0	0	0	0	0	0	0	0	0	0	0	0
MAN6PI	0	0	0	0	0	0	0	0	0	0	0	0	0	0	0	0	0	0	0	0	0	0	1000	0	0	0	0	0	0	0	0	0	0	0	0	0	0	0	0	0	0	0	0	0	0	0	0	0	0
MAN6Pt6	0	0	0	0	0	0	0	0	0	0	0	0	0	0	0	0	0	0	0	0	0	0	0	0	0	0	0	0	0	0	0	0	0	0	0	0	0	0	0	0	0	0	0	0	0	0	0	0	0
MANAO	0	0	0	0	0	0	0	0	0	0	0	0	0	0	0	0	0	0	0	0	0	0	0	0	0	0	0	-1000	0	0	0	0	0	0	0	0	0	0	0	0	0	0	0	0	0	0	0	0	0
MANpts	0	0	0	0	0	0	0	0	0	0	0	0	0	0	0	0	0	0	0	0	0	0	1000	0	0	0	0	0	0	0	0	0	0	0	0	0	0	0	0	0	0	0	0	0	0	0	0	0	0
MANt2	0	0	0	0	0	0	0	0	0	0	0	0	0	0	0	0	0	0	0	0	0	0	0	0	0	0	0	0	0	0	0	0	0	0	0	0	0	0	0	0	0	0	0	0	0	0	0	0	0
MCA	0	0	0	0	0	1.79728e-11	6.20385e-25	0	998.763	997.641	1.0122e-11	7.64794e-12	0	0	4.1359e-25	0	-1.29247e-26	-3.10193e-25	0	0	0	0	0	0	0	0	0	-4.00369e-28	0	0	0	0	0	0	0	0	1.03398e-25	0	0	0	0	0	0	0	0	0	0	0	0
MCITS	0	0	0	0	0	1.79728e-11	0	0	998.763	997.641	1.0122e-11	7.64794e-12	0	0	0	0	0	0	0	0	0	0	0	0	0	0	0	-4.00369e-28	0	0	0	0	0	0	0	0	0	0	0	0	0	0	0	0	0	0	0	0	0
MCSNAH	0	0	0	0	0	2.68579e-11	-0.00086657	-0.00086657	-0.00086657	-0.00086657	-5.4268e-13	8.06612e-12	-9.17827e-13	-0.000166033	-0.00086657	-0.000166033	-0.000166033	-0.000166033	-0.00086657	0.0740038	-0.00086657	-0.000166033	-0.000166033	-0.000166033	0.0740038	0.014179	-0.000166033	-0.000166033	-0.000166033	-0.000166033	-0.000166033	-0.000166033	-0.000166033	-0.00086657	-0.000166033	-0.000166033	-0.000166033	-0.000166033	-0.000166033	-0.000166033	-0.000166033	-0.000166033	-0.000166999	-0.00086657	-0.000166033	-0.000166033	-0.000171248	-0.00086657	-0.000166033
MDH	0	0	0	0	0	2000	1959.14	459.15	2957.9	1959.75	1.72794e-10	1000	2000	1658.85	999999	1992.17	1992.17	1992.18	1939.6	1959.16	959.164	3992.18	1992.18	1992.17	959.163	1992.18	992.171	1992.17	1658.85	992.327	1658.84	999999	999999	999999	999999	999999	999999	1992.17	999999	1992.18	999999	999999	999999	959.137	1992.17	999999	1658.68	3868.89	1992.18
MDRPD	0	0	0	0	0	0	0	0	0	0	0	0	-2.58494e-26	0	0	0	0	0	0	0	0	0	0	0	0	0	0	0	0	0	-7.25754e-26	0	0	0	0	0	0	0	0	0	0	0	0	0	0	0	0	0	0
MALDDH	0	0	0	0	0	0	0	0	0	0	0	0	0	0	0	0	0	0	0	0	0	0	0	0	0	0	0	0	0	0	0	0	0	0	0	0	0	0	0	0	0	0	0	0	0	0	0	0	0
ME2	0	0	0	0	0	0	0	0	0	0	-1.5396e-10	0	0	0	0	0	0	0	0	0	0	0	0	0	0	0	0	0	0	0	0	0	0	0	0	0	0	0	0	0	0	0	0	0	0	0	0	0	0
MECDPDH2	0	0	0	0	0	5.97864e-14	0.00606599	0.00606599	0.00606599	0.00606599	-4.41273e-14	2.68642e-13	-7.46318e-14	0.00116223	0.00606599	0.00116223	0.00116223	0.00116223	0.00606599	0.00606599	0.00606599	0.00116223	0.00116223	0.00116223	0.00606599	0.00116223	0.00116223	0.00116223	0.00116223	0.00116223	0.00116223	0.00116223	0.00116223	0.00606599	0.00116223	0.00116223	0.00116223	0.00116223	0.00116223	0.00116223	0.00116223	0.00116223	0.00116899	0.00606599	0.00116223	0.00116223	0.00119874	0.00606599	0.00116223
MECDPS	0	0	0	0	0	5.97864e-14	0.00606599	0.00606599	0.00606599	0.00606599	-4.41273e-14	2.68642e-13	-7.46318e-14	0.00116223	0.00606599	0.00116223	0.00116223	0.00116223	0.00606599	0.00606599	0.00606599	0.00116223	0.00116223	0.00116223	0.00606599	0.00116223	0.00116223	0.00116223	0.00116223	0.00116223	0.00116223	0.00116223	0.00116223	0.00606599	0.00116223	0.00116223	0.00116223	0.00116223	0.00116223	0.00116223	0.00116223	0.00116223	0.00116899	0.00606599	0.00116223	0.00116223	0.00119874	0.00606599	0.00116223
MELIBt2	0	0	0	0	0	0	0	0	0	0	0	0	0	0	0	0	0	0	0	0	0	0	0	0	0	0	0	0	0	0	0	0	0	0	0	0	0	0	0	0	0	1000	0	0	0	0	0	0	0
MEPCT	0	0	0	0	0	5.97864e-14	0.00606599	0.00606599	0.00606599	0.00606599	-4.41273e-14	2.68642e-13	-7.46318e-14	0.00116223	0.00606599	0.00116223	0.00116223	0.00116223	0.00606599	0.00606599	0.00606599	0.00116223	0.00116223	0.00116223	0.00606599	0.00116223	0.00116223	0.00116223	0.00116223	0.00116223	0.00116223	0.00116223	0.00116223	0.00606599	0.00116223	0.00116223	0.00116223	0.00116223	0.00116223	0.00116223	0.00116223	0.00116223	0.00116899	0.00606599	0.00116223	0.00116223	0.00119874	0.00606599	0.00116223
METAT	0	0	0	0	0	2.68665e-11	0	0	0	0	1.22159e-11	0	-2.31361e-11	0	0	-2.58494e-26	0	0	0	0.0748704	0	0	1.48634e-25	2.13258e-25	0.0748704	0.014345	0	0	0	0	-4.34135e-21	0	0	0	0	0	0	0	0	0	0	0	0	-2.26182e-26	2.82728e-26	0	0	0	0
METDabc	0	0	0	0	0	0	0	0	0	0	0	0	0	0	0	0	0	0	0	0	0	0	0	0	0	0	0	0	0	0	0	0	0	0	0	0	0	0	0	0	0	0	0	0	0	0	0	0	0
METS	0	0	0	0	0	0	0.369192	0.369192	0.369192	0.369192	0	0	0	0.0707364	0.369192	0.0707364	0.0707364	0.0707364	0.369192	0.444062	0.369192	0.0707364	0.0707364	0.0707364	0.444062	0.0850814	0.0707364	0.0707364	0.0707364	0.0707364	0.0707364	0.0707364	0.0707364	0.369192	0.0707364	0.0707364	0.0707364	0.0707364	0.0707364	0.0707364	0.0707364	0.0707364	0.0711479	0.369192	0.0707364	0.0707364	0.0729582	0.369192	0.0707364
METSR_R1	0	0	0	0	0	0	0	0	0	0	0	0	0	0	0	-2.82728e-27	0	0	0	0	0	0	0	0	-8.07794e-26	0	0	0	0	-5.55475e-27	0	0	0	0	0	0	0	4.05257e-26	0	0	0	0	0	-3.87741e-26	0	-1.7711e-27	0	8.07794e-26	0
METSR_R2	0	0	0	0	0	0	0	0	0	0	0	0	0	0	0	0	0	0	0	0	0	0	-2.90806e-26	0	0	0	0	0	0	0	0	0	0	0	0	0	0	0	0	0	0	0	0	0	0	0	0	0	0
METSR_S1	0	0	0	0	0	1.19602e-11	0	0	0	0	1.74701e-11	-1.55843e-11	0	0	0	0	0	0	0	0	0	0	0	0	0	6.85615e-25	-6.30785e-27	5.81611e-26	0	0	0	0	0	0	0	0	0	0	0	1.18907e-24	0	0	5.84313e-26	4.52364e-26	0	-2.90806e-26	0	0	0
METSR_S2	0	0	0	0	0	1.19602e-11	0	0	0	0	1.74701e-11	-1.55843e-11	0	0	0	0	0	0	0	0	0	0	0	0	0	0	0	0	0	0	0	0	0	0	0	0	0	0	0	0	0	0	0	0	0	0	0	0	0
METSRabc	0	0	0	0	0	0	0	0	0	0	0	0	0	0	0	0	0	0	0	0	0	0	0	0	-8.07794e-26	0	0	0	0	-5.55475e-27	0	0	0	0	0	0	0	4.05257e-26	0	0	0	0	0	-3.87741e-26	0	-1.7711e-27	0	0	0
METSabc	0	0	0	0	0	0	0	0	0	0	0	0	0	0	0	0	0	0	0	0	0	0	-1.4867e-26	0	0	0	0	-3.88833e-27	0	0	0	0	0	0	0	0	0	0	0	0	0	0	0	4.52364e-26	0	0	0	0	0
METTRS	0	0	0	0	0	0	0	0	0	0	0	0	0	0	0	0	0	0	0	0	0	0	0	0	0	0	0	0	0	0	0	0	0	0	0	0	0	0	0	0	0	0	0	0	0	0	0	0	0
METabc	0	0	0	0	0	0	0	0	0	0	0	0	0	0	0	0	0	0	0	0	0	0	0	0	0	0	0	0	0	0	0	0	0	0	0	0	0	0	0	0	0	0	0	0	0	0	0	0	0
METt3	0	0	0	0	0	0	0	0	0	0	0	0	0	0	0	0	0	0	0	0	0	0	0	0	0	0	0	0	0	0	0	0	0	0	0	0	0	0	0	0	0	0	0	0	0	0	0	0	0
MGSA	0	0	0	0	0	0	0	0	0	0	0	0	0	0	0	0	0	0	0	0	0	0	0	0	0	0	0	0	0	0	0	0	0	0	0	0	0	0	0	0	0	0	0	0	0	0	0	0	0
MGt5	0	0	0	0	0	-3.26591e-12	-0.331362	-0.331362	-0.331362	-0.331362	2.4105e-12	2.88214e-12	999999	921708	999999	999999	950704	905708	-0.331362	-0.331362	-0.331362	-0.0634883	904708	-0.0634883	-0.331362	-0.0634883	945710	-0.0634883	913708	-0.0634883	-0.0634883	956722	-0.0634883	935527	-0.0634883	-0.0634883	-0.0634883	999999	904710	-0.0634883	-0.0634883	-0.0634883	-0.0638577	958522	-0.0634883	-0.0634883	916724	938506	-0.0634883
MI1PP	0	0	0	0	0	0	0	0	0	0	0	0	0	0	0	0	0	0	0	0	0	0	0	0	0	0	0	0	0	0	0	0	0	0	0	0	0	0	0	0	0	0	0	0	0	0	0	0	0
MCITL2	0	0	0	0	0	1.79728e-11	6.20385e-25	0	998.763	997.641	1.0122e-11	7.64794e-12	0	0	4.1359e-25	0	-1.29247e-26	-3.10193e-25	0	0	0	0	0	0	0	0	0	-4.00369e-28	0	0	0	0	0	0	0	0	1.03398e-25	0	0	0	0	0	0	0	0	0	0	0	0
MLTG1	0	0	0	0	0	0	0	0	0	0	0	0	0	0	0	0	0	0	0	0	0	0	0	0	0	0	0	0	0	0	0	0	0	0	0	0	0	0	0	0	0	0	0	0	0	0	0	0	0
MLTG2	0	0	0	0	0	0	0	0	0	0	0	0	0	0	0	0	0	0	0	0	0	0	0	0	0	0	0	0	0	0	0	0	0	0	0	0	0	0	0	0	0	0	0	0	0	0	0	0	0
MLTG3	0	0	0	0	0	0	0	0	0	0	0	0	0	0	0	0	0	0	0	0	0	0	0	0	0	0	0	0	0	0	0	0	0	0	0	0	0	0	0	0	0	0	0	0	0	0	0	0	0
MLTG4	0	0	0	0	0	0	0	0	0	0	0	0	0	0	0	0	0	0	0	0	0	0	0	0	0	0	0	0	0	0	0	0	0	0	0	0	0	0	0	0	0	0	0	0	0	0	0	0	0
MLTG5	0	0	0	0	0	0	0	0	0	0	0	0	0	0	0	0	0	0	0	0	0	0	0	0	0	0	0	0	0	0	0	0	0	0	0	0	0	0	0	0	0	0	0	0	0	0	0	0	0
MLTG6	0	0	0	0	0	0	0	0	0	0	0	0	0	0	0	0	0	0	0	0	0	0	0	0	0	0	0	0	0	0	0	0	0	0	0	0	0	0	0	0	0	0	0	0	0	0	0	0	0
MLTG7	0	0	0	0	0	0	0	0	0	0	0	0	0	0	0	0	0	0	0	0	0	0	0	0	0	0	0	0	0	0	0	0	0	0	0	0	0	0	0	0	0	0	0	0	0	0	0	0	0
MMSAD1	0	0	0	0	0	0	0	0	0	0	0	0	0	0	5.16988e-26	1.61559e-27	0	0	0	0	0	0	0	0	5.16988e-27	0	5.42975e-27	0	0	0	0	0	0	0	0	0	0	0	0	0	0	0	0	0	0	0	0	-8.85544e-26	0
MMSAD2	0	0	0	0	0	0	0	0	0	0	0	0	0	0	0	0	0	0	0	0	0	0	0	0	0	0	0	0	0	0	0	0	0	0	0	0	0	0	0	0	0	0	0	0	0	0	0	0	0
MMSAD3	0	0	0	0	0	0	0	0	0	0	0	0	0	0	0	0	0	0	0	0	0	0	0	0	0	0	0	0	0	0	0	0	0	0	0	0	0	0	0	0	0	0	0	0	0	0	0	0	0
MMSDHir	0	0	0	0	0	0	-5.16988e-26	-2.90806e-26	0	997.641	-8.49035e-12	0	1.22944e-11	-2.06795e-25	0	0	-3.23117e-27	1.61559e-27	0	0	0	0	0	0	0	0	0	-4.00369e-28	8.27181e-25	0	0	-3.23117e-27	0	-1.61559e-26	0	-1.21169e-27	0	1.16322e-25	4.03897e-28	0	-4.52364e-26	-2.26182e-26	0	-5.16988e-26	-2.26205e-13	4.03897e-28	2.4326e-13	0	-3.23117e-27
MNLpts	0	0	0	0	0	0	0	0	0	0	0	0	0	0	0	0	0	0	0	0	0	0	0	0	0	0	0	0	0	0	0	0	1000	0	0	0	0	0	0	0	0	0	0	0	0	0	0	0	0
MNNH	0	0	0	0	0	0	0	0	0	0	0	0	0	0	0	0	0	0	0	0	0	0	0	0	0	0	0	1000	0	0	0	0	0	0	0	0	0	0	0	0	0	0	0	0	0	0	0	0	0
MNabc	0	0	0	0	0	0	0	0	0	0	0	0	0	0	0	0	0	0	0	0	0	0	0	0	0	0	0	0	0	0	0	0	0	0	0	0	0	0	0	0	0	0	0	0	0	0	0	0	0
MNt2	0	0	0	0	0	0	0	0	0	0	0	0	0	0	0	0	0	0	0	0	0	0	0	0	0	0	0	0	0	0	0	0	0	0	0	0	0	0	0	0	0	0	0	0	0	0	0	0	0
MOBDabc	0	0	0	0	0	0	0	0	0	0	0	0	0	0	0	0	0	0	0	0	0	0	0	0	0	0	0	0	0	0	0	0	0	0	0	0	0	0	0	0	0	0	0	0	0	0	0	0	0
MOHMT	0	0	0	0	0	0	0	0	0	0	0	0	0	0	0	0	0	0	5.07355e-14	0	0	0	0	0	0	-2.74068e-26	0	0	0	0	0	0	0	0	0	0	0	0	0	0	0	0	0	0	0	0	0	0	0
MOPSabc	0	0	0	0	0	0	0	0	0	0	0	0	0	0	0	0	0	0	0	0	0	0	0	0	0	0	0	0	0	0	0	0	0	0	0	0	0	0	0	0	0	0	0	0	0	0	0	0	0
MPL	0	0	0	0	0	0	0	0	0	0	-1.86562e-25	0	0	0	0	0	0	0	0	0	0	0	0	0	0	0	0	0	0	0	0	0	0	0	0	0	0	0	0	0	1000	0	0	0	0	0	0	0	0
MSO3abc	0	0	0	0	0	0	0	0	0	0	0	0	0	0	0	0	0	0	0	0	0	0	0	0	0	0	0	0	0	0	0	0	0	0	0	0	0	0	0	0	0	0	0	0	0	0	0	0	0
MTAN	0	0	0	0	0	0	0	0	0	0	0	0	0	0	0	0	0	0	0	0	0	0	0	0	0	0	0	0	0	0	-7.25754e-26	0	0	0	0	0	0	0	0	0	0	0	0	0	0	0	0	0	0
MTHFC	0	0	0	0	0	-1.73473e-11	1.47886	0.860889	1.47886	0.860889	1.10288e-11	1.99733e-10	7.01394e-11	0.283347	1.47886	0.283347	0.283347	0.283347	1.47886	1.45429	1.4519	0.283347	0.283347	0.283347	1.4531	0.27864	0.283347	0.283347	0.283347	0.278182	0.283347	0.283347	0.283347	1.47886	0.283347	0.283347	0.283347	0.283347	0.283347	0.283347	0.27864	0.27864	0.299539	1.47886	0.283347	0.283347	0.292247	1.47886	0.283347
MTHFD	0	0	0	0	0	-1.73473e-11	1.47886	0.860889	1.47886	0.860889	1.10288e-11	1.99733e-10	7.01394e-11	0.283347	1.47886	0.283347	0.283347	0.283347	1.47886	1.45429	1.4519	0.283347	0.283347	0.283347	1.4531	0.27864	0.283347	0.283347	0.283347	0.278182	0.283347	0.283347	0.283347	1.47886	0.283347	0.283347	0.283347	0.283347	0.283347	0.283347	0.27864	0.27864	0.299539	1.47886	0.283347	0.283347	0.292247	1.47886	0.283347
MTHFR3	0	0	0	0	0	0	0.369192	0.369192	0.369192	0.369192	0	0	0	0.0707364	0.369192	0.0707364	0.0707364	0.0707364	0.369192	0.444062	0.369192	0.0707364	0.0707364	0.0707364	0.444062	0.0850814	0.0707364	0.0707364	0.0707364	0.0707364	0.0707364	0.0707364	0.0707364	0.369192	0.0707364	0.0707364	0.0707364	0.0707364	0.0707364	0.0707364	0.0707364	0.0707364	0.0711479	0.369192	0.0707364	0.0707364	0.0729582	0.369192	0.0707364
MTRI	0	0	0	0	0	0	0	0	0	0	0	0	-2.58494e-26	0	0	0	0	0	0	0	0	0	0	0	0	0	0	0	0	0	-7.25754e-26	0	0	0	0	0	0	0	0	0	0	0	0	0	0	0	0	0	0
MTRK	0	0	0	0	0	0	0	0	0	0	0	0	-2.58494e-26	0	0	0	0	0	0	0	0	0	0	0	0	0	0	0	0	0	-7.25754e-26	0	0	0	0	0	0	0	0	0	0	0	0	0	0	0	0	0	0
NACt	0	0	0	0	0	0	0	0	0	0	0	0	0	0	0	0	6.46235e-27	-6.46235e-27	0	-4.03897e-27	0	0	0	0	9.49157e-27	0	0	0	0	4.03897e-28	0	0	0	0	0	0	0	0	0	0	0	0	0	0	0	0	0	0	0
NADH4	0	0	0	0	0	9000	0	1294.61	10796.5	8795.16	1000	3000	6000	8293.86	12794	6960.53	4960.53	9960.52	4794.01	8793.98	4793.98	19960.5	9960.52	10960.5	3793.98	10960.5	5960.53	7960.53	0	5960.49	8293.86	0	0	0	0	0	0	0	0	0	0	0	0	4794.01	0	0	8293.01	6794.01	9960.53
NADK	0	0	0	0	0	3.6925e-14	0.00374645	0.00374645	0.00374645	0.00374645	-2.72537e-14	-3.2586e-14	-1.42953e-13	0.000717813	0.00374645	0.000717813	0.000717813	0.000717813	0.00374645	0.00374645	0.00374645	0.000717813	0.000717813	0.000717813	0.00374645	0.000717813	0.000717813	0.000717813	0.000717813	0.000717813	0.000717813	0.000717813	0.000717813	0.00374645	0.000717813	0.000717813	0.000717813	0.000717813	0.000717813	0.000717813	0.000717813	0.000717813	0.000721988	0.00374645	0.000717813	0.000717813	0.000740359	0.00374645	0.000717813
NADK1	0	0	0	0	0	0	0	0	0	0	0	0	0	0	0	0	0	0	0	0	0	0	0	0	0	0	0	0	0	0	0	0	0	0	0	0	0	0	0	0	0	0	0	0	0	0	0	0	0
NADK2	0	0	0	0	0	0	0	0	0	0	0	0	0	0	0	0	0	0	0	0	0	0	0	0	0	0	0	0	0	0	0	0	0	0	0	0	0	0	0	0	0	0	0	0	0	0	0	0	0
NADK3	0	0	0	0	0	0	0	0	0	0	0	0	0	0	0	0	0	0	0	0	0	0	0	0	0	0	0	0	0	0	0	0	0	0	0	0	0	0	0	0	0	0	0	0	0	0	0	0	0
NADK4	0	0	0	0	0	0	0	0	0	0	0	0	0	0	0	0	0	0	0	0	0	0	0	0	0	0	0	0	0	0	0	0	0	0	0	0	0	0	0	0	0	0	0	0	0	0	0	0	0
NADK5	0	0	0	0	0	0	0	0	0	0	0	0	0	0	0	0	0	0	0	0	0	0	0	0	0	0	0	0	0	0	0	0	0	0	0	0	0	0	0	0	0	0	0	0	0	0	0	0	0
NADS1	0	0	0	0	0	3.17073e-12	0.0564053	0.0564053	0.0564053	0.0564053	-3.36161e-13	-2.83339e-11	-1.37609e-12	0.0108071	0.0564053	0.0108071	0.0108071	0.0108071	0.0564053	0.0564053	0.0564053	0.0108071	0.0108071	0.0108071	0.0564053	0.0108071	0.0108071	0.0108071	0.0108071	0.0108071	0.0108071	0.0108071	0.0108071	0.0564053	0.0108071	0.0108071	0.0108071	0.0108071	0.0108071	0.0108071	0.0108071	0.0108071	0.01087	0.0564053	0.0108071	0.0108071	0.0111466	0.0564053	0.0108071
NAabcO	0	0	0	0	0	0	0	0	0	0	0	0	0	0	0	0	0	0	0	0	0	0	0	0	0	0	0	0	0	0	0	0	0	0	0	0	0	0	0	0	0	0	0	0	0	0	0	0	0
NAt3_1	0	0	0	0	0	0	0	0	0	0	0	0	0	0	0	0	0	0	0	0	0	0	0	0	0	0	0	0	0	0	0	0	0	0	0	0	0	0	0	0	0	0	0	0	0	0	0	0	0
NAPRT	0	0	0	0	0	0	0	0	0	0	0	-2.79935e-11	0	0	0	0	6.46235e-27	-6.46235e-27	0	-4.03897e-27	0	0	0	0	9.49157e-27	0	0	0	0	4.03897e-28	0	0	0	0	0	0	0	0	0	0	0	0	0	0	0	0	0	-3.61892e-25	0
NDPK1	0	0	0	0	0	2.01216e-12	0.801656	0.800789	0.800789	0.800789	1.08858e-11	9.61052e-11	-2.51179e-12	0.153596	0.801656	0.15343	0.15343	0.15343	0.800789	0.800789	0.800789	0.15343	0.15343	0.15343	0.800789	0.15343	0.15343	0.15343	0.153596	0.266667	0.15343	0.15343	0.15343	0.800789	0.15343	0.15343	0.15343	0.15343	0.153596	0.15343	0.15343	0.15343	0.287957	0.800789	0.15343	0.15343	0.222033	0.800789	0.158137
NDPK2	0	0	0	0	0	1.99103e-11	2.20682	2.20682	2.20769	2.20682	-1.66026e-11	-1.06435e-11	-2.48542e-11	0.422822	2.20682	0.422988	0.422822	0.422822	2.20682	2.28229	2.20682	0.422822	0.422822	0.422822	2.28169	0.437281	0.422988	0.422988	0.422822	0.422988	0.422822	0.422822	0.422822	2.20682	0.422822	0.422822	0.422822	0.422822	0.422822	0.422822	0.422988	0.422988	0.425449	2.20682	0.422822	0.422822	0.436103	2.20769	0.422822
NDPK3	0	0	0	0	0	1.85753e-11	1.69797	1.69797	1.69711	1.69797	-1.1803e-11	-2.28555e-11	-2.31877e-11	0.325328	1.69797	0.325162	0.325328	0.325328	1.69797	1.62251	1.69797	0.325328	0.325328	0.325328	1.6231	0.310869	0.325162	0.325162	0.325328	0.325162	0.325328	0.325328	0.325328	1.69797	0.325328	0.325328	0.325328	0.325328	0.325328	0.325328	0.325162	0.325162	0.327054	1.69797	0.325328	0.325328	0.335547	1.69711	0.325328
NDPK4	0	0	0	0	0	7.35258e-13	0.0746	0.0746	0.0746	0.0746	-5.4268e-13	-6.48859e-13	-9.17827e-13	0.0142932	0.0746	0.0142932	0.0142932	0.0142932	0.0746	0.0746	0.0746	0.0142932	0.0142932	0.0142932	0.0746	0.0142932	0.0142932	0.0142932	0.0142932	0.0142932	0.0142932	0.0142932	0.0142932	0.0746	0.0142932	0.0142932	0.0142932	0.0142932	0.0142932	0.0142932	0.0142932	0.0142932	0.0143764	0.0746	0.0142932	0.0142932	0.0147422	0.0746	0.0142932
NDPK5	0	0	0	0	0	5.58628e-13	0.0566789	0.0566789	0.0566789	0.0566789	-4.12313e-13	-4.92984e-13	-6.97339e-13	0.0108596	0.0566789	0.0108596	0.0108596	0.0108596	0.0566789	0.0566789	0.0566789	0.0108596	0.0108596	0.0108596	0.0566789	0.0108596	0.0108596	0.0108596	0.0108596	0.0108596	0.0108596	0.0108596	0.0108596	0.0566789	0.0108596	0.0108596	0.0108596	0.0108596	0.0108596	0.0108596	0.0108596	0.0108596	0.0109227	0.0566789	0.0108596	0.0108596	0.0112007	0.0566789	0.0108596
NDPK6	0	0	0	0	0	0	0	0	0	0	0	0	0	0	0	0	0	0	0	0	0	0	0	0	0	0	0	0	0	0	0	0	0	0	0	0	0	0	0	0	0	0	0	0	0	0	0	0	0
NDPK7	0	0	0	0	0	5.5805e-13	0.0566203	0.0566203	0.0566203	0.0566203	-4.11886e-13	-4.92474e-13	-6.96617e-13	0.0108483	0.0566203	0.0108483	0.0108483	0.0108483	0.0566203	0.0566203	0.0566203	0.0108483	0.0108483	0.0108483	0.0566203	0.0108483	0.0108483	0.0108483	0.0108483	0.0108483	0.0108483	0.0108483	0.0108483	0.0566203	0.0108483	0.0108483	0.0108483	0.0108483	0.0108483	0.0108483	0.0108483	0.0108483	0.0109114	0.0566203	0.0108483	0.0108483	0.0111891	0.0566203	0.0108483
NDPK8	0	0	0	0	0	-999999	-999999	-999999	-999999	-999999	-999999	-999999	-999999	-999999	-999999	-999999	-999999	-999999	-999999	-999999	-999999	-999999	-999999	-999999	-999999	-999999	-999999	-999999	-999999	-999999	-999999	-999999	-999999	-999999	-999999	-999999	-999999	-999999	-999999	-999999	-999999	-999999	-999999	-999999	-999999	-999999	-999999	-999999	-999999
NDPK9	0	0	0	0	0	0	0	0	0	0	0	0	0	0	0	0	0	0	0	0	0	0	0	0	0	0	0	0	0	0	0	0	0	0	0	0	0	0	0	0	0	0	0	0	0	0	0	0	0
NH4t	0	0	0	0	0	1.18251e-10	-973.904	-973.904	-973.904	-973.904	6.72302e-11	5.46261e-11	-1.38846e-10	5	-973.904	5	5	5	-973.904	-973.904	-973.904	5	5	5	-973.904	5	5	5	5	5	5	5	5	-973.904	5	5	5	5	5	5	5	5	5	-1973.9	5	5	5	-1973.9	5
NMNHYD	0	0	0	0	0	0	1.12497e-22	0	0	0	0	-2.79935e-11	0	0	0	0	0	0	0	0	0	0	0	0	0	0	0	0	0	0	0	0	0	0	0	0	0	0	0	0	0	0	0	0	0	0	0	-3.61892e-25	0
NMNAT	0	0	0	0	0	0	-1.12497e-22	0	0	0	0	2.79935e-11	0	0	0	0	0	0	0	0	0	0	0	0	0	0	0	0	0	0	0	0	0	0	0	0	0	0	0	0	0	0	0	0	0	0	0	3.61892e-25	0
NNAM	0	0	0	0	0	0	0	0	0	0	0	-2.79935e-11	0	0	0	0	0	0	0	0	0	0	0	0	0	0	0	0	0	0	0	0	0	0	0	0	0	0	0	0	0	0	0	0	0	0	0	0	0
NNATr	0	0	0	0	0	3.17073e-12	0.0564053	0.0564053	0.0564053	0.0564053	0	-2.83339e-11	-1.37609e-12	0.0108071	0.0564053	0.0108071	0.0108071	0.0108071	0.0564053	0.0564053	0.0564053	0.0108071	0.0108071	0.0108071	0.0564053	0.0108071	0.0108071	0.0108071	0.0108071	0.0108071	0.0108071	0.0108071	0.0108071	0.0564053	0.0108071	0.0108071	0.0108071	0.0108071	0.0108071	0.0108071	0.0108071	0.0108071	0.01087	0.0564053	0.0108071	0.0108071	0.0111466	0.0564053	0.0108071
NNDPR	0	0	0	0	0	3.17073e-12	0.0564053	0.0564053	0.0564053	0.0564053	0	-3.40384e-13	-1.37609e-12	0.0108071	0.0564053	0.0108071	0.0108071	0.0108071	0.0564053	0.0564053	0.0564053	0.0108071	0.0108071	0.0108071	0.0564053	0.0108071	0.0108071	0.0108071	0.0108071	0.0108071	0.0108071	0.0108071	0.0108071	0.0564053	0.0108071	0.0108071	0.0108071	0.0108071	0.0108071	0.0108071	0.0108071	0.0108071	0.01087	0.0564053	0.0108071	0.0108071	0.0111466	0.0564053	0.0108071
NO2t2r	0	0	0	0	0	0	0	0	0	0	0	0	0	0	0	0	0	0	0	0	0	0	0	0	0	0	0	0	0	0	0	0	0	0	0	0	0	0	0	0	0	0	0	0	0	0	0	0	0
NO2t3	0	0	0	0	0	0	0	0	0	0	0	0	0	0	0	0	0	0	0	0	0	0	0	0	0	0	0	0	0	0	0	0	0	0	0	0	0	0	0	0	0	0	0	0	0	0	0	0	0
NO3t2	0	0	0	0	0	0	0	0	0	0	0	0	0	0	0	0	0	0	0	0	0	0	0	0	0	0	0	0	0	0	0	0	0	0	0	0	0	0	0	0	0	0	0	0	0	0	0	0	0
NPHS	0	0	0	0	0	8.54092e-15	0.00086657	0.00086657	0.00086657	0.00086657	-6.30389e-15	3.83775e-14	-1.06617e-14	0.000166033	0.00086657	0.000166033	0.000166033	0.000166033	0.00086657	0.00086657	0.00086657	0.000166033	0.000166033	0.000166033	0.00086657	0.000166033	0.000166033	0.000166033	0.000166033	0.000166033	0.000166033	0.000166033	0.000166033	0.00086657	0.000166033	0.000166033	0.000166033	0.000166033	0.000166033	0.000166033	0.000166033	0.000166033	0.000166999	0.00086657	0.000166033	0.000166033	0.000171248	0.00086657	0.000166033
NTD1	0	0	0	0	0	0	0	0	0	0	0	0	0	0	0	0	0	0	0	0	0	0	0	0	0	0	0	0	0	0	0	0	0	0	0	0	0	0	0	0	0	0	-1.4106e-17	0	0	0	0	0	0
NTD10	0	0	0	0	0	0	0	0	0	0	0	0	0	0	0	0	0	0	0	0	0	0	0	0	0	0	0	0	0	0	0	0	0	0	0	0	0	0	0	0	0	0	0	0	0	0	0	0	0
NTD2	0	0	0	0	0	-3.00391e-11	0.0754665	0.0754665	0.0746	0.0754665	0	0	0	1.29247e-26	-3.41293e-26	0.0142932	0.0144592	0	0.0754665	0	0.0754665	0.0144592	0	0.0144592	0.000596174	0	0.0142932	0.0142932	0	0.0142932	0.0144592	0.0144592	0	0.0754665	0	0.0144592	0	0.0144592	0.0144592	0.0144592	0.0142932	0.0142932	0	0.0754665	0.0144592	0	0	0.0746	0.0144592
NTD3	0	0	0	0	0	0	0	0	7.27014e-27	0	0	0	3.22552e-12	0	0	0	0	0	0	0	0	0	0	0	0	0	0	0	0	0	0	0	0	0	0	0	0	0	0	0	0	0	0	0	0	0	0	0	0
NTD4	0	0	0	0	0	2.68579e-11	0	0	0	0	-5.4268e-13	8.06612e-12	0	0	0	0	0	0	0	0.0746	0	0	0	0	0.0740038	0.0142932	0	0	0	0	0	0	0	0	0	0	0	0	0	0	0	0	0	0	0	0	0	0	0
NTD5	0	0	0	0	0	0	0.00086657	0.00086657	0.00086657	0.00086657	0	6.48859e-13	9.17827e-13	0.000166033	0.00086657	0.000166033	0.000166033	0.000166033	0.00086657	0	0.00086657	0.000166033	0.000166033	0.000166033	0	0	0.000166033	0.000166033	0.000166033	0.000166033	0.000166033	0.000166033	0.000166033	0.00086657	0.000166033	0.000166033	0.000166033	0.000166033	0.000166033	0.000166033	0.000166033	0.000166033	0	0.00086657	0.000166033	0.000166033	0.000171248	0.00086657	0.000166033
NTD6	0	0	0	0	0	0	0	0	0	0	-1.67146e-11	0	-4.84069e-12	0	0	0	0	0	0	0	0	0	0	0	0	0	0	0	0	0	0	0	0	0	0	0	0	0	0	-1.82723e-24	0	0	0	0	0	0	0	0	0
NTD7	0	0	0	0	0	0	0.0748704	0.0748704	0.0748704	0.0748704	0	1.63432e-12	0	2.58494e-26	0	0.014345	0.014345	0	0.0748704	0	0.0748704	0	0	0.014345	0	0	0.014345	0.014345	-1.99664e-27	0.014345	0	0.014345	0	0.0748704	0	0.014345	0	0.014345	0.014345	0	-1.03398e-25	-1.03398e-25	0.0144285	0.0748704	0.014345	6.46235e-27	0	0.0748704	0
NTD8	0	0	0	0	0	0	0	0	0	0	0	0	6.97339e-13	0	0	0	0	0	0	0	0	0	0	0	0	0	0	0	0	0	0	0	0	0	0	0	0	0	0	0	0	0	0	0	0	0	0	0	0
NTD9	0	0	0	0	0	0	0	0	0	0	0	0	0	0	0	0	0	0	0	0	0	0	0	0	0	0	0	0	0	0	0	0	0	0	0	0	0	0	0	0	0	0	0	0	0	0	0	0	0
NTR3B	0	0	0	0	0	0	0	0	0	0	0	0	0	0	0	0	0	0	0	0	0	0	0	0	0	0	0	0	0	0	0	0	0	0	0	0	0	0	0	0	0	0	0	0	0	0	0	0	0
NTRIR2x	0	0	0	0	0	0	0	0	0	0	0	0	0	0	0	0	0	0	0	0	0	0	0	0	0	0	0	0	0	0	0	0	0	0	0	0	0	0	0	0	0	0	0	0	0	0	0	0	0
O2t	0	0	0	0	0	5500	4375.89	1375.89	7375.89	5875.89	500	2000	4000	4976.22	7875.89	4476.22	3476.22	5976.22	2875.89	5375.89	2875.89	11976.2	5976.22	6476.22	2375.89	6476.22	3476.22	4976.22	5476.22	3476.22	4976.22	2976.22	6476.22	4375.89	5976.22	2976.22	4976.22	6476.22	5976.22	5976.22	11976.2	11976.2	5476.14	2875.89	3976.22	11976.2	4975.67	4375.89	5976.22
OCBT_1	0	0	0	0	0	0	0.628821	0.628821	0.628821	0.628821	-4.57438e-12	-5.46938e-12	-7.73658e-12	0.120481	0.628821	0.120481	0.120481	0.120481	0.628821	0.628821	0.628821	0.120481	0.120481	0.120481	0.628821	0.120481	0.120481	0.120481	0.120481	0.120481	0.120481	0.120481	0.120481	0.628821	0.120481	0.120481	0.120481	0.120481	0.120481	0.120481	0.120481	0.120481	0.121182	0.628821	0.120481	0.120481	0.124265	0.628821	0.120481
OCOAT1	0	0	0	0	0	0	0	0	0	0	0	4.6852e-25	1000	0	0	0	0	0	0	0	0	0	0	0	0	0	0	0	0	0	0	0	0	0	0	0	0	0	0	0	0	0	0	0	0	0	0	0	0
OIVD1r	0	0	0	0	0	-1.55587e-11	0.18929	0.18929	0.18929	0.18929	0	-3.87741e-25	7.04026e-11	0.0362676	0.18929	0.0362676	0.0362676	0.0362676	0.18929	0.18929	0.18929	0.0362676	0.0362676	0.0362676	0.18929	0.0362676	0.0362676	0.0362676	0.0362676	0.0362676	0.0362676	0.0362676	0.0362676	0.18929	0.0362676	0.0362676	0.0362676	0.0362676	0.0362676	0.0362676	0.0362676	0.0362676	0.0364786	0.18929	0.0362676	0.0362676	0.0374068	0.18929	0.0362676
OIVD2	0	0	0	0	0	0	0.0420645	0.0420645	0.0420645	997.683	-8.49035e-12	7.4317e-26	1.22944e-11	0.00805947	0.0420645	0.00805947	0.00805947	0.00805947	0.0420645	0.0420645	0.0420645	0.00805947	0.00805947	0.00805947	0.0420645	0.00805947	0.00805947	0.00805947	0.00805947	0.00805947	0.00805947	0.00805947	0.00805947	0.0420645	0.00805947	0.00805947	0.00805947	0.00805947	0.00805947	0.00805947	0.00805947	0.00805947	0.00810636	0.0420645	0.00805947	0.00805947	0.00831263	0.0420645	0.00805947
OIVD3	0	0	0	0	0	1.82002e-11	0.357548	0.357548	999.121	0.357548	1.86124e-11	7.64794e-12	-1.23179e-11	0.0685055	0.357548	0.0685055	0.0685055	0.0685055	0.357548	0.357548	0.357548	0.0685055	0.0685055	0.0685055	0.357548	0.0685055	0.0685055	0.0685055	0.0685055	0.0685055	0.0685055	0.0685055	0.0685055	0.357548	0.0685055	0.0685055	0.0685055	0.0685055	0.0685055	0.0685055	0.0685055	0.0685055	0.0689041	0.357548	0.0685055	0.0685055	0.0706573	0.357548	0.0685055
OMCDC	0	0	0	0	0	0	1.31793	1.31793	1.31793	1.31793	0	0	0	0.252513	1.31793	0.252513	0.252513	0.252513	1.31793	1.31793	1.31793	0.252513	0.252513	0.252513	1.31793	0.252513	0.252513	0.252513	0.252513	0.252513	0.252513	0.252513	0.252513	1.31793	0.252513	0.252513	0.252513	0.252513	0.252513	0.252513	0.252513	0.252513	0.253982	1.31793	0.252513	0.252513	0.260445	1.31793	0.252513
OMPDC	0	0	0	0	0	0	0.397368	0.397368	0.397368	0.397368	0	0	-4.88895e-12	0.0761349	0.397368	0.0761349	0.0761349	0.0761349	0.397368	0.397368	0.397368	0.0761349	0.0761349	0.0761349	0.397368	0.0761349	0.0761349	0.0761349	0.0761349	0.0761349	0.0761349	0.0761349	0.0761349	0.397368	0.0761349	0.0761349	0.0761349	0.0761349	0.0761349	0.0761349	0.0761349	0.0761349	0.0620345	0.397368	0.0761349	0.0761349	0	0.397368	0.0761349
ORNTA_1	0	0	0	0	0	-6.19766e-12	0	0.523337	0	0.523337	4.57438e-12	0	0	0	0	0.10027	0	0.10027	0.523337	0	0	0	0.10027	0	0	0	0.10027	0.10027	0.10027	0	0.10027	0	0.10027	0	0.10027	0	0.10027	0.10027	0	0	0	0	0	0.523337	0.10027	0	0.10342	0	0.10027
ORNTAC_1	0	0	0	0	0	0	0.628821	1.15216	0.628821	1.15216	0	-5.46938e-12	-7.73658e-12	0.120481	0.628821	0.220751	0.120481	0.220751	1.15216	0.628821	0.628821	0.120481	0.220751	0.120481	0.628821	0.120481	0.220751	0.220751	0.220751	0.120481	0.220751	0.120481	0.220751	0.628821	0.220751	0.120481	0.220751	0.220751	0.120481	0.120481	0.120481	0.120481	0.121182	1.15216	0.220751	0.120481	0.227685	0.628821	0.220751
ORNt2	0	0	0	0	0	0	0	0	0	0	0	0	0	0	0	0	0	0	0	0	0	0	0	0	0	0	0	0	0	0	0	0	0	0	0	0	0	0	0	0	0	0	0	0	0	0	0	0	0
ORPT	0	0	0	0	0	0	-0.397368	-0.397368	-0.397368	-0.397368	0	0	4.88895e-12	-0.0761349	-0.397368	-0.0761349	-0.0761349	-0.0761349	-0.397368	-0.397368	-0.397368	-0.0761349	-0.0761349	-0.0761349	-0.397368	-0.0761349	-0.0761349	-0.0761349	-0.0761349	-0.0761349	-0.0761349	-0.0761349	-0.0761349	-0.397368	-0.0761349	-0.0761349	-0.0761349	-0.0761349	-0.0761349	-0.0761349	-0.0761349	-0.0761349	-0.0620345	-0.397368	-0.0761349	-0.0761349	0	-0.397368	-0.0761349
OXADC	0	0	0	0	0	-1.99836e-11	0	0.59221	0	0.59221	0	0	9.95781e-11	0	0	0	-5.00832e-26	-2.06795e-25	0	0	0.00119561	0	9.69352e-27	0	0	0	0	-1.90639e-25	0	0.000229076	0	0	0	5.16988e-26	0	0	0	0	0	0	0	0	0.000230408	0	2.06795e-25	0	0	-2.58494e-26	0
OXGDC	0	0	0	0	0	0	0	0	0	0	0	0	0	0	0	0	0	0	0	0	0	0	0	0	0	0	0	0	0	0	0	0	0	0	0	0	0	0	0	0	0	0	0	0	0	0	0	0	0
P5CD	0	0	0	0	0	-1.13557e-11	0	0	0	0	8.38141e-12	4.5519e-12	6.43878e-12	0	0	0	0	0	0	999.477	0	0	0	0	0	0	0	0	0	0	0	0	0	0	0	0	0	0	0	0	0	0	0	0	0	0	0	0	0
P5CR	0	0	0	0	0	0	0.523337	0.523337	1933.52	0.523337	-3.80703e-12	1000	-6.43878e-12	1655	2939.12	0.10027	0.10027	0.10027	0.523337	0	929.759	3988.34	0.10027	1988.35	0.523337	1988.34	0.10027	1988.35	2655	0.10027	1655.01	0.10027	0.10027	0.523337	0.10027	0.10027	0.10027	1988.35	0.10027	0.10027	0.10027	0.10027	0.100854	929.814	986.553	3988.34	0.10342	0.523337	0.10027
PALAt2	0	0	0	0	0	0	0	0	0	0	0	0	0	0	0	0	0	0	0	0	0	0	0	0	0	0	0	0	0	0	0	0	0	0	0	0	0	0	0	0	0	0	0	0	0	0	0	0	0
PANTS	0	0	0	0	0	0	0	0	0	0	0	0	0	0	0	0	0	0	5.07355e-14	0	0	0	0	0	0	0	0	0	0	0	0	0	0	0	0	0	0	0	0	0	0	0	0	0	0	0	0	0	0
PAPPT3	0	0	0	0	0	3.26921e-12	0.331698	0.331698	0.331698	0.331698	-2.41295e-12	-2.88506e-12	-4.08098e-12	0.0635526	0.331698	0.0635526	0.0635526	0.0635526	0.331698	0.331698	0.331698	0.0635526	0.0635526	0.0635526	0.331698	0.0635526	0.0635526	0.0635526	0.0635526	0.0635526	0.0635526	0.0635526	0.0635526	0.331698	0.0635526	0.0635526	0.0635526	0.0635526	0.0635526	0.0635526	0.0635526	0.0635526	0.0639223	0.331698	0.0635526	0.0635526	0.0655488	0.331698	0.0635526
PAPSR	0	0	0	0	0	0	0	0	0	0	0	-5.77572e-26	-1.03398e-25	0	-4.62875e-13	0	0	0	5.07355e-14	0	0	0	0	-1.30124e-13	0	0	0	0	0	0	0	0	0	0	0	0	0	0	0	-5.2958e-13	0	0	0	0	0	-1.0351e-13	0	0	0
PAP_BS	0	0	0	0	0	9.88949e-13	0.10034	0.10034	0.10034	0.10034	-7.29925e-13	-8.72739e-13	-1.23451e-12	0.0192249	0.10034	0.0192249	0.0192249	0.0192249	0.10034	0.10034	0.10034	0.0192249	0.0192249	0.0192249	0.10034	0.0192249	0.0192249	0.0192249	0.0192249	0.0192249	0.0192249	0.0192249	0.0192249	0.10034	0.0192249	0.0192249	0.0192249	0.0192249	0.0192249	0.0192249	0.0192249	0.0192249	0.0193367	0.10034	0.0192249	0.0192249	0.0198288	0.10034	0.0192249
PBUTT	0	0	0	0	0	0	0	0	0	0	0	1.47198e-12	0	0	0	0	0	0	0	0	0	0	0	0	0	0	0	0	0	0	0	0	0	0	0	0	0	0	0	0	0	0	0	0	0	0	0	-1.29247e-26	-1.61559e-27
PC	0	0	0	0	0	-6.63933e-11	0	8.20481	6.96797	23.9318	-9.49898e-11	-2.3273e-10	0	1.57203	8.20481	1.57203	0	1.57203	0	0	23.3408	1.57203	1.57203	1.57203	8.23057	1.57673	1.57203	1.57203	1.57203	1.46395	1.57203	4.47194	1.57203	0	1.57203	0	1.57203	1.57203	1.57203	1.57203	1.57673	1.57673	1.43299	0	0	1.57203	1.54288	0	1.56732
PDH	0	0	0	0	0	0	966.724	466.737	967.961	968.492	0	0	0	1660.33	1966.92	1993.62	993.624	1993.66	966.724	966.724	966.724	3993.64	1993.66	1993.62	966.724	1993.62	993.624	1993.62	1660.33	993.549	1660.31	993.624	1993.66	966.724	1993.66	993.624	1660.33	1993.62	1993.62	1993.64	3993.64	3993.64	993.592	966.724	993.624	3993.66	1660.19	966.724	1993.64
PENCAC	0	0	0	0	0	0	0	0	0	0	0	0	0	0	0	0	0	0	0	0	0	0	0	0	0	0	0	0	0	0	0	0	0	0	0	0	0	0	0	0	0	0	0	0	0	0	0	0	0
PEPt6	0	0	0	0	0	0	0	0	0	0	0	0	0	0	0	0	0	0	0	0	0	0	0	0	0	0	0	0	0	0	0	0	0	0	0	0	0	0	0	0	0	0	0	0	0	0	0	0	0
PFK	0	0	0	0	0	-9.46031e-12	0	0	0	0	0	-4.68834e-11	3.18995e-11	666.051	996.788	0	0	999.384	0	0	0	1999.39	999.384	0	0	999.404	0	0	666.051	0	666.061	0	999.384	0	999.384	0	666.051	0	0	999.394	1999.39	1999.39	0	0	0	1999.38	666.042	0	999.391
PFK_2	0	0	0	0	0	0	0	0	0	0	0	0	0	0	0	0	0	0	0	0	0	0	0	1000	0	0	0	0	0	0	0	0	0	0	0	0	0	0	0	0	0	0	0	0	0	0	0	0	0
PGAMT	0	0	0	0	0	-1.04987e-11	-1.06521	-1.06521	-1.06521	-1.06521	7.74891e-12	9.26503e-12	1.31056e-11	-0.204092	-1.06521	-0.204092	-0.204092	-0.204092	-1.06521	-1.06521	-1.06521	-0.204092	-0.204092	-0.204092	-1.06521	-0.204092	-0.204092	-0.204092	-0.204092	-0.204092	-0.204092	-0.204092	-0.204092	-1.06521	-0.204092	-0.204092	-0.204092	-0.204092	-0.204092	-0.204092	-0.204092	-0.204092	-0.205279	-1.06521	-0.204092	-0.204092	-0.210503	-1.06521	-0.204092
PGCD	0	0	0	0	0	-1.42172e-25	3.17301	2.55503	3.17301	2.55503	-1.24077e-24	1.9202e-10	3.39147e-11	0.607942	3.17301	0.607942	0.607942	0.607942	3.17301	3.14844	3.14605	0.607942	0.607942	0.607942	3.14724	0.603235	0.607942	0.607942	0.607942	0.602777	0.607942	0.607942	0.607942	3.17301	0.607942	0.607942	0.607942	0.607942	0.607942	0.607942	0.804639	0.804639	0.611478	3.17301	0.607942	0.607942	0.627037	3.17301	0.607942
GND	0	0	0	0	0	0	0	0	0	0	3.87741e-25	0	0	0	0	0	0	0	0	0	0	0	7.49632e-25	0	0	0	0	0	1000	0	0	0	0	0	0	0	0	0	0	0	0	0	0	0	0	0	0	0	0
BGLA1	0	0	0	0	0	0	0	0	0	0	0	0	0	0	0	0	0	0	0	0	0	0	0	0	0	0	0	0	0	0	0	0	0	0	0	0	0	0	0	0	0	0	0	0	0	0	0	0	0
PGI	0	0	0	0	0	-8.07904e-12	-0.819707	-0.819707	-0.819707	-0.819707	5.96299e-12	7.12969e-12	1.00851e-11	-0.157054	-0.819707	-0.157054	-0.157054	999.843	-0.819707	-0.819707	-0.819707	999.843	-0.157054	-0.157054	-0.819707	-0.157054	-0.157054	-0.157054	-0.157054	-0.157054	-0.157054	-0.157054	-0.157054	-0.819707	999.843	-0.157054	-0.157054	-0.157054	-0.157054	999.843	999.843	999.843	-0.157968	-0.819707	-0.157054	999.843	-0.161987	-0.819707	999.843
PGK	0	0	0	0	0	6.41677e-12	9.40472	9.40472	9.40472	9.40472	-3.66598e-11	1.11698e-10	-9.1104e-11	-1664.85	-1990.5	1.80193	1.80193	-1998.18	9.40472	9.40472	9.40472	-3998.19	-1998.18	-1998.2	9.40472	-1998.2	-998.198	-998.198	-1664.85	-998.009	-1664.86	1.80193	-1998.18	9.40472	-1998.18	1.80193	-1664.85	-998.198	-1998.2	-1998.19	-3998.19	-3998.19	-997.965	9.40472	1.80193	-3998.18	-1664.8	9.40472	-1998.18
PGL	0	0	0	0	0	0	0	0	0	0	3.72231e-24	0	0	0	0	0	0	0	0	0	0	0	0	0	0	0	0	0	0	0	0	0	0	0	0	0	0	0	0	0	0	0	0	0	0	0	0	0	0
PGLYCP	0	0	0	0	0	0	0	0	0	0	0	0	0	0	0	0	0	0	0	0	0	0	0	0	0	0	0	0	0	0	0	0	0	0	0	0	0	0	0	0	0	0	0	0	0	0	0	0	0
PGM	0	0	0	0	0	7.14199e-12	12.5771	-487.436	12.5771	11.9598	-3.66598e-11	3.01244e-10	-7.40025e-12	-1664.24	-1987.32	-997.59	2.40975	-1997.57	12.5771	12.5526	12.5508	-3997.58	-1997.57	-1997.59	12.5514	-1997.59	-997.59	-997.59	-1664.24	-997.407	-1664.25	2.40975	-1997.57	12.5771	-1997.57	2.40975	-1664.24	-997.59	-1997.59	-1997.58	-3997.38	-3997.38	-997.353	12.5771	2.40975	-3997.57	-1664.17	12.5771	-1997.57
PGMT	0	0	0	0	0	-8.07904e-12	-0.819707	-0.819707	-0.819707	-0.819707	5.96299e-12	7.12969e-12	1.00851e-11	-0.157054	-0.819707	-0.157054	-0.157054	999.843	-0.819707	-0.819707	-0.819707	-0.157054	-0.157054	-0.157054	-0.819707	-0.157054	-0.157054	-0.157054	-0.157054	-0.157054	-0.157054	-0.157054	-0.157054	-0.819707	-0.157054	-0.157054	-0.157054	-0.157054	-0.157054	-0.157054	-0.157054	999.843	-0.157968	-0.819707	-0.157054	-0.157054	-0.161987	-0.819707	999.843
PGMT_B	0	0	0	0	0	0	0	0	0	0	1.86562e-25	0	0	0	0	0	0	0	0	0	0	0	0	0	0	0	0	0	0	0	0	0	0	0	0	0	0	0	0	0	-1000	0	0	0	0	0	0	0	0
PGPPH_BS	0	0	0	0	0	6.67861e-13	0.0677619	0.0677619	0.0677619	0.0677619	-4.92936e-13	-5.89382e-13	-8.33696e-13	0.012983	0.0677619	0.012983	0.012983	0.012983	0.0677619	0.0677619	0.0677619	0.012983	0.012983	0.012983	0.0677619	0.012983	0.012983	0.012983	0.012983	0.012983	0.012983	0.012983	0.012983	0.0677619	0.012983	0.012983	0.012983	0.012983	0.012983	0.012983	0.012983	0.012983	0.0130586	0.0677619	0.012983	0.012983	0.0133908	0.0677619	0.012983
PHCYT_BS	0	0	0	0	0	2.46595e-12	0.250198	0.250198	0.250198	0.250198	-1.82007e-12	-2.17618e-12	-3.07826e-12	0.0479374	0.250198	0.0479374	0.0479374	0.0479374	0.250198	0.250198	0.250198	0.0479374	0.0479374	0.0479374	0.250198	0.0479374	0.0479374	0.0479374	0.0479374	0.0479374	0.0479374	0.0479374	0.0479374	0.250198	0.0479374	0.0479374	0.0479374	0.0479374	0.0479374	0.0479374	0.0479374	0.0479374	0.0482163	0.250198	0.0479374	0.0479374	0.0494431	0.250198	0.0479374
PHETA1	0	0	0	0	0	-5.64918e-12	-0.573171	-0.573171	-0.573171	-0.573171	4.16955e-12	4.98535e-12	7.05191e-12	-0.109818	-0.573171	-0.109818	-0.109818	-0.109818	-0.573171	-0.573171	-0.573171	-0.109818	-0.109818	-0.109818	-0.573171	-0.109818	-0.109818	-0.109818	-0.109818	-0.109818	-0.109818	-0.109818	-0.109818	-0.573171	-0.109818	-0.109818	-0.109818	-0.109818	-0.109818	-0.109818	-0.109818	-0.109818	-0.110457	-0.573171	-0.109818	-0.109818	-0.113268	-0.573171	-0.109818
PHEt2r	0	0	0	0	0	0	0	0	0	0	0	0	0	0	0	0	0	0	0	0	0	0	0	0	0	0	0	0	0	0	0	0	0	0	0	0	0	0	0	0	0	0	0	0	0	0	0	0	0
PHYT3	0	0	0	0	0	0	0	0	0	0	0	0	0	0	0	0	0	0	0	0	0	0	0	0	0	0	0	0	0	0	0	0	0	0	0	0	0	0	0	0	0	0	0	0	0	0	0	0	0
PIabc	0	0	0	0	0	0	0	0	0	0	0	0	0	0	0	0	0	0	0	0	0	0	0	0	0	0	0	0	0	0	0	0	0	0	0	0	0	0	0	0	0	0	0	0	0	0	0	0	0
PIt2r	0	0	0	0	0	-6.85535e-11	5	5	5	5	-5.68194e-12	3.93566e-10	2.01911e-10	0.95799	5	0.95799	0.95799	0.95799	5	5	5	0.95799	0.95799	0.95799	5	0.95799	0.95799	0.95799	0.95799	-999.042	0.95799	0.95799	0.95799	5	1000.96	0.95799	0.95799	0.95799	0.95799	0.95799	0.95799	0.95799	0.963563	5	0.95799	0.95799	0.988081	5	1000.96
PIt7	0	0	0	0	0	-1.29247e-26	0	0	0	0	0	5.16988e-26	-6.46235e-26	0	0	0	0	0	0	0	0	0	0	0	0	0	0	0	0	0	0	0	0	0	0	0	0	0	0	0	0	0	0	0	0	0	0	0	0
PMANM	0	0	0	0	0	0	0	0	0	0	0	0	0	0	0	0	0	0	0	0	0	0	0	0	0	0	0	0	0	0	0	0	0	0	0	0	0	0	0	0	0	0	0	0	0	0	0	0	0
PMDPHT	0	0	0	0	0	0	0	0	0	0	0	0	0	0	0	0	0	0	0	0	0	0	0	1.42867e-26	0	0	0	0	0	0	0	0	0	0	0	0	0	0	0	0	0	0	0	0	0	0	0	0	0
PMPK	0	0	0	0	0	0	0	0	0	0	0	0	0	0	0	0	0	0	0	0	0	0	0	0	0	0	0	0	0	0	0	0	0	0	0	0	0	0	0	0	0	0	0	0	0	0	0	0	0
PNTEH	0	0	0	0	0	0	0	0	0	0	0	0	0	0	0	0	0	0	0	0	0	0	0	0	0	0	0	0	0	0	0	0	0	0	0	0	0	0	0	0	0	0	0	0	0	0	0	0	0
PNTK	0	0	0	0	0	0	0	0	2.12767e-13	0	0	1.42874e-13	0	0	-4.62875e-13	0	0	0	5.07355e-14	0	0	-2.02697e-13	0	-1.30124e-13	0	0	5.68687e-25	0	-7.62557e-25	0	0	1.61445e-13	7.87554e-15	-2.49893e-13	7.87554e-15	8.00332e-14	7.87554e-15	0	2.7313e-13	-5.2958e-13	8.18008e-13	8.18008e-13	0	0	0	-1.0351e-13	0	0	0
PNTOt2	0	0	0	0	0	0	0	0	2.12767e-13	0	0	1.42874e-13	0	0	-4.62875e-13	0	0	0	0	0	0	-2.02697e-13	-2.50416e-26	-1.30124e-13	0	2.74068e-26	5.68687e-25	0	-7.62557e-25	0	0	1.61445e-13	7.87554e-15	-2.49893e-13	7.87554e-15	8.00332e-14	7.87554e-15	0	2.7313e-13	-5.2958e-13	8.18008e-13	8.18008e-13	0	0	0	-1.0351e-13	0	0	0
PPA	0	0	0	0	0	8.63511e-11	8.49284	8.49284	8.49284	8.49284	-1.74807e-11	0	-2.00079e-10	1.62721	8.49284	1.62721	1.62721	1.62721	8.49284	8.56771	8.49284	1.62721	1.62721	1.62721	8.56771	1.64156	1.62721	1.62721	1.62721	1.85369	1.62721	1.62721	1.62721	8.49284	1.62721	1.62721	1.62721	1.62721	1.62721	1.62721	1.62721	1.62721	1.8894	8.01073	1.62721	1.62721	1.5998	8.49284	1.63663
PPAKr	0	0	0	0	0	0	0	0	0	0	0	4.84676e-26	0	0	0	0	0	0	0	0	0	0	0	0	0	0	0	0	0	0	0	0	0	0	0	0	0	0	0	0	0	0	0	0	0	0	0	0	0
PPAt6	0	0	0	0	0	0	0	0	0	0	0	-4.84676e-26	0	0	0	0	0	0	0	0	0	0	0	0	0	0	0	0	0	0	0	0	0	0	0	0	0	0	0	0	0	0	0	0	0	0	0	0	0
PPBNGS	0	0	0	0	0	0	0	0	0	0	0	0	0	0	0	0	0	0	0	0	0	1.20953e-25	0	0	0	0	0	0	0	0	5.44007e-26	0	0	0	0	0	0	0	0	0	0	0	-7.50394e-26	0	0	0	0	0	0
PPCDC	0	0	0	0	0	0	0	0	2.12767e-13	0	0	1.42874e-13	0	0	-4.62875e-13	0	0	0	5.07355e-14	0	0	-2.02697e-13	-2.50416e-26	-1.30124e-13	0	0	0	0	0	0	0	1.61445e-13	7.87554e-15	-2.49893e-13	7.87554e-15	8.00332e-14	7.87554e-15	0	2.7313e-13	-5.2958e-13	8.18008e-13	8.18008e-13	0	0	0	-1.0351e-13	0	0	0
PPCK	0	0	0	0	0	0	991.795	0	0	14.518	0	0	-7.98152e-11	0	0	0	998.428	0	991.795	991.771	15.109	0	0	0	0	0	0	0	0	0	0	2.89991	0	991.795	0	998.428	0	0	0	0	0	0	0	991.795	998.428	0	0	991.795	0
PPCOAC	0	0	0	0	0	0	0	0	0	0	0	0	0	0	0	0	0	0	0	0	0	0	0	0	0	0	0	0	0	0	0	0	0	0	0	0	0	0	0	0	0	0	0	0	0	0	0	0	0
PPIabc	0	0	0	0	0	0	0	0	0	0	0	0	0	0	0	0	0	0	0	0	0	0	0	0	0	0	0	0	0	0	0	0	0	0	0	0	0	0	0	0	0	0	0	1.32376e-27	0	0	0	0	0
PPM	0	0	0	0	0	-8.60056e-12	0.14947	0.14947	0.14947	0.14947	6.84665e-12	-2.40443e-11	5.28373e-11	-0.000166033	-0.00086657	0.0286382	0.0286382	-0.000166033	0.14947	0.0746	0.14947	0.0142932	-0.000166033	0.0286382	0.0746	0.0142932	0.0286382	0.0286382	-0.000166033	0.0286382	0.0142932	0.0286382	-0.000166033	0.14947	-0.000166033	0.0286382	-0.000166033	0.0286382	0.0286382	0.0142932	0.0142932	0.0142932	0.0142615	0.14947	0.0286382	-0.000166033	999.936	0.14947	0.0142932
PPM2	0	0	0	0	0	2.48902e-11	-0.206149	-0.206149	-0.206149	-0.206149	-1.57596e-11	0	0	-0.0106935	-0.0558123	-0.0394978	-0.0394978	-0.0106935	-0.206149	-0.206149	-0.206149	-0.0251528	-0.0106935	-0.0394978	-0.206149	-0.0394978	-0.0394978	-0.0394978	-0.0106935	-0.0394978	-0.0251528	-0.0394978	-0.0106935	-0.206149	-0.0106935	-0.0394978	-0.0106935	-0.0394978	-0.0394978	-0.0251528	-0.0251528	-0.0251528	999.96	-0.206149	-0.0394978	-0.0106935	-0.0259428	-0.206149	-0.0251528
PPNCL	0	0	0	0	0	0	0	0	2.12767e-13	0	0	1.42874e-13	0	0	-4.62875e-13	0	0	0	5.07355e-14	0	0	-2.02697e-13	-2.50416e-26	-1.30124e-13	0	0	5.68687e-25	0	-7.62557e-25	0	0	1.61445e-13	7.87554e-15	-2.49893e-13	7.87554e-15	8.00332e-14	7.87554e-15	0	2.7313e-13	-5.2958e-13	8.18008e-13	8.18008e-13	0	0	0	-1.0351e-13	0	0	0
PPND	0	0	0	0	0	3.55842e-12	0.361041	0.361041	0.361041	0.361041	-2.6264e-12	0	0	0.0691747	0.361041	0.0691747	0.0691747	0.0691747	0.361041	0.361041	0.361041	0.0691747	0.0691747	0.0691747	0.361041	0.0691747	0.0691747	0.0691747	0.0691747	0.0691747	0.0691747	0.0691747	0.0691747	0.361041	0.0691747	0.0691747	0.0691747	0.0691747	0.0691747	0.0691747	0.0691747	0.0691747	0.0695771	0.361041	0.0691747	0.0691747	0.0713475	0.361041	0.0691747
PPNDH	0	0	0	0	0	5.64918e-12	0.573171	0.573171	0.573171	0.573171	-4.16955e-12	-4.98535e-12	-7.05191e-12	0.109818	0.573171	0.109818	0.109818	0.109818	0.573171	0.573171	0.573171	0.109818	0.109818	0.109818	0.573171	0.109818	0.109818	0.109818	0.109818	0.109818	0.109818	0.109818	0.109818	0.573171	0.109818	0.109818	0.109818	0.109818	0.109818	0.109818	0.109818	0.109818	0.110457	0.573171	0.109818	0.109818	0.113268	0.573171	0.109818
PPPGO	0	0	0	0	0	0	0	0	0	0	0	0	1.11038e-11	0	0	0	0	0	0	0	0	0	0	0	0	0	0	0	0	0	0	0	0	0	0	0	0	0	0	0	0	0	0	0	0	0	0	-4.79627e-28	0
PPS	0	0	0	0	0	0	0	0	15.1354	0	-3.90727e-11	0	4.98531e-11	0	0	0	0	0	0	0	0	0	0	0	15.1096	0	0	0	0	0	0	0	0	0	0	0	0	0	0	0	0	0	0	0	0	0	0	0	0
PPTGS_BS	0	0	0	0	0	3.26921e-12	0.331698	0.331698	0.331698	0.331698	-2.41295e-12	-2.88506e-12	-4.08098e-12	0.0635526	0.331698	0.0635526	0.0635526	0.0635526	0.331698	0.331698	0.331698	0.0635526	0.0635526	0.0635526	0.331698	0.0635526	0.0635526	0.0635526	0.0635526	0.0635526	0.0635526	0.0635526	0.0635526	0.331698	0.0635526	0.0635526	0.0635526	0.0635526	0.0635526	0.0635526	0.0635526	0.0635526	0.0639223	0.331698	0.0635526	0.0635526	0.0655488	0.331698	0.0635526
PPTT	0	0	0	0	0	8.54092e-15	0.00086657	0.00086657	0.00086657	0.00086657	-6.30389e-15	3.83775e-14	-1.06617e-14	0.000166033	0.00086657	0.000166033	0.000166033	0.000166033	0.00086657	0.00086657	0.00086657	0.000166033	0.000166033	0.000166033	0.00086657	0.000166033	0.000166033	0.000166033	0.000166033	0.000166033	0.000166033	0.000166033	0.000166033	0.00086657	0.000166033	0.000166033	0.000166033	0.000166033	0.000166033	0.000166033	0.000166033	0.000166033	0.000166999	0.00086657	0.000166033	0.000166033	0.000171248	0.00086657	0.000166033
PRAGSr	0	0	0	0	0	-1.99836e-11	0.593405	0.593405	0.593405	0.593405	1.10375e-11	1.0103e-10	8.65042e-11	0.113695	0.593405	0.113695	0.113695	0.113695	0.593405	0.593405	0.593405	0.113695	0.113695	0.113695	0.593405	0.113695	0.113695	0.113695	0.113695	0.113695	0.113695	0.113695	0.113695	0.593405	0.113695	0.113695	0.113695	0.113695	0.113695	0.113695	0.113695	0.113695	0.114357	0.593405	0.113695	0.113695	0.117266	0.593405	0.113695
PRAIi	0	0	0	0	0	1.74466e-12	0.177015	0.177015	0.177015	0.177015	-1.2877e-12	0	-2.17787e-12	0.0339157	0.177015	0.0339157	0.0339157	0.0339157	0.177015	0.177015	0.177015	0.0339157	0.0339157	0.0339157	0.177015	0.0339157	0.0339157	0.0339157	0.0339157	0.0339157	0.0339157	0.0339157	0.0339157	0.177015	0.0339157	0.0339157	0.0339157	0.0339157	0.0339157	0.0339157	0.0339157	0.0339157	0.034113	0.177015	0.0339157	0.0339157	0.034981	0.177015	0.0339157
PRAIS_1	0	0	0	0	0	-1.99836e-11	0.593405	0.593405	0.593405	0.593405	1.10375e-11	1.0103e-10	8.65042e-11	0.113695	0.593405	0.113695	0.113695	0.113695	0.593405	0.593405	0.593405	0.113695	0.113695	0.113695	0.593405	0.113695	0.113695	0.113695	0.113695	0.113695	0.113695	0.113695	0.113695	0.593405	0.113695	0.113695	0.113695	0.113695	0.113695	0.113695	0.113695	0.113695	0.114357	0.593405	0.113695	0.113695	0.117266	0.593405	0.113695
PRAMPC_1	0	0	0	0	0	2.62453e-12	0.266288	0.266288	0.266288	0.266288	0	-2.31613e-12	-8.65042e-11	0.0510202	0.266288	0.0510202	0.0510202	0.0510202	0.266288	0.266288	0.266288	0.0510202	0.0510202	0.0510202	0.266288	0.0510202	0.0510202	0.0510202	0.0510202	0.164257	0.0510202	0.0510202	0.0510202	0.266288	0.0510202	0.0510202	0.0510202	0.0510202	0.0510202	0.0510202	0.0510202	0.0510202	0.184951	0.266288	0.0510202	0.0510202	0.0526228	0.266288	0.0557272
PRASCSi	0	0	0	0	0	-1.99836e-11	0.593405	0.593405	0.593405	0.593405	1.10375e-11	1.0103e-10	8.65042e-11	0.113695	0.593405	0.113695	0.113695	0.113695	0.593405	0.593405	0.593405	0.113695	0.113695	0.113695	0.593405	0.113695	0.113695	0.113695	0.113695	0.113695	0.113695	0.113695	0.113695	0.593405	0.113695	0.113695	0.113695	0.113695	0.113695	0.113695	0.113695	0.113695	0.114357	0.593405	0.113695	0.113695	0.117266	0.593405	0.113695
PRATPP	0	0	0	0	0	2.62453e-12	0.266288	0.266288	0.266288	0.266288	0	-2.31613e-12	-8.65042e-11	0.0510202	0.266288	0.0510202	0.0510202	0.0510202	0.266288	0.266288	0.266288	0.0510202	0.0510202	0.0510202	0.266288	0.0510202	0.0510202	0.0510202	0.0510202	0.164257	0.0510202	0.0510202	0.0510202	0.266288	0.0510202	0.0510202	0.0510202	0.0510202	0.0510202	0.0510202	0.0510202	0.0510202	0.184951	0.266288	0.0510202	0.0510202	0.0526228	0.266288	0.0557272
PRFGS_1	0	0	0	0	0	-1.99836e-11	0.593405	0.593405	0.593405	0.593405	1.10375e-11	1.0103e-10	8.65042e-11	0.113695	0.593405	0.113695	0.113695	0.113695	0.593405	0.593405	0.593405	0.113695	0.113695	0.113695	0.593405	0.113695	0.113695	0.113695	0.113695	0.113695	0.113695	0.113695	0.113695	0.593405	0.113695	0.113695	0.113695	0.113695	0.113695	0.113695	0.113695	0.113695	0.114357	0.593405	0.113695	0.113695	0.117266	0.593405	0.113695
URATEt_1	0	0	0	0	0	0	0	0	0	0	0	0	0	0	0	0	0	0	0	0	0	0	0	0	0	0	0	0	0	0	0	0	0	0	0	0	0	0	0	0	0	0	0	0	0	0	0	0	0
PRMICI	0	0	0	0	0	2.62453e-12	0.266288	0.266288	0.266288	0.266288	0	-2.31613e-12	-8.65042e-11	0.0510202	0.266288	0.0510202	0.0510202	0.0510202	0.266288	0.266288	0.266288	0.0510202	0.0510202	0.0510202	0.266288	0.0510202	0.0510202	0.0510202	0.0510202	0.164257	0.0510202	0.0510202	0.0510202	0.266288	0.0510202	0.0510202	0.0510202	0.0510202	0.0510202	0.0510202	0.0510202	0.0510202	0.184951	0.266288	0.0510202	0.0510202	0.0526228	0.266288	0.0557272
PRO1x	0	0	0	0	0	-5.15801e-12	0	0	1933	0	0	1000	0	1654.9	2938.59	0	0	0	0	999.477	929.236	3988.24	0	1988.25	0	1988.24	0	1988.25	2654.9	0	1654.91	0	0	0	0	0	0	1988.25	0	0	0	0	0	929.291	986.452	3988.23	0	0	0
PROLBabc	0	0	0	0	0	0	0	0	0	0	0	0	0	0	0	0	0	0	0	0	0	0	0	0	0	0	0	0	0	0	0	0	0	0	0	0	0	0	0	0	0	0	0	0	0	0	0	0	0
PROt2r	0	0	0	0	0	0	0	0	0	0	0	0	0	0	0	0	0	0	0	1000	0	0	0	0	0	0	0	0	0	0	0	0	0	0	0	0	0	0	0	0	0	0	0	0	0	0	0	0	0
PRPPS	0	0	0	0	0	4.58974e-12	1.4338	1.4338	1.4338	1.4338	1.01621e-11	7.08729e-11	2.12582e-11	0.274714	1.4338	0.274714	0.274714	0.274714	1.4338	1.4338	1.4338	0.274714	0.274714	0.274714	1.4338	0.274714	0.274714	0.274714	0.274714	0.387951	0.274714	0.274714	0.274714	1.4338	0.274714	0.274714	0.274714	0.274714	0.274714	0.274714	0.274714	0.274714	0.395403	1.4338	0.274714	0.274714	0.204816	1.4338	0.279421
PSCVT	0	0	0	0	0	0	1.11329	1.11329	1.11329	1.11329	0	-9.04729e-26	-9.24044e-12	0.213304	1.11329	0.213304	0.213304	0.213304	1.11329	1.11329	1.11329	0.213304	0.213304	0.213304	1.11329	0.213304	0.213304	0.213304	0.213304	0.213304	0.213304	0.213304	0.213304	1.11329	0.213304	0.213304	0.213304	0.213304	0.213304	0.213304	0.213304	0.213304	0.214545	1.11329	0.213304	0.213304	0.220004	1.11329	0.213304
PSDC_BS	0	0	0	0	0	1.79809e-12	0.182436	0.182436	0.182436	0.182436	-1.32714e-12	-1.5868e-12	-2.24457e-12	0.0349543	0.182436	0.0349543	0.0349543	0.0349543	0.182436	0.182436	0.182436	0.0349543	0.0349543	0.0349543	0.182436	0.0349543	0.0349543	0.0349543	0.0349543	0.0349543	0.0349543	0.0349543	0.0349543	0.182436	0.0349543	0.0349543	0.0349543	0.0349543	0.0349543	0.0349543	0.0349543	0.0349543	0.0351577	0.182436	0.0349543	0.0349543	0.0360523	0.182436	0.0349543
PSERT	0	0	0	0	0	-1.42172e-25	3.17301	2.55503	3.17301	2.55503	-1.24077e-24	1.9202e-10	3.39147e-11	0.607942	3.17301	0.607942	0.607942	0.607942	3.17301	3.14844	3.14605	0.607942	0.607942	0.607942	3.14724	0.603235	0.607942	0.607942	0.607942	0.602777	0.607942	0.607942	0.607942	3.17301	0.607942	0.607942	0.607942	0.607942	0.607942	0.607942	0.804639	0.804639	0.611478	3.17301	0.607942	0.607942	0.627037	3.17301	0.607942
PSER_Dt6	0	0	0	0	0	0	0	0	0	0	0	0	0	0	0	0	0	0	0	0	0	0	0	0	0	0	0	0	0	0	0	0	0	0	0	0	0	0	0	0	0	0	0	0	0	0	0	0	0
PSER_Lt6	0	0	0	0	0	0	0	0	0	0	0	0	0	0	0	0	0	0	0	0	0	0	0	0	0	0	0	0	0	0	0	0	0	0	0	0	0	0	0	0	0	0	0	0	0	0	0	0	0
PSP_D	0	0	0	0	0	0	0	0	0	0	0	0	0	0	0	0	0	0	0	0	0	0	0	0	0	0	0	0	0	0	0	0	0	0	0	0	0	0	0	0	0	0	0	0	0	0	0	0	0
PSP_L	0	0	0	0	0	0	3.17301	2.55503	3.17301	2.55503	0	1.9202e-10	3.39147e-11	0.607942	3.17301	0.607942	0.607942	0.607942	3.17301	3.14844	3.14605	0.607942	0.607942	0.607942	3.14724	0.603235	0.607942	0.607942	0.607942	0.602777	0.607942	0.607942	0.607942	3.17301	0.607942	0.607942	0.607942	0.607942	0.607942	0.607942	0.804639	0.804639	0.611478	3.17301	0.607942	0.607942	0.627037	3.17301	0.607942
PTA2	0	0	0	0	0	0	0	0	0	0	0	4.84676e-26	0	0	0	0	0	0	0	0	0	0	0	0	0	0	0	0	0	0	0	0	0	0	0	0	0	0	0	0	0	0	0	0	0	0	0	0	0
PTAr	0	0	0	0	0	-1000	-1.39143	-1.39143	-1.57709	-1.57709	1.15805e-23	-1000	1.71192e-11	-0.266596	-1001.39	-0.266596	-0.266596	-0.266596	-1.39143	-1.57709	-1.57709	-0.302168	-0.266596	-0.266596	-1.57709	-0.302168	-0.266596	-0.302168	-0.266596	-0.302168	-0.266596	-0.266596	-0.266596	-1.39143	-0.266596	-0.266596	-0.266596	-0.266596	-0.266596	-0.302168	-0.266596	-0.266596	-1000.26	-1.39143	-0.266596	-0.266596	-0.274969	-1.39143	-0.302168
APNPT	0	0	0	0	0	0	0	0	0	0	0	0	0	0	0	0	0	0	0	0	0	0	0	0	0	0	0	0	0	0	0	0	0	0	0	0	0	0	0	0	0	0	0	0	0	0	0	0	0
PTHPS	0	0	0	0	0	0	0	0	0	0	0	0	0	0	0	0	0	0	0	0	0	0	0	0	0	0	0	0	0	0	0	0	0	0	0	0	0	0	0	0	0	0	0	0	0	0	0	0	0
PTPATi	0	0	0	0	0	0	0	0	2.12767e-13	0	0	1.42874e-13	1.03398e-25	0	4.78731e-23	0	0	0	0	0	0	-2.02697e-13	-2.50416e-26	0	0	0	5.68687e-25	0	-7.62557e-25	0	0	1.61445e-13	7.87554e-15	-2.49893e-13	7.87554e-15	8.00332e-14	7.87554e-15	0	2.7313e-13	-2.18104e-26	8.18008e-13	8.18008e-13	0	0	0	8.97459e-25	0	0	0
PUNP1	0	0	0	0	0	-5.41936e-12	0.0748704	0.0748704	0.0748704	0.0748704	4.49866e-12	1.63432e-12	5.69806e-11	2.58494e-26	0	0.014345	0.014345	0	0.0748704	0	0.0748704	0	0	0.014345	-5.94536e-25	0	0.014345	0.014345	-1.99664e-27	0.014345	0	0.014345	1.29247e-26	0.0748704	-1.29247e-26	0.014345	2.58494e-26	0.014345	0.014345	0	-1.03398e-25	-1.03398e-25	0.0144285	0.0748704	0.014345	-1.29247e-26	0	0.0748704	-4.84676e-27
PUNP2	0	0	0	0	0	-3.85503e-12	-0.0748704	-0.0748704	-0.0748704	-0.0748704	-1.67146e-11	-1.63432e-12	-4.84069e-12	-5.16988e-26	0	-0.014345	-0.014345	0	-0.0748704	-0.0748704	-0.0748704	0	-1.47463e-27	-0.014345	-0.0748704	-0.014345	-0.014345	-0.014345	3.63507e-27	-0.014345	1.50582e-26	-0.014345	-4.84676e-26	-0.0748704	-4.84676e-26	-0.014345	-5.81611e-26	-0.014345	-0.014345	-1.82723e-24	0	0	-0.0144285	-0.0748704	-0.014345	0	0	-0.0748704	0
PUNP3	0	0	0	0	0	0	0	0	0	0	0	0	0	0	0	0	0	0	0	0	0	0	0	0	0	0	0	0	0	0	0	0	0	0	0	0	0	0	0	0	0	0	0	0	0	0	0	0	0
PUNP4	0	0	0	0	0	-5.58628e-13	-0.0566789	-0.0566789	-0.0566789	-0.0566789	4.12313e-13	4.92984e-13	6.97339e-13	-0.0108596	-0.0566789	-0.0108596	-0.0108596	-0.0108596	-0.0566789	-0.0566789	-0.0566789	-0.0108596	-0.0108596	-0.0108596	-0.0566789	-0.0108596	-0.0108596	-0.0108596	-0.0108596	-0.0108596	-0.0108596	-0.0108596	-0.0108596	-0.0566789	-0.0108596	-0.0108596	-0.0108596	-0.0108596	-0.0108596	-0.0108596	-0.0108596	-0.0108596	-0.0109227	-0.0566789	-0.0108596	-0.0108596	-0.0112007	-0.0566789	-0.0108596
PUNP5	0	0	0	0	0	0	0	0	0	0	0	0	0	0	0	0	0	0	0	0	0	0	0	0	0	0	0	0	0	0	0	0	0	0	0	0	0	0	0	0	0	0	0	0	0	0	0	0	0
PUNP6	0	0	0	0	0	0	0	0	0	0	0	0	0	0	0	0	0	0	0	0	0	0	0	0	0	0	0	0	0	0	0	0	0	0	0	0	0	0	0	0	0	0	0	0	0	0	0	0	0
PUNP7	0	0	0	0	0	0	0	0	0	0	0	0	0	0	0	0	0	0	0	0	0	0	0	0	0	0	0	0	0	0	0	0	0	0	0	0	0	0	0	0	0	0	0	0	0	0	0	0	0
PUNP8	0	0	0	0	0	0	0	0	0	0	0	0	0	0	0	0	0	0	0	0	0	0	0	0	0	0	0	0	0	0	0	0	0	0	0	0	0	0	0	0	0	0	0	0	0	0	0	0	0
PURabc1	0	0	0	0	0	0	0	0	0	0	0	0	0	0	0	0	0	0	0	0	0	0	0	0	0	0	0	0	0	0	0	0	0	0	0	0	0	0	0	0	0	0	0	0	0	0	0	0	0
PYK	0	0	0	0	0	-1.04112e-11	976.66	484.877	0	0	0	-2.98359e-10	0	1663.75	984.764	997.1	995.528	1997.08	976.66	976.66	0	2997.09	997.081	997.1	0	1997.1	997.1	997.1	1663.75	996.916	1663.76	0	997.081	976.66	1997.08	995.528	1663.75	997.1	997.1	997.091	3996.89	3996.89	996.86	976.66	995.528	2997.08	1663.67	976.66	1997.08
PYNP1	0	0	0	0	0	-2.68579e-11	0.00086657	0.00086657	0.00086657	0.00086657	5.4268e-13	-8.06612e-12	9.17827e-13	0.000166033	0.00086657	0.000166033	0.000166033	0.000166033	0.00086657	-0.0740038	0.00086657	0.000166033	0.000166033	0.000166033	-0.0740038	-0.014179	0.000166033	0.000166033	0.000166033	0.000166033	0.000166033	0.000166033	0.000166033	0.00086657	0.000166033	0.000166033	0.000166033	0.000166033	0.000166033	0.000166033	0.000166033	0.000166033	0.000166999	0.00086657	0.000166033	0.000166033	0.000171248	0.00086657	0.000166033
PYNP2r	0	0	0	0	0	-3.00391e-11	0.0754665	0.0754665	0.0754665	0.0754665	2.89067e-12	-5.75121e-12	-3.22552e-12	1.29247e-26	-3.87741e-26	0.0144592	0.0144592	0	0.0754665	0.000596174	0.0754665	0.0144592	0	0.0144592	0.000596174	0.000114226	0.0144592	0.0144592	0	0.0144592	0.0144592	0.0144592	0	0.0754665	0	0.0144592	0	0.0144592	0.0144592	0.0144592	0.0144592	0.0144592	1.4106e-17	0.0754665	0.0144592	0	999.936	0.0754665	0.0144592
PYRIS	0	0	0	0	0	0	0	0	0	0	0	0	0	0	0	0	0	0	0	0	0	0	0	0	0	0	0	0	0	0	0	0	0	0	0	0	0	0	0	0	0	0	0	0	0	0	0	0	0
PYRt2	0	0	0	0	0	0	0	0	0	0	0	0	0	0	0	0	0	0	0	0	0	0	0	0	0	0	0	0	0	0	0	0	0	0	0	0	0	0	0	0	0	0	0	0	0	0	0	0	0
Q23DO	0	0	0	0	0	0	0	0	0	0	0	0	0	0	0	0	0	0	0	0	0	0	0	0	0	0	0	0	0	0	0	0	0	0	0	0	0	0	0	0	0	0	0	0	0	0	0	0	0
QULNS	0	0	0	0	0	3.17073e-12	0.0564053	0.0564053	0.0564053	0.0564053	0	-3.40384e-13	-1.37609e-12	0.0108071	0.0564053	0.0108071	0.0108071	0.0108071	0.0564053	0.0564053	0.0564053	0.0108071	0.0108071	0.0108071	0.0564053	0.0108071	0.0108071	0.0108071	0.0108071	0.0108071	0.0108071	0.0108071	0.0108071	0.0564053	0.0108071	0.0108071	0.0108071	0.0108071	0.0108071	0.0108071	0.0108071	0.0108071	0.01087	0.0564053	0.0108071	0.0108071	0.0111466	0.0564053	0.0108071
RAFFINt2	0	0	0	0	0	0	0	0	0	0	0	0	0	0	0	0	0	0	0	0	0	0	0	0	0	0	0	0	0	0	0	0	0	0	0	0	0	0	0	0	0	0	0	0	0	0	0	0	0
RBFK	0	0	0	0	0	0	0	0	0	0	0	0	0	0	0	0	0	0	0	0	0	0	0	0	0	0	0	0	0	0	0	0	0	0	0	0	0	0	0	0	0	0	0	0	0	0	0	0	0
RBFSa	0	0	0	0	0	0	0	0	0	0	0	0	0	0	0	0	0	0	0	0	0	0	0	0	0	0	0	0	0	0	0	0	0	0	0	0	0	0	0	0	0	0	0	0	0	0	0	0	0
RBFSb	0	0	0	0	0	0	0	0	0	0	0	0	0	0	0	0	0	0	0	0	0	0	0	1.42867e-26	0	0	0	0	0	0	0	0	0	0	0	0	0	0	0	0	0	0	0	0	0	0	0	0	0
RBK_Dr	0	0	0	0	0	0	0	0	0	0	0	0	0	0	0	0	0	0	0	0	0	0	0	0	0	0	0	0	0	0	0	0	0	0	0	0	0	0	0	0	0	0	0	0	0	0	0	0	0
RBK	0	0	0	0	0	2.68665e-11	0	-6.46235e-27	-2.23985e-23	0	1.22159e-11	-9.04729e-26	-2.31361e-11	0	0	-2.58494e-26	-1.41276e-26	0	3.55429e-26	0.0748704	0	0	0	1.9387e-25	0.0748704	0.014345	0	6.46235e-27	-1.27154e-26	0	8.40105e-26	0	0	0	0	0	1000	3.87741e-26	0	0	0	0	0	-2.26182e-26	2.82728e-26	1.29247e-26	0	7.75482e-26	4.84676e-27
RBK_L1	0	0	0	0	0	0	0	0	0	0	0	0	0	1000	0	0	0	0	0	0	0	0	0	0	0	0	0	0	0	0	0	0	0	0	0	0	0	0	0	0	0	0	0	0	0	0	0	0	0
RBP4E	0	0	0	0	0	0	0	0	0	0	0	0	0	1000	0	0	0	0	0	0	0	0	0	0	0	0	0	0	0	0	0	0	0	0	0	0	0	0	0	0	0	0	0	0	0	0	0	0	0
RHCYS	0	0	0	0	0	2.68665e-11	0	-6.46235e-27	0	0	1.22159e-11	0	-2.31361e-11	0	0	0	-1.41276e-26	0	3.55429e-26	0.0748704	0	0	0	1.9387e-25	0.0748704	0.014345	0	6.46235e-27	-1.27154e-26	0	0	0	0	0	0	0	0	3.87741e-26	0	0	0	0	0	0	1.49442e-26	1.29247e-26	0	7.75482e-26	4.84676e-27
RIBFLVt2	0	0	0	0	0	0	0	0	0	0	0	0	0	0	0	0	0	0	0	0	0	0	0	-1.42867e-26	0	0	0	0	0	0	0	0	0	0	0	0	0	0	0	0	0	0	0	0	0	0	0	0	0
RIBabc	0	0	0	0	0	0	0	0	0	0	0	0	0	0	0	0	0	0	0	0	0	0	0	0	0	0	0	0	0	0	0	0	0	0	0	0	1000	0	0	0	0	0	0	0	0	0	0	0	0
RIBabc1	0	0	0	0	0	0	0	0	0	0	0	9.04729e-26	0	0	0	0	0	0	0	0	0	0	0	0	0	0	0	0	0	0	0	0	0	0	0	0	0	0	0	0	0	0	0	0	0	0	0	0	0
PNP	0	0	0	0	0	0	1.12497e-22	0	0	0	0	-2.79935e-11	0	0	0	0	0	0	0	0	0	0	0	0	0	0	0	0	0	0	0	0	0	0	0	0	0	0	0	0	0	0	0	0	0	0	0	-3.61892e-25	0
RMI	0	0	0	0	0	0	0	0	0	0	0	0	0	0	0	0	0	0	0	0	0	0	0	0	0	0	0	0	0	0	0	0	0	0	0	0	0	1000	0	0	0	0	0	0	0	0	0	0	0
RMK	0	0	0	0	0	0	0	0	0	0	0	0	0	0	0	0	0	0	0	0	0	0	0	0	0	0	0	0	0	0	0	0	0	0	0	0	0	1000	0	0	0	0	0	0	0	0	0	0	0
RMNt	0	0	0	0	0	0	0	0	0	0	0	0	0	0	0	0	0	0	0	0	0	0	0	0	0	0	0	0	0	0	0	0	0	0	0	0	0	1000	0	0	0	0	0	0	0	0	0	0	0
RMPA	0	0	0	0	0	0	0	0	0	0	0	0	0	0	0	0	0	0	0	0	0	0	0	0	0	0	0	0	0	0	0	0	0	0	0	0	0	1000	0	0	0	0	0	0	0	0	0	0	0
RNDR1	0	0	0	0	0	0	0	0	0	0	-1.70582e-11	1.55843e-11	5.93424e-12	0.014345	0.0748704	0	0	0.014345	0	0	0	0.014345	0.014345	0	0	0	0	0	0.014345	0	0.014345	0	0.014345	0	0.014345	0	0.014345	0	0	0.014345	0.014345	0.014345	0	0	0	0.014345	0.0147956	0	0.014345
RNDR2	0	0	0	0	0	0	0	0	0	0	0	0	0	0	0	0	0	0	0	0	0	0	0	0	0	0	0	0	0	0	0	0	0	0	0	0	0	0	0	0	0	0	0	0	0	0	0	0	0
RNDR3	0	0	0	0	0	5.5805e-13	0.0566203	0.0566203	0.0566203	0.0566203	-4.11886e-13	0	2.5289e-12	0.0108483	0.0566203	0.0108483	0.0108483	0.0108483	0.0566203	0.0566203	0.0566203	0.0108483	0.0108483	0.0108483	0.0566203	0.0108483	0.0108483	0.0108483	0.0108483	0.0108483	0.0108483	0.0108483	0.0108483	0.0566203	0.0108483	0.0108483	0.0108483	0.0108483	0.0108483	0.0108483	0.0108483	0.0108483	0.0109114	0.0566203	0.0108483	0.0108483	0.0111891	0.0566203	0.0108483
RNDR4	0	0	0	0	0	0	0	0	0	0	0	0	-1.9387e-26	0.0144592	0.0754665	0	0	0.0144592	0	0	0	0	0.0144592	0	0	0	0	0	0.0144592	0	0	0	0.0144592	0	0.0144592	0	0.0144592	0	0	0	0	0	0	0	0	0.0144592	0	0	0
RPE	0	0	0	0	0	9.11745e-12	-1.22732	-1.22732	-1.22732	-1.22732	5.93362e-12	-6.32781e-11	8.70875e-12	-333.588	-1.32754	-0.235152	-0.235152	-0.254354	-1.22732	-1.22732	-1.22732	-0.244715	-0.254354	-0.235152	-1.22732	-0.235152	-0.235152	-0.235152	666.412	-0.310643	-333.578	-0.235152	-0.254354	-1.22732	-0.254354	-0.235152	666.412	-0.235152	-0.235152	-0.244715	-0.244715	-0.244715	-0.325609	-1.22732	-0.235152	-0.254354	666.414	-1.22732	-0.247853
RPI	0	0	0	0	0	9.11745e-12	-1.22732	-1.22732	-1.22732	-1.22732	5.93362e-12	-6.32781e-11	8.70875e-12	-333.588	-1.32754	-0.235152	-0.235152	-0.254354	-1.22732	-1.22732	-1.22732	-0.244715	-0.254354	-0.235152	-1.22732	-0.235152	-0.235152	-0.235152	-333.588	-0.310643	-333.578	-0.235152	-0.254354	-1.22732	-0.254354	-0.235152	666.412	-0.235152	-0.235152	-0.244715	-0.244715	-0.244715	-0.325609	-1.22732	-0.235152	-0.254354	666.414	-1.22732	-0.247853
S6PG	0	0	0	0	0	0	0	0	0	0	0	0	0	0	0	0	0	0	0	0	0	0	0	0	0	0	0	0	0	0	0	0	0	0	0	0	0	0	0	0	0	0	0	0	0	0	0	0	0
SADT	0	0	0	0	0	0	0.554853	0.554853	0.554853	0.554853	0	-5.77572e-26	0	0.106309	0.554853	0.106309	0.106309	0.106309	0.554853	0.554853	0.554853	0.106309	0.106309	0.106309	0.554853	0.106309	0.106309	0.106309	0.106309	0.106309	0.106309	0.106309	0.106309	0.554853	0.106309	0.106309	0.106309	0.106309	0.106309	0.106309	0.106309	0.106309	0.106927	0.554853	0.106309	0.106309	0.109648	0.554853	0.106309
SALADC2	0	0	0	0	0	0	0	0	0	0	0	0	0	0	0	0	0	0	0	0	0	0	0	0	0	0	0	0	0	0	0	0	0	0	0	0	0	0	0	0	0	0	0	0	0	0	0	0	0
SALCpts	0	0	0	0	0	0	0	0	0	0	0	0	0	0	0	0	0	0	0	0	0	0	0	0	0	0	0	0	0	0	0	0	0	0	0	0	0	0	0	0	0	0	0	0	0	0	0	0	0
SARCOX	0	0	0	0	0	0	0	0	0	0	0	0	0	0	0	0	0	0	0	0	0	0	0	0	0	0	0	0	0	0	0	0	0	0	0	0	0	0	0	0	0	0	0	0	0	0	0	0	0
SBTD_D2	0	0	0	0	0	0	0	0	0	0	0	0	0	0	0	0	0	0	0	0	0	0	0	0	0	1000	0	0	0	0	0	0	0	0	0	0	0	0	0	0	0	0	0	0	0	0	0	0	0
SBTt2	0	0	0	0	0	0	0	0	0	0	0	0	0	0	0	0	0	0	0	0	0	0	0	0	0	1000	0	0	0	0	0	0	0	0	0	0	0	0	0	0	0	0	0	0	0	0	0	0	0
SDPDS	0	0	0	0	0	0	2.06795e-25	0	0	0	-1.0122e-11	0	0	0	0	0	0	0	1.55096e-25	0	0	0	-1.61559e-26	0	0	0	0	0	0	0	0	0	0	0	0	0	0	0	0	0	0	0	0	0	0	0	0	1.80946e-25	0
SERAT	0	0	0	0	0	-1.25183e-11	0	0	0.185661	0.185661	2.72529e-25	0	-1.55096e-25	-5.16988e-26	2.56426e-23	1.5752e-26	-2.42338e-27	-2.58494e-26	-2.58494e-26	0.185661	0.185661	0.0355723	0	2.45024e-26	0.185661	0.0355723	0	0.0355723	-4.42671e-25	0.0355723	-2.95613e-26	0	0	0	0	0	0	0	0	0.0355723	1.80946e-25	1.03398e-25	0.0357792	0	4.03897e-28	0	0	-5.61585e-26	0.0355723
SERD_D	0	0	0	0	0	0	0	0	0	0	0	0	0	0	0	0	0	0	0	0	0	0	0	0	1000	0	0	0	0	0	0	0	0	0	0	0	0	0	0	0	0	0	0	0	0	0	0	0	0
SERD_L	0	0	0	0	0	0	0	0	0	0	0	0	0	0	0	0	0	0	0	0	0	0	0	0	0	0	0	0	0	0	0	0	0	0	0	0	0	0	0	0	0	0	0	0	0	0	0	0	0
DSERt2	0	0	0	0	0	0	0	0	0	0	0	0	0	0	0	0	0	0	0	0	0	0	0	0	1000	0	0	0	0	0	0	0	0	0	0	0	0	0	0	0	0	0	0	0	0	0	0	0	0
SERt2r	0	0	0	0	0	0	0	0	0	0	0	0	0	0	0	0	0	0	0	0	0	0	0	0	0	0	0	0	0	0	0	0	0	0	0	0	0	0	0	0	0	0	0	0	0	0	0	0	0
SHCHD2_1	0	0	0	0	0	4.52364e-26	-7.57306e-27	1.29247e-26	0	0	6.38245e-12	0	0	0	0	0	-8.29882e-28	-1.75695e-26	0	0	0	0	0	0	0	0	0	0	0	0	0	0	0	0	0	0	0	0	0	0	0	0	-1.87598e-26	0	0	0	0	0	0
SHCHF_2	0	0	0	0	0	0	0	0	0	0	0	0	0	0	0	0	0	0	0	0	0	0	0	0	0	0	0	0	0	0	0	0	0	0	0	0	0	0	0	0	0	0	-1.87598e-26	0	0	0	0	0	0
SHK3Dr	0	0	0	0	0	0	1.11329	1.11329	1.11329	1.11329	0	-9.04729e-26	-9.24044e-12	0.213304	1.11329	0.213304	0.213304	0.213304	1.11329	1.11329	1.11329	0.213304	0.213304	0.213304	1.11329	0.213304	0.213304	0.213304	0.213304	0.213304	0.213304	0.213304	0.213304	1.11329	0.213304	0.213304	0.213304	0.213304	0.213304	0.213304	0.213304	0.213304	0.214545	1.11329	0.213304	0.213304	0.220004	1.11329	0.213304
SHKK	0	0	0	0	0	0	1.11329	1.11329	1.11329	1.11329	0	-9.04729e-26	-9.24044e-12	0.213304	1.11329	0.213304	0.213304	0.213304	1.11329	1.11329	1.11329	0.213304	0.213304	0.213304	1.11329	0.213304	0.213304	0.213304	0.213304	0.213304	0.213304	0.213304	0.213304	1.11329	0.213304	0.213304	0.213304	0.213304	0.213304	0.213304	0.213304	0.213304	0.214545	1.11329	0.213304	0.213304	0.220004	1.11329	0.213304
SHSL1	0	0	0	0	0	0	0	0	0	0	0	0	0	0	0	0.201404	0.201404	0.201404	1.05118	1.23684	1.23684	0.236976	0	0	0	0.236976	0.201404	0	0	0	0	0	0.201404	0	0.201404	0	0.201404	0	0	0	0	0	0	1.05118	0	0.201404	0	0	0
SHSL2	0	0	0	0	0	0	0.554853	0.554853	0.369192	0.369192	0	0	0	0.106309	0.554853	0.106309	0.106309	0.106309	0.554853	0.369192	0.369192	0.0707364	0.106309	0.106309	0.369192	0.0707364	0.106309	0.0707364	0.106309	0.0707364	0.106309	0.106309	0.106309	0.554853	0.106309	0.106309	0.106309	0.106309	0.106309	0.0707364	0.307713	0.307713	0.0711479	0.554853	0.106309	0.106309	0.109648	0.554853	0.0707364
SHSL3	0	0	0	0	0	0	0	0	0	0	0	0	0	0	0	0	0	0	0	0	0	0	0	0	0	0	0	0	0	0	0	0	0	0	0	0	0	0	0	0	0	0	0	0	0	0	0	0	0
SHSL4r	0	0	0	0	0	0	1.05118	0	0	1.23684	0	0	0	0.201404	1.05118	0	0	0	0	0	0	0	0.201404	0.201404	0	0	0	0	0	0.236976	0.201404	0.201404	0	1.05118	0	0.201404	0	0	0.201404	0.236976	0	0	0.238355	0	0	0	0.20773	0	0.236976
SLCYSS	0	0	0	0	0	1.25183e-11	0	0	0	0	-2.72529e-25	0	1.55096e-25	0	0	0	0	0	0	0	0	0	0	0	0	0	0	0	0	0	0	0	0	0	0	0	0	0	0	0	0	0	0	0	-4.03897e-28	0	0	5.61585e-26	0
SO4t2	0	0	0	0	0	0	0.554853	0.554853	0.554853	0.554853	0	0	0	0.106309	0.554853	0.106309	0.106309	0.106309	0.554853	0.554853	0.554853	0.106309	0.106309	0.106309	0.554853	0.106309	0.106309	0.106309	0.106309	0.106309	0.106309	0.106309	0.106309	0.554853	0.106309	0.106309	0.106309	0.106309	0.106309	0.106309	0.106309	0.106309	0.106927	0.554853	0.106309	0.106309	0.109648	0.554853	0.106309
SPODM	0	0	0	0	0	0	0	0	0	0	0	0	0	0	0	0	0	0	0	0	0	0	0	0	0	0	0	0	0	0	0	0	0	0	0	0	0	0	0	0	0	0	0	0	0	0	0	0	0
SORD_D	0	0	0	0	0	0	0	0	0	0	0	0	0	0	0	0	0	0	0	0	0	0	0	0	0	0	0	0	0	0	0	0	0	0	0	0	0	0	0	0	0	0	0	0	0	0	0	0	0
SPMDAT1	0	0	0	0	0	0	0	0	0	0	0	0	0	0	0	0	0	0	0	0	0	0	0	0	0	0	0	0	0	0	0	0	0	0	0	0	0	0	0	0	0	0	0	0	0	0	0	0	0
SPMDAT3	0	0	0	0	0	0	0	0	0	0	0	0	0	0	0	0	0	0	0	0	0	0	0	0	0	0	0	0	0	0	0	0	0	0	0	0	0	0	0	0	0	0	0	0	0	0	0	0	0
SPMDt3i	0	0	0	0	0	0	0	0	0	0	0	0	0	0	0	0	0	0	0	0	0	0	0	0	0	0	0	0	0	0	7.25754e-26	0	0	0	0	0	0	0	0	0	0	0	0	0	0	0	0	0	0
SPMS	0	0	0	0	0	0	0	0	0	0	0	0	0	0	0	0	0	0	0	0	0	0	0	0	0	0	0	0	0	0	-7.25754e-26	0	0	0	0	0	0	0	0	0	0	0	0	0	0	0	0	0	0
SPRMS	0	0	0	0	0	0	0	0	0	0	0	0	0	0	0	0	0	0	0	0	0	0	0	0	0	0	0	0	0	0	0	0	0	0	0	0	0	0	0	0	0	0	0	0	0	0	0	0	0
SRB_Lt	0	0	0	0	0	0	0	0	0	0	0	0	0	0	0	0	0	0	0	0	0	0	0	0	0	0	0	0	0	0	0	0	0	0	0	0	0	0	0	0	0	0	0	0	0	0	0	0	0
SSALy	0	0	0	0	0	0	1000	0	0	0	0	0	0	0	0	0	0	0	0	0	0	0	0	0	0	0	0	0	0	0	0	0	0	0	0	0	0	0	0	0	0	0	0	0	0	0	0	0	0
SUCBZL	0	0	0	0	0	8.54092e-15	0.00086657	0.00086657	0.00086657	0.00086657	-6.30389e-15	3.83775e-14	-1.06617e-14	0.000166033	0.00086657	0.000166033	0.000166033	0.000166033	0.00086657	0.00086657	0.00086657	0.000166033	0.000166033	0.000166033	0.00086657	0.000166033	0.000166033	0.000166033	0.000166033	0.000166033	0.000166033	0.000166033	0.000166033	0.00086657	0.000166033	0.000166033	0.000166033	0.000166033	0.000166033	0.000166033	0.000166033	0.000166033	0.000166999	0.00086657	0.000166033	0.000166033	0.000171248	0.00086657	0.000166033
SUCBZS	0	0	0	0	0	8.54092e-15	0.00086657	0.00086657	0.00086657	0.00086657	-6.30389e-15	3.83775e-14	-1.06617e-14	0.000166033	0.00086657	0.000166033	0.000166033	0.000166033	0.00086657	0.00086657	0.00086657	0.000166033	0.000166033	0.000166033	0.00086657	0.000166033	0.000166033	0.000166033	0.000166033	0.000166033	0.000166033	0.000166033	0.000166033	0.00086657	0.000166033	0.000166033	0.000166033	0.000166033	0.000166033	0.000166033	0.000166033	0.000166033	0.000166999	0.00086657	0.000166033	0.000166033	0.000171248	0.00086657	0.000166033
SUCCt2r	0	0	0	0	0	0	0	0	0	0	0	0	0	0	0	0	1000	0	0	0	0	0	0	0	0	0	0	0	0	0	0	0	0	0	0	0	0	0	0	0	0	0	0	0	0	0	0	0	0
SUCD1	0	0	0	0	0	2000	1957.32	457.333	2956.08	1957.94	0	1000	2000	1658.5	2957.37	1991.82	1991.82	1991.83	957.32	1957.34	957.346	3991.83	1991.83	1991.82	957.346	1991.83	991.823	1991.82	1658.5	991.865	1658.49	991.823	1991.83	1957.32	1991.83	991.823	1658.5	1991.82	1991.82	1991.83	3991.83	3991.83	1991.83	957.32	1991.82	3991.83	1658.32	1957.32	1991.83
SUCD5_BS	0	0	0	0	0	2000	1957.32	457.333	2956.08	1957.94	0	1000	2000	1658.5	2957.37	1991.82	1991.82	1991.83	957.32	1957.34	957.346	3991.83	1991.83	1991.82	957.346	1991.83	991.823	1991.82	1658.5	991.865	1658.49	991.823	1991.83	1957.32	1991.83	991.823	1658.5	1991.82	1991.82	1991.83	3991.83	3991.83	1991.83	957.32	1991.82	3991.83	1658.32	1957.32	1991.83
SUCR	0	0	0	0	0	5.16988e-26	-1.05433e-23	-1.10907e-26	0	0	-1.16322e-25	7.52864e-25	8.27181e-25	0	0	0	-1.72331e-26	0	1.71252e-25	0	0	0	0	0	0	0	4.30823e-27	0	0	0	0	-1.62657e-23	0	5.16988e-26	0	-9.56738e-26	0	1.30281e-23	-1.64803e-25	0	0	0	0	0	-1.22785e-25	0	0	-2.55061e-25	0
SUCOAS	0	0	0	0	0	-2000	-955.714	-456.778	-1956.95	-958.69	4.1359e-25	-1000	-1000	-1658.19	-2955.76	-1991.51	-991.515	-1991.52	-955.714	-1955.74	-955.74	-3991.52	-1991.52	-1991.51	-956.976	-1991.52	-991.515	-1991.75	-1658.39	-991.558	-1658.19	-991.515	-1991.52	-1955.71	-1991.52	-991.515	-1658.19	-1991.72	-1991.51	-1991.52	-3991.52	-3991.52	-1991.52	-955.714	-1991.72	-3991.52	-1658	-1956.76	-1991.52
SUCpts	0	0	0	0	0	0	0	0	0	0	0	0	0	0	0	0	0	0	0	0	0	0	0	0	0	0	0	0	0	0	0	0	0	0	0	0	0	0	0	0	0	0	0	0	0	1000	0	0	0
SULAabc	0	0	0	0	0	0	0	0	-4.96308e-24	0	0	0	0	0	0	0	0	0	0	0	0	0	0	0	0	0	0	0	0	0	0	0	0	0	0	0	0	0	0	0	0	0	0	0	0	0	0	0	0
SULR_1	0	0	0	0	0	1.25183e-11	-0.554853	-0.554853	-0.554853	-0.554853	1.35665e-11	1.47198e-12	1.55096e-25	-0.106309	-0.554853	-0.106309	-0.106309	-0.106309	-0.554853	-0.554853	-0.554853	-0.106309	-0.106309	-0.106309	-0.554853	-0.106309	-0.106309	-0.106309	-0.106309	-0.106309	-0.106309	-0.106309	-0.106309	-0.554853	-0.106309	-0.106309	-0.106309	-0.106309	-0.106309	-0.106309	-0.106309	-0.106309	-0.106927	-0.554853	-0.106309	-0.106309	-0.109648	-0.554853	-0.106309
EX_f6p_e	0	0	0	0	0	0	0	0	0	0	0	0	0	0	0	0	0	0	0	0	0	0	0	0	0	0	0	0	0	0	0	0	0	0	0	0	0	0	0	0	0	0	0	0	0	0	0	0	0
TAGURr	0	0	0	0	0	0	0	0	0	0	0	5.46715e-24	0	0	0	0	0	0	0	0	0	0	0	0	0	0	0	0	0	0	0	0	0	0	0	0	0	0	0	0	0	0	0	0	0	0	0	0	0
TALA	0	0	0	0	0	4.55872e-12	-0.0570145	-0.0570145	-0.0570145	-0.0570145	2.96681e-12	-3.16391e-11	-2.65843e-13	333.313	-0.107127	-0.0109239	-0.0109239	-0.0205253	-0.0570145	-0.0570145	-0.0570145	-0.0157055	-0.0205253	-0.0109239	-0.0570145	-0.0109239	-0.0109239	-0.0109239	333.313	-0.0486696	333.318	-0.0109239	-0.0205253	-0.0570145	-0.0205253	-0.0109239	333.313	-0.0109239	-0.0109239	-0.0157055	-0.0157055	-0.0157055	-0.0555322	-0.0570145	-0.0109239	-0.0205253	333.317	-0.0570145	-0.0172745
TARTDC	0	0	0	0	0	0	0	0	0	0	0	0	0	0	0	0	0	0	0	0	0	0	0	0	0	0	0	0	0	0	0	0	0	0	0	0	0	0	0	0	0	0	0	0	0	0	0	0	0
TARTRDH	0	0	0	0	0	0	0	0	0	0	0	0	0	0	0	0	0	0	0	0	0	0	0	0	0	0	0	0	0	0	0	0	0	0	0	0	0	0	0	0	0	0	0	0	0	0	0	0	0
TARTRDH2	0	0	0	0	0	0	0	0	0	0	0	0	0	0	0	0	0	0	0	0	0	0	0	0	0	0	0	0	0	0	0	0	0	0	0	0	0	0	0	0	0	0	0	0	0	0	0	0	0
TAURabc	0	0	0	0	0	-2.59794e-26	0	0	0	0	0	0	0	0	0	0	0	0	0	0	0	0	0	0	0	0	0	0	0	0	0	0	0	0	0	0	0	0	0	0	0	0	0	0	0	0	0	0	0
TECA1S45	0	0	0	0	0	1.16362e-13	0.0118062	0.0118062	0.0118062	0.0118062	-8.58846e-14	-1.02689e-13	-1.45255e-13	0.00226205	0.0118062	0.00226205	0.00226205	0.00226205	0.0118062	0.0118062	0.0118062	0.00226205	0.00226205	0.00226205	0.0118062	0.00226205	0.00226205	0.00226205	0.00226205	0.00226205	0.00226205	0.00226205	0.00226205	0.0118062	0.00226205	0.00226205	0.00226205	0.00226205	0.00226205	0.00226205	0.00226205	0.00226205	0.0022752	0.0118062	0.00226205	0.00226205	0.0023331	0.0118062	0.00226205
TECA2S45	0	0	0	0	0	7.53592e-14	0.00764602	0.00764602	0.00764602	0.00764602	-5.56212e-14	-6.65039e-14	-9.40714e-14	0.00146496	0.00764602	0.00146496	0.00146496	0.00146496	0.00764602	0.00764602	0.00764602	0.00146496	0.00146496	0.00146496	0.00764602	0.00146496	0.00146496	0.00146496	0.00146496	0.00146496	0.00146496	0.00146496	0.00146496	0.00764602	0.00146496	0.00146496	0.00146496	0.00146496	0.00146496	0.00146496	0.00146496	0.00146496	0.00147348	0.00764602	0.00146496	0.00146496	0.00151098	0.00764602	0.00146496
TECA3S45	0	0	0	0	0	5.84058e-14	0.00592591	0.00592591	0.00592591	0.00592591	-4.31082e-14	-5.15426e-14	-7.29083e-14	0.00113539	0.00592591	0.00113539	0.00113539	0.00113539	0.00592591	0.00592591	0.00592591	0.00113539	0.00113539	0.00113539	0.00592591	0.00113539	0.00113539	0.00113539	0.00113539	0.00113539	0.00113539	0.00113539	0.00113539	0.00592591	0.00113539	0.00113539	0.00113539	0.00113539	0.00113539	0.00113539	0.00113539	0.00113539	0.001142	0.00592591	0.00113539	0.00113539	0.00117106	0.00592591	0.00113539
TECA4S_BS	0	0	0	0	0	9.99223e-14	0.0101382	0.0101382	0.0101382	0.0101382	-7.37508e-14	-8.81807e-14	-1.24734e-13	0.00194246	0.0101382	0.00194246	0.00194246	0.00194246	0.0101382	0.0101382	0.0101382	0.00194246	0.00194246	0.00194246	0.0101382	0.00194246	0.00194246	0.00194246	0.00194246	0.00194246	0.00194246	0.00194246	0.00194246	0.0101382	0.00194246	0.00194246	0.00194246	0.00194246	0.00194246	0.00194246	0.00194246	0.00194246	0.00195376	0.0101382	0.00194246	0.00194246	0.00200348	0.0101382	0.00194246
TEICH45	0	0	0	0	0	0	0	0	0	0	0	0	0	0	0	0	0	0	0	0	0	0	0	0	0	0	0	0	0	0	0	0	0	0	0	0	0	0	0	0	0	0	0	0	0	0	0	0	0
TGBPA	0	0	0	0	0	0	0	0	0	0	0	0	0	0	0	0	0	0	0	0	0	0	0	1000	0	0	0	0	0	0	0	0	0	0	0	0	0	0	0	0	0	0	0	0	0	0	0	0	0
THIOGabc	0	0	0	0	0	0	0	0	0	0	0	0	0	0	0	0	0	0	0	0	0	0	0	0	0	0	0	0	0	0	0	0	0	0	0	0	0	0	0	0	0	0	0	0	0	0	0	0	0
THMDt2	0	0	0	0	0	0	0	0	0	0	0	0	0	0	0	0	0	0	0	0	0	0	0	0	0	0	0	0	0	0	0	0	0	0	0	0	0	0	0	0	0	0	1000	0	0	0	0	0	0
THMt6	0	0	0	0	0	-2.61227e-11	2.32645e-25	0	-1.02615e-26	3.87741e-26	0	-8.71498e-12	0	0	0	0	0	0	0	0	-6.70469e-26	0	0	-8.40105e-26	6.46235e-27	0	-3.84491e-26	1.79608e-26	0	-1.18708e-26	-6.22001e-26	0	0	2.58494e-26	0	-1.9387e-26	0	0	-1.29247e-26	7.62557e-25	0	0	-999.985	-4.03897e-26	2.46377e-26	0	0	1.00166e-25	0
THRD	0	0	0	0	0	0	0	0	0	1.20899	9.07892e-12	-1.60256e-10	0	0	0	0	0	0	0	0.0245669	0.0269582	0	0	0	0.0257625	0.00470698	0	0	0	0.00516513	0	0	0	0	0	0	0	0	0	0	0.00470698	0.00470698	0	0	0	0	0	0	0
THRD_L	0	0	0	0	0	0	0	1.05118	0	0	0	0	0	0	0	0	0	0	0	0	0	0	0	0	1.23684	0	0	0.236976	0.201404	0	0	0	0	0	0	0	0	0.201404	0	0	0	0	0	0	0.201404	0	0	1.05118	0
THRS	0	0	0	0	0	5.9824e-12	0.60698	1.65816	0.60698	1.81597	4.66342e-12	-1.65536e-10	-7.46787e-12	0.116296	0.60698	0.116296	0.116296	0.116296	0.60698	0.631547	0.633939	0.116296	0.116296	0.116296	1.86958	0.121003	0.116296	0.353272	0.3177	0.121461	0.116296	0.116296	0.116296	0.60698	0.116296	0.116296	0.116296	0.3177	0.116296	0.116296	0.121003	0.121003	0.116973	0.60698	0.3177	0.116296	0.119949	1.65816	0.116296
THRt2r	0	0	0	0	0	0	0	0	0	0	0	0	0	0	0	0	0	0	0	0	0	0	0	0	0	0	0	0	0	0	0	0	0	0	0	0	0	0	0	0	0	0	0	0	0	0	0	0	0
TKT1	0	0	0	0	0	4.55872e-12	-0.0570145	-0.0570145	-0.0570145	-0.0570145	2.96681e-12	-3.16391e-11	-2.65843e-13	333.313	-0.107127	-0.0109239	-0.0109239	-0.0205253	-0.0570145	-0.0570145	-0.0570145	-0.0157055	-0.0205253	-0.0109239	-0.0570145	-0.0109239	-0.0109239	-0.0109239	333.313	-0.0486696	333.318	-0.0109239	-0.0205253	-0.0570145	-0.0205253	-0.0109239	333.313	-0.0109239	-0.0109239	-0.0157055	-0.0157055	-0.0157055	-0.0555322	-0.0570145	-0.0109239	-0.0205253	333.317	-0.0570145	-0.0172745
TKT2	0	0	0	0	0	4.55872e-12	-1.1703	-1.1703	-1.1703	-1.1703	2.96681e-12	-3.16391e-11	8.97459e-12	333.1	-1.22042	-0.224228	-0.224228	-0.233829	-1.1703	-1.1703	-1.1703	-0.229009	-0.233829	-0.224228	-1.1703	-0.224228	-0.224228	-0.224228	333.1	-0.261973	333.104	-0.224228	-0.233829	-1.1703	-0.233829	-0.224228	333.1	-0.224228	-0.224228	-0.229009	-0.229009	-0.229009	-0.270077	-1.1703	-0.224228	-0.233829	333.097	-1.1703	-0.230578
TMDK1	0	0	0	0	0	7.35258e-13	0	0	0	0	-5.4268e-13	0	0	0	0	0	0	0	0	0.0740038	0	0	0	0	0.0740038	0.014179	0	0	0	0	0	0	0	0	0	0	0	0	0	0	0	0	0.0143764	0	0	0	0	0	0
TMDPP	0	0	0	0	0	-7.35258e-13	0.00086657	0.00086657	0.00086657	0.00086657	5.4268e-13	6.48859e-13	9.17827e-13	0.000166033	0.00086657	0.000166033	0.000166033	0.000166033	0.00086657	-0.0740038	0.00086657	0.000166033	0.000166033	0.000166033	-0.0740038	-0.014179	0.000166033	0.000166033	0.000166033	0.000166033	0.000166033	0.000166033	0.000166033	0.00086657	0.000166033	0.000166033	0.000166033	0.000166033	0.000166033	0.000166033	0.000166033	0.000166033	999.986	0.00086657	0.000166033	0.000166033	0.000171248	0.00086657	0.000166033
TMDS	0	0	0	0	0	0	0.0754665	0.0754665	0.0754665	0.0754665	0	0	0	0.0144592	0.0754665	0.0144592	0.0144592	0.0144592	0.0754665	0.000596174	0.0754665	0.0144592	0.0144592	0.0144592	0.000596174	0.000114226	0.0144592	0.0144592	0.0144592	0.0144592	0.0144592	0.0144592	0.0144592	0.0754665	0.0144592	0.0144592	0.0144592	0.0144592	0.0144592	0.0144592	0.0144592	0.0144592	0	0.0754665	0.0144592	0.0144592	0.0149134	0.0754665	0.0144592
TMN	0	0	0	0	0	0	0	0	0	0	0	0	0	0	0	0	0	0	0	0	0	0	0	0	0	0	0	0	0	0	0	0	0	0	0	0	0	0	0	0	0	0	0	0	0	0	0	0	0
TMPHi	0	0	0	0	0	0	0	0	0	0	0	0	0	0	0	0	0	0	0	0	0	0	0	0	0	0	0	0	0	0	0	0	0	0	0	0	0	0	0	0	0	0	0	0	0	0	0	0	0
TMPK	0	0	0	0	0	0	0	0	0	0	0	0	0	0	0	0	0	0	0	0	0	0	0	0	0	0	0	0	0	0	0	0	0	0	0	0	0	0	0	0	0	0	0	0	0	0	0	0	0
TMPPP	0	0	0	0	0	0	0	0	0	0	0	0	0	0	0	0	0	0	0	0	0	0	0	0	0	0	0	0	0	0	0	0	0	0	0	0	0	0	0	0	0	0	0	0	0	0	0	0	0
TMPt6	0	0	0	0	0	0	0	0	0	0	0	0	0	0	0	0	0	0	0	0	0	0	0	0	0	0	0	0	0	0	0	0	0	0	0	0	0	0	0	0	0	0	0	0	0	0	0	0	0
TPI	0	0	0	0	0	-2.80994e-11	-5.08699	-5.08861	-5.08699	-5.08861	3.10624e-11	-3.28923e-11	5.25648e-11	665.673	994.813	-0.974656	-0.974969	999.006	-5.08699	-5.08861	-5.08861	1999.02	999.006	999.025	-5.08861	999.025	-0.974969	-0.974969	665.672	998.95	665.682	-0.974969	999.006	-5.08861	999.006	-0.974969	665.672	999.025	999.025	999.015	1999.02	1999.02	-1.06973	-5.08861	-0.974969	1999.01	665.651	-5.08861	999.012
TRDR	0	0	0	0	0	0	0.611473	0.611473	0.611473	0.611473	0	0	8.46315e-12	0.145961	0.76181	0.117157	0.117157	0.145961	0.611473	0.611473	0.611473	0.131502	0.145961	0.117157	0.611473	0.117157	0.117157	0.117157	0.145961	0.117157	0.131502	0.117157	0.145961	0.611473	0.145961	0.117157	0.145961	0.117157	0.117157	0.131502	0.131502	0.131502	0.117839	0.611473	0.117157	0.145961	0.135633	0.611473	0.131502
TRE6PH	0	0	0	0	0	0	0	0	0	0	0	0	0	0	0	0	0	0	0	0	0	1000	0	0	0	0	0	0	0	0	0	0	0	0	0	0	0	0	0	0	0	0	0	0	0	0	0	0	0
TREpts	0	0	0	0	0	0	0	0	0	0	0	0	0	0	0	0	0	0	0	0	0	1000	0	0	0	0	0	0	0	0	0	0	0	0	0	0	0	0	0	0	0	0	0	0	0	0	0	0	0
TRPAS1	0	0	0	0	0	1.25183e-11	0	0	0	0	1.35665e-11	1.47198e-12	1.55096e-25	0	0	0	0	0	0	0	0	0	0	0	0	0	0	0	0	0	0	0	0	0	0	0	0	0	0	0	0.201404	0.201404	0	0	0	0	0	0	0
TRPS1	0	0	0	0	0	1.74466e-12	0.177015	0.177015	0.177015	0.177015	-1.2877e-12	0	-2.17787e-12	0.0339157	0.177015	0.0339157	0.0339157	0.0339157	0.177015	0.177015	0.177015	0.0339157	0.0339157	0.0339157	0.177015	0.0339157	0.0339157	0.0339157	0.0339157	0.0339157	0.0339157	0.0339157	0.0339157	0.177015	0.0339157	0.0339157	0.0339157	0.0339157	0.0339157	0.0339157	0.0339157	0.0339157	0.034113	0.177015	0.0339157	0.0339157	0.034981	0.177015	0.0339157
TRPt2r	0	0	0	0	0	0	-1.55096e-25	0	0	0	0	-1.53965e-12	0	0	0	0	0	0	1.9387e-26	0	0	0	0	0	0	0	0	0	0	0	0	0	0	0	0	0	0	0	0	0	0	0	0	-2.42338e-27	0	0	0	0	0
TYRTA	0	0	0	0	0	-3.55842e-12	-0.361041	-0.361041	-0.361041	-0.361041	2.6264e-12	0	0	-0.0691747	-0.361041	-0.0691747	-0.0691747	-0.0691747	-0.361041	-0.361041	-0.361041	-0.0691747	-0.0691747	-0.0691747	-0.361041	-0.0691747	-0.0691747	-0.0691747	-0.0691747	-0.0691747	-0.0691747	-0.0691747	-0.0691747	-0.361041	-0.0691747	-0.0691747	-0.0691747	-0.0691747	-0.0691747	-0.0691747	-0.0691747	-0.0691747	-0.0695771	-0.361041	-0.0691747	-0.0691747	-0.0713475	-0.361041	-0.0691747
TYRt2r	0	0	0	0	0	0	-1.03398e-24	0	0	0	0	-3.14027e-12	-4.442e-12	-1.03398e-25	-2.58494e-25	4.52364e-26	0	2.58494e-25	1.51865e-25	0	-8.07794e-26	0	0	-6.46235e-27	-6.46235e-27	1.29247e-26	-5.493e-26	-1.51865e-25	1.45403e-26	-2.58494e-26	-1.29247e-26	-2.32645e-25	0	-1.68021e-25	0	4.65289e-25	0	2.58494e-26	-1.9387e-25	-1.00166e-25	-1.80946e-25	-5.16988e-26	0	-3.23117e-26	0	7.75482e-26	0	0	0
UAAGDS	0	0	0	0	0	3.26921e-12	0.331698	0.331698	0.331698	0.331698	-2.41295e-12	-2.88506e-12	-4.08098e-12	0.0635526	0.331698	0.0635526	0.0635526	0.0635526	0.331698	0.331698	0.331698	0.0635526	0.0635526	0.0635526	0.331698	0.0635526	0.0635526	0.0635526	0.0635526	0.0635526	0.0635526	0.0635526	0.0635526	0.331698	0.0635526	0.0635526	0.0635526	0.0635526	0.0635526	0.0635526	0.0635526	0.0635526	0.0639223	0.331698	0.0635526	0.0635526	0.0655488	0.331698	0.0635526
UAG2E	0	0	0	0	0	2.50127e-13	0.0253781	0.0253781	0.0253781	0.0253781	-1.84614e-13	-2.20735e-13	-3.12235e-13	0.0048624	0.0253781	0.0048624	0.0048624	0.0048624	0.0253781	0.0253781	0.0253781	0.0048624	0.0048624	0.0048624	0.0253781	0.0048624	0.0048624	0.0048624	0.0048624	0.0048624	0.0048624	0.0048624	0.0048624	0.0253781	0.0048624	0.0048624	0.0048624	0.0048624	0.0048624	0.0048624	0.0048624	0.0048624	0.00489069	0.0253781	0.0048624	0.0048624	0.00501513	0.0253781	0.0048624
UAG2EMA	0	0	0	0	0	0	0	0	-1.00813e-23	0	0	0	0	0	0	0	0	0	0	0	0	0	0	0	0	0	0	0	0	0	0	0	0	0	0	0	0	0	0	0	0	0	0	0	0	0	0	0	0
UAG4E	0	0	0	0	0	2.99767e-12	0.304147	0.304147	0.304147	0.304147	-2.21252e-12	-2.64542e-12	-3.74201e-12	0.0582739	0.304147	0.0582739	0.0582739	0.0582739	0.304147	0.304147	0.304147	0.0582739	0.0582739	0.0582739	0.304147	0.0582739	0.0582739	0.0582739	0.0582739	0.0582739	0.0582739	0.0582739	0.0582739	0.304147	0.0582739	0.0582739	0.0582739	0.0582739	0.0582739	0.0582739	0.0582739	0.0582739	0.0586129	0.304147	0.0582739	0.0582739	0.0601043	0.304147	0.0582739
UAGCVT	0	0	0	0	0	3.26921e-12	0.331698	0.331698	0.331698	0.331698	-2.41295e-12	-2.88506e-12	-4.08098e-12	0.0635526	0.331698	0.0635526	0.0635526	0.0635526	0.331698	0.331698	0.331698	0.0635526	0.0635526	0.0635526	0.331698	0.0635526	0.0635526	0.0635526	0.0635526	0.0635526	0.0635526	0.0635526	0.0635526	0.331698	0.0635526	0.0635526	0.0635526	0.0635526	0.0635526	0.0635526	0.0635526	0.0635526	0.0639223	0.331698	0.0635526	0.0635526	0.0655488	0.331698	0.0635526
UAGDP	0	0	0	0	0	1.04987e-11	1.06521	1.06521	1.06521	1.06521	-7.74891e-12	-9.26503e-12	-1.31056e-11	0.204092	1.06521	0.204092	0.204092	0.204092	1.06521	1.06521	1.06521	0.204092	0.204092	0.204092	1.06521	0.204092	0.204092	0.204092	0.204092	0.204092	0.204092	0.204092	0.204092	1.06521	0.204092	0.204092	0.204092	0.204092	0.204092	0.204092	0.204092	0.204092	0.205279	1.06521	0.204092	0.204092	0.210503	1.06521	0.204092
UAGPT3	0	0	0	0	0	3.26921e-12	0.331698	0.331698	0.331698	0.331698	-2.41295e-12	-2.88506e-12	-4.08098e-12	0.0635526	0.331698	0.0635526	0.0635526	0.0635526	0.331698	0.331698	0.331698	0.0635526	0.0635526	0.0635526	0.331698	0.0635526	0.0635526	0.0635526	0.0635526	0.0635526	0.0635526	0.0635526	0.0635526	0.331698	0.0635526	0.0635526	0.0635526	0.0635526	0.0635526	0.0635526	0.0635526	0.0635526	0.0639223	0.331698	0.0635526	0.0635526	0.0655488	0.331698	0.0635526
UAMAGS	0	0	0	0	0	3.26921e-12	0.331698	0.331698	0.331698	0.331698	-2.41295e-12	-2.88506e-12	-4.08098e-12	0.0635526	0.331698	0.0635526	0.0635526	0.0635526	0.331698	0.331698	0.331698	0.0635526	0.0635526	0.0635526	0.331698	0.0635526	0.0635526	0.0635526	0.0635526	0.0635526	0.0635526	0.0635526	0.0635526	0.331698	0.0635526	0.0635526	0.0635526	0.0635526	0.0635526	0.0635526	0.0635526	0.0635526	0.0639223	0.331698	0.0635526	0.0635526	0.0655488	0.331698	0.0635526
UAMAS	0	0	0	0	0	3.26921e-12	0.331698	0.331698	0.331698	0.331698	-2.41295e-12	-2.88506e-12	-4.08098e-12	0.0635526	0.331698	0.0635526	0.0635526	0.0635526	0.331698	0.331698	0.331698	0.0635526	0.0635526	0.0635526	0.331698	0.0635526	0.0635526	0.0635526	0.0635526	0.0635526	0.0635526	0.0635526	0.0635526	0.331698	0.0635526	0.0635526	0.0635526	0.0635526	0.0635526	0.0635526	0.0635526	0.0635526	0.0639223	0.331698	0.0635526	0.0635526	0.0655488	0.331698	0.0635526
UAPGR	0	0	0	0	0	3.26921e-12	0.331698	0.331698	0.331698	0.331698	-2.41295e-12	-2.88506e-12	-4.08098e-12	0.0635526	0.331698	0.0635526	0.0635526	0.0635526	0.331698	0.331698	0.331698	0.0635526	0.0635526	0.0635526	0.331698	0.0635526	0.0635526	0.0635526	0.0635526	0.0635526	0.0635526	0.0635526	0.0635526	0.331698	0.0635526	0.0635526	0.0635526	0.0635526	0.0635526	0.0635526	0.0635526	0.0635526	0.0639223	0.331698	0.0635526	0.0635526	0.0655488	0.331698	0.0635526
UDCPDP	0	0	0	0	0	3.26921e-12	0.331698	0.331698	0.331698	0.331698	-2.41295e-12	-2.88506e-12	-4.08098e-12	0.0635526	0.331698	0.0635526	0.0635526	0.0635526	0.331698	0.331698	0.331698	0.0635526	0.0635526	0.0635526	0.331698	0.0635526	0.0635526	0.0635526	0.0635526	0.0635526	0.0635526	0.0635526	0.0635526	0.331698	0.0635526	0.0635526	0.0635526	0.0635526	0.0635526	0.0635526	0.0635526	0.0635526	0.0639223	0.331698	0.0635526	0.0635526	0.0655488	0.331698	0.0635526
UDPG4E	0	0	0	0	0	0	0	0	0	0	0	0	0	0	0	0	0	-1000	0	0	0	0	0	0	0	0	0	0	0	0	0	0	0	0	0	0	0	0	0	0	0	-1000	0	0	0	0	0	0	0
UDPGD	0	0	0	0	0	0	0	0	0	0	0	0	0	0	0	0	0	0	0	0	0	0	0	0	0	0	0	0	0	0	0	0	0	0	0	0	0	0	0	0	0	0	0	0	0	0	0	0	0
UGLYCH	0	0	0	0	0	0	-6.6588e-23	0	4.66602e-24	0	0	-2.05503e-24	0	0	4.1359e-25	0	0	0	-9.89547e-26	0	0	0	0	0	0	0	0	0	-6.86625e-27	0	7.25754e-26	0	0	0	0	0	0	-3.3992e-24	0	0	0	0	0	8.27181e-25	0	0	0	-3.10193e-25	0
UGMDDS	0	0	0	0	0	3.26921e-12	0.331698	0.331698	0.331698	0.331698	-2.41295e-12	-2.88506e-12	-4.08098e-12	0.0635526	0.331698	0.0635526	0.0635526	0.0635526	0.331698	0.331698	0.331698	0.0635526	0.0635526	0.0635526	0.331698	0.0635526	0.0635526	0.0635526	0.0635526	0.0635526	0.0635526	0.0635526	0.0635526	0.331698	0.0635526	0.0635526	0.0635526	0.0635526	0.0635526	0.0635526	0.0635526	0.0635526	0.0639223	0.331698	0.0635526	0.0635526	0.0655488	0.331698	0.0635526
UGT1_BS	0	0	0	0	0	2.76135e-13	0.0280169	0.0280169	0.0280169	0.0280169	-2.0381e-13	-2.43687e-13	-3.44701e-13	0.00536799	0.0280169	0.00536799	0.00536799	0.00536799	0.0280169	0.0280169	0.0280169	0.00536799	0.00536799	0.00536799	0.0280169	0.00536799	0.00536799	0.00536799	0.00536799	0.00536799	0.00536799	0.00536799	0.00536799	0.0280169	0.00536799	0.00536799	0.00536799	0.00536799	0.00536799	0.00536799	0.00536799	0.00536799	0.00539922	0.0280169	0.00536799	0.00536799	0.0055366	0.0280169	0.00536799
UGT2_BS	0	0	0	0	0	2.11918e-13	0.0215014	0.0215014	0.0215014	0.0215014	-1.56412e-13	-1.87016e-13	-2.64538e-13	0.00411962	0.0215014	0.00411962	0.00411962	0.00411962	0.0215014	0.0215014	0.0215014	0.00411962	0.00411962	0.00411962	0.0215014	0.00411962	0.00411962	0.00411962	0.00411962	0.00411962	0.00411962	0.00411962	0.00411962	0.0215014	0.00411962	0.00411962	0.00411962	0.00411962	0.00411962	0.00411962	0.00411962	0.00411962	0.00414359	0.0215014	0.00411962	0.00411962	0.00424902	0.0215014	0.00411962
UGT_BS	0	0	0	0	0	5.00896e-13	0.0508214	0.0508214	0.0508214	0.0508214	-3.69702e-13	-4.42037e-13	-6.25272e-13	0.00973728	0.0508214	0.00973728	0.00973728	0.00973728	0.0508214	0.0508214	0.0508214	0.00973728	0.00973728	0.00973728	0.0508214	0.00973728	0.00973728	0.00973728	0.00973728	0.00973728	0.00973728	0.00973728	0.00973728	0.0508214	0.00973728	0.00973728	0.00973728	0.00973728	0.00973728	0.00973728	0.00973728	0.00973728	0.00979393	0.0508214	0.00973728	0.00973728	0.0100431	0.0508214	0.00973728
UMPt6	0	0	0	0	0	0	0	0	0	0	0	0	0	0	0	0	0	0	0	0	0	0	0	0	0	0	0	0	0	0	0	0	0	0	0	0	0	0	0	0	0	0	0	0	0	0	0	0	0
UNK5	0	0	0	0	0	0	0	0	0	0	0	0	-2.58494e-26	0	0	0	0	0	0	0	0	0	0	0	0	0	0	0	0	0	0	0	0	0	0	0	0	0	0	0	0	0	0	0	0	0	0	0	0
UPP3MT_2	0	0	0	0	0	4.52364e-26	-7.57306e-27	1.29247e-26	1.13091e-26	0	6.38245e-12	-4.05225e-12	-1.11038e-11	0	0	0	0	0	0	0	0	3.32742e-26	0	-5.33144e-26	0	0	0	0	0	0	3.99858e-26	0	0	0	0	0	0	0	0	0	0	0	-1.87598e-26	-1.9387e-26	0	0	0	4.79627e-28	0
UPP3S	0	0	0	0	0	0	0	0	0	0	0	0	0	0	0	0	0	0	0	0	0	3.02382e-26	0	0	0	0	0	0	0	0	1.36002e-26	0	0	0	0	0	0	0	0	0	0	0	-1.87598e-26	0	0	0	0	0	0
UPPDC1	0	0	0	0	0	-4.52364e-26	7.57306e-27	-1.29247e-26	-1.13091e-26	0	-6.38245e-12	4.05225e-12	1.11038e-11	0	0	0	0	0	0	0	0	-3.03597e-27	0	5.33144e-26	0	0	0	0	0	0	-2.63856e-26	0	0	0	0	0	0	0	0	0	0	0	0	1.9387e-26	0	0	0	-4.79627e-28	0
UPPRT	0	0	0	0	0	0	0	0	0	0	0	0	0	0	0	0	0	0	0	0	0	0	0	0	0	0	0	0	0	0	0	0	0	0	0	0	0	0	0	0	0	0	0	0	0	0	0	0	0
URAt2	0	0	0	0	0	-1.87408e-25	0	-1.29247e-26	5.57378e-26	2.90806e-26	-2.89067e-12	5.25874e-12	0	-3.23117e-26	0	1.9387e-26	0	0	0	0	0	0	0	0	-6.46235e-27	-7.65788e-25	-1.29247e-26	0	0	-1.29247e-26	0	6.94702e-26	2.26182e-26	5.16988e-26	2.26182e-26	-7.75482e-26	2.90806e-26	0	0	-1.29247e-26	7.75482e-26	-5.16988e-26	2.07603e-26	0	3.23117e-26	-6.46235e-27	-999.921	0	8.07794e-28
URCN	0	0	0	0	0	0	0	2.58494e-26	0	0	1.93712e-12	0	-8.3228e-11	1.03398e-25	0	0	0	0	-1.29247e-25	0	2.26182e-26	0	-6.46235e-27	-2.90806e-26	0	2.58494e-26	-1.58328e-25	0	2.26182e-26	0.113237	9.69352e-27	0	0	0	0	0	0	0	0	0	0	0	0.133634	0	-3.06962e-26	0	0	-6.13923e-26	0.00470698
UREA	0	0	0	0	0	-6.19766e-12	-1.45605e-24	1.29247e-26	0	0	0	0	0	0	4.1359e-25	0	0	0	0	0	0	0	0	0	0	0	0	0	0	0	0	0	0	0	0	0	0	0	0	0	0	0	0	0	0	0	0	-3.10193e-25	0
UREAt	0	0	0	0	0	0	0	0	-4.42045e-24	0	0	0	0	0	0	0	0	0	0	0	0	0	0	0	0	0	0	0	0	0	0	0	0	0	0	0	0	0	0	0	0	0	0	0	0	0	0	0	0
URIC	0	0	0	0	0	0	0	0	4.66602e-24	0	0	0	0	0	4.1359e-25	0	0	0	-9.89547e-26	0	0	0	0	0	0	0	0	0	-6.86625e-27	0	7.25754e-26	0	0	0	0	0	0	-3.3992e-24	0	0	0	0	0	0	0	0	0	-8.27181e-25	0
UMPK	0	0	0	0	0	7.84955e-12	0.983124	0.983124	0.983991	0.983124	-7.70075e-12	0	-9.79865e-12	0.202824	1.05859	0.188531	0.188365	0.202824	0.983124	1.05859	0.983124	0.188365	0.202824	0.188365	1.05799	0.202824	0.188531	0.188531	0.202824	0.188531	0.188365	0.188365	0.202824	0.983124	0.202824	0.188365	0.202824	0.188365	0.188365	0.188365	0.188531	0.188531	0.189627	0.983124	0.188365	0.202824	0.194281	0.983991	0.188365
URIDK2r_copy1	0	0	0	0	0	999999	999999	999999	999999	999999	999999	999999	999999	999999	999999	999999	999999	999999	999999	999999	999999	999999	999999	999999	999999	999999	999999	999999	999999	999999	999999	999999	999999	999999	999999	999999	999999	999999	999999	999999	999999	999999	999999	999999	999999	999999	999999	999999	999999
URIDK2r_copy2	0	0	0	0	0	-999999	-999999	-999999	-999999	-999999	-999999	-999999	-999999	-999999	-999999	-999999	-999999	-999999	-999999	-999999	-999999	-999999	-999999	-999999	-999999	-999999	-999999	-999999	-999999	-999999	-999999	-999999	-999999	-999999	-999999	-999999	-999999	-999999	-999999	-999999	-999999	-999999	-999999	-999999	-999999	-999999	-999999	-999999	-999999
URIK1	0	0	0	0	0	0	0	0	0	0	-2.89067e-12	5.75121e-12	3.22552e-12	0	0	0	0	0	0	0	0	0	0	0	0	0	0	0	0	0	0	0	0	0	0	0	0	0	0	0	0	0	0.000166999	0	0	0	0	0	0
URIK2	0	0	0	0	0	0	0	0	0	0	0	0	0	0	0	0	0	0	0	0	0	0	0	0	0	0	0	0	0	0	0	0	0	0	0	0	0	0	0	0	0	0	0	0	0	0	0.063613	0	0
URIK3	0	0	0	0	0	0	0	0	0	0	0	0	0	0	0	0	0	0	0	0	0	0	0	0	0	0	0	0	0	0	0	0	0	0	0	0	0	0	0	0	0	0	0	0	0	0	0	0	0
URIt2	0	0	0	0	0	0	0	0	0	0	0	0	0	0	0	0	0	0	0	0	0	0	0	0	0	0	0	0	0	0	0	0	0	0	0	0	0	0	0	0	0	0	0	0	0	0	1000	0	0
VALDHr	0	0	0	0	0	999999	999998	999979	999998	999999	999999	999999	999999	999995	2938.65	999995	999995	999995	999998	999998	999998	999995	999995	999995	999978	999995	999995	999995	999995	999995	999995	987.999	1988.25	2937.37	1988.25	1988.24	1654.91	999995	1988	999999	3988.04	3988.04	1988.24	999998	999995	3988.25	999995	999998	999995
VALTA	0	0	0	0	0	-999999	-999999	-999980	-999999	-999000	-999999	-999999	-999999	-999995	-2939.65	-999995	-999995	-999995	-999999	-999999	-999999	-999995	-999995	-999995	-999979	-999995	-999995	-999995	-999995	-999995	-999995	-988.191	-1988.44	-2938.36	-1988.44	-1988.43	-1655.1	-999995	-1988.19	-999999	-3988.24	-3988.24	-1988.43	-999999	-999995	-3988.44	-999995	-999999	-999995
VALt2r	0	0	0	0	0	0	0	0	0	1000	0	0	0	0	0	0	0	0	0	0	0	0	0	0	0	0	0	0	0	0	0	0	0	0	0	0	0	0	0	0	0	0	0	0	0	0	0	0	0
X00002	0	0	0	0	0	0	0	0	0	0	0	0	0	0	0	0	0	0	0	0	0	0	0	0	0	0	0	0	0	0	0	0	0	0	0	0	0	0	0	0	0	0	0	0	0	0	0	0	0
HXAND	0	0	0	0	0	2.32981e-13	0.264255	0.264255	0.264255	0	-1.33344e-12	0	0	0.0506308	0.264255	0	0.0506308	0	0.264255	0.264255	0.264255	0.0506308	0.0506308	0.0506308	0.264255	0.0506308	0.0506308	0.0506308	0	0.0506308	0.0506308	0.0506308	0.0506308	0.264255	0.0506308	0.0506308	0.0506308	0	0.0506308	0.0506308	0	0	0.0509253	0.264255	0	0.0506308	0	-3.10193e-25	0.0506308
XAND	0	0	0	0	0	0	-6.6588e-23	0	4.66602e-24	0	0	-2.05503e-24	0	0	4.1359e-25	0	0	0	-9.89547e-26	0	0	0	0	0	0	0	0	0	-6.86625e-27	0	0	0	0	0	0	0	0	2.58494e-26	0	0	0	0	0	8.27181e-25	0	0	0	-3.10193e-25	0
XANt2	0	0	0	0	0	0	0	0	-1.71898e-24	0	0	5.94536e-25	0	0	0	0	0	0	0	0	0	0	0	0	0	0	0	0	0	0	0	0	0	0	0	0	0	0	0	0	0	0	0	0	0	0	0	0	0
XPPT	0	0	0	0	0	2.32981e-13	0.264255	0.264255	0.264255	0	-1.33344e-12	2.64956e-24	0	0.0506308	0.264255	0	0.0506308	0	0.264255	0.264255	0.264255	0.0506308	0.0506308	0.0506308	0.264255	0.0506308	0.0506308	0.0506308	6.86625e-27	0.0506308	0.0506308	0.0506308	0.0506308	0.264255	0.0506308	0.0506308	0.0506308	3.3992e-24	0.0506308	0.0506308	0	0	0.0509253	0.264255	0	0.0506308	0	0	0.0506308
XTSNt2	0	0	0	0	0	0	0	0	0	0	0	0	0	0	0	0	0	0	0	0	0	0	0	0	0	0	0	0	0	0	0	0	0	0	0	0	0	0	0	0	0	0	0	0	0	0	0	0	0
XYL14BASE	0	0	0	0	0	0	0	0	0	0	0	0	0	0	0	0	0	0	0	0	0	0	0	0	0	0	0	0	0	0	0	0	0	0	0	0	0	0	0	0	0	0	0	0	0	0	0	0	0
XYLI1	0	0	0	0	0	0	0	0	0	0	0	0	0	0	0	0	0	0	0	0	0	0	0	0	0	0	0	0	0	0	1000	0	0	0	0	0	0	0	0	0	0	0	0	0	0	0	0	0	0
XYLI2	0	0	0	0	0	-5.16988e-26	1.05433e-23	-1.10907e-26	0	0	-1.16322e-25	7.52864e-25	8.27181e-25	0	0	0	-1.72331e-26	0	-1.71252e-25	0	0	1000	0	0	0	0	4.30823e-27	0	0	0	0	-1.62657e-23	0	5.16988e-26	0	-9.56738e-26	0	1.30281e-23	-1.64803e-25	0	1000	1000	0	0	-1.22785e-25	0	0	-2.55061e-25	0
XYLK	0	0	0	0	0	0	0	0	0	0	0	0	0	0	0	0	0	0	0	0	0	0	0	0	0	0	0	0	0	0	1000	0	0	0	0	0	0	0	0	0	0	0	0	0	0	0	0	0	0
XYLt2	0	0	0	0	0	0	0	0	0	0	0	0	0	0	0	0	0	0	0	0	0	0	0	0	0	0	0	0	0	0	1000	0	0	0	0	0	0	0	0	0	0	0	0	0	0	0	0	0	0
ZNabc	0	0	0	0	0	0	0	0	0	0	0	0	0	0	0	0	0	0	0	0	0	0	0	0	0	0	0	0	0	0	0	0	0	0	0	0	0	0	0	0	0	0	0	0	0	0	0	0	0
ZN2t4	0	0	0	0	0	0	0	0	96403.1	73388.3	6964	25964	0	78291	0	0	49294.8	94291	41471.3	77471.4	40377.1	191291	95291	102289	33375.9	101290	54288.5	77288.4	86291	58284.2	78290.9	43276.9	102291	64471.3	98291	44294.8	75291	0	95288.5	95275.8	191290	190290	84281.1	41477.1	0	191291	83275	61492.6	98290.6
BALAt2r	0	0	0	0	0	0	0	0	0	0	0	0	0	0	0	0	0	0	0	0	0	0	0	0	0	0	0	0	0	0	0	0	0	0	0	0	0	0	0	0	0	0	0	0	0	0	0	0	0
[truncated: 37 more columns]

## Sheet: biolog_responses_me
	4abut_e	ile__L_e	gly_e	val__L_e	acgam_e	glcr_e	arab__L_e	leu__L_e	crn_e	lys__L_e	met__L_e	for_e	phe__L_e	btd_RR_e	ac_e	succ_e	gal_e	pro__L_e	asp__L_e	tre_e	ala__D_e	man_e	galt_e	acac_e	ser__D_e	glyc_e	sbt__D_e	glcur_e	glcn__D_e	glyc3p_e	mnl_e	xyl__D_e	lac__L_e	glu__L_e	g6p_e	mal__L_e	rib__D_e	rmn_e	fru_e	glc__D_e	malt_e	melib_e	thymd_e	akg_e	uri_e	asn__L_e	sucr_e	gln__L_e	f6p_e
biomass_dilution	0.199219	0.199219	0.176563	0.199219	0.199219	0.199219	0.199219	0	0	0	0	0	0	0	0	0.199219	0.199219	0.199219	0.199219	0.199219	0.199219	0.199219	0.199219	0	0.199219	0.199219	0.199219	0.199219	0.199219	0.199219	0.199219	0.199219	0.199219	0.199219	0.199219	0.199219	0.199219	0.199219	0.199219	0.199219	0.199219	0.199219	0.199219	0.199219	0.199219	0.199219	0.199219	0.195312	0.199219
protein_biomass_to_biomass	0.0688158	0.0687948	0.0612101	0.0688265	0.068747	0.068721	0.0687618	0	0	0	0	0	0	0	0	0.0687926	0.0687801	0.068808	0.0687329	0.0687064	0.0687733	0.0687034	0.0687558	0	0.0687741	0.0687158	0.0687842	0.0686467	0.0687776	0.0687672	0.0687175	0.0687721	0.0688061	0.0688002	0.0687619	0.068819	0.0687606	0.0688049	0.0687106	0.0686429	0.0687306	0.0687693	0.0687046	0.0688009	0.0687657	0.0687868	0.0687271	0.0675057	0.0687248
mRNA_biomass_to_biomass	0.000273891	0.000274302	0.000235499	0.00027382	0.000275138	0.000276449	0.000274737	0	0	0	0	0	0	0	0	0.000273706	0.000274641	0.00027395	0.000276136	0.000276414	0.000275236	0.000275807	0.00027534	0	0.000274995	0.000275931	0.000274471	0.000277815	0.000274597	0.000274749	0.000276077	0.000274506	0.000274541	0.000274187	0.000275132	0.000273895	0.000274803	0.000273759	0.000276102	0.00027683	0.00027566	0.000274592	0.000276188	0.000274148	0.000274268	0.000274801	0.000275678	0.000267348	0.000276475
tRNA_biomass_to_biomass	0.0016348	0.00164008	0.00139128	0.00162085	0.00165668	0.00164715	0.00164657	0	0	0	0	0	0	0	0	0.00165443	0.001646	0.00164325	0.00163684	0.00165169	0.00162831	0.00165479	0.00165502	0	0.00163598	0.00165378	0.00164795	0.00166815	0.00164329	0.0016444	0.00164838	0.00165115	0.00162281	0.0016433	0.00164886	0.00163324	0.00165118	0.00164315	0.00165995	0.00167497	0.00165133	0.0016461	0.00164936	0.0016362	0.00164933	0.00163275	0.00165615	0.00157962	0.00165246
rRNA_biomass_to_biomass	0.0119737	0.0119912	0.0102926	0.0119705	0.0120463	0.0120794	0.0120362	0	0	0	0	0	0	0	0	0.0119804	0.0120143	0.011976	0.0120679	0.0120938	0.0120292	0.0120584	0.0120684	0	0.0120193	0.0120565	0.0120119	0.012149	0.0120181	0.0120171	0.0120719	0.0120184	0.0120043	0.0119861	0.0120286	0.0119752	0.0120332	0.0119857	0.0120778	0.0121143	0.0120701	0.0120284	0.012076	0.0119849	0.012015	0.0120113	0.0120705	0.0116848	0.0121122
ncRNA_biomass_to_biomass	7.65404e-05	8.09254e-05	7.10584e-05	7.55925e-05	8.62749e-05	0.00010181	8.05102e-05	0	0	0	0	0	0	0	0	7.68267e-05	7.92069e-05	7.79893e-05	9.364e-05	0.00010627	9.28364e-05	0.000122313	5.42816e-05	0	8.87473e-05	0.000117407	7.45304e-05	0.000122445	8.17923e-05	9.92536e-05	0.000104558	8.02978e-05	7.34947e-05	7.90214e-05	9.00232e-05	7.11828e-05	8.32102e-05	7.3756e-05	9.49051e-05	0.000141813	9.33942e-05	8.24431e-05	0.000124423	7.80908e-05	8.16692e-05	8.53232e-05	9.37796e-05	8.51679e-05	5.83501e-05
DNA_biomass_to_biomass	0.0116978	0.0116978	0.0104066	0.0116978	0.0116978	0.0116978	0.0116978	0	0	0	0	0	0	0	0	0.0116978	0.0116978	0.0116978	0.0116978	0.0116978	0.0116978	0.0116978	0.0116978	0	0.0116978	0.0116978	0.0116978	0.0116978	0.0116978	0.0116978	0.0116978	0.0116978	0.0116978	0.0116978	0.0116978	0.0116978	0.0116978	0.0116978	0.0116978	0.0116978	0.0116978	0.0116978	0.0116978	0.0116978	0.0116978	0.0116978	0.0116978	0.0114769	0.0116978
lipid_biomass_to_biomass	0.0381884	0.0381884	0.0338454	0.0381884	0.0381884	0.0381884	0.0381884	0	0	0	0	0	0	0	0	0.0381884	0.0381884	0.0381884	0.0381884	0.0381884	0.0381884	0.0381884	0.0381884	0	0.0381884	0.0381884	0.0381884	0.0381884	0.0381884	0.0381884	0.0381884	0.0381884	0.0381884	0.0381884	0.0381884	0.0381884	0.0381884	0.0381884	0.0381884	0.0381884	0.0381884	0.0381884	0.0381884	0.0381884	0.0381884	0.0381884	0.0381884	0.0374396	0.0381884
constituent_biomass_to_biomass	0.0277778	0.0277778	0.0246187	0.0277778	0.0277778	0.0277778	0.0277778	0	0	0	0	0	0	0	0	0.0277778	0.0277778	0.0277778	0.0277778	0.0277778	0.0277778	0.0277778	0.0277778	0	0.0277778	0.0277778	0.0277778	0.0277778	0.0277778	0.0277778	0.0277778	0.0277778	0.0277778	0.0277778	0.0277778	0.0277778	0.0277778	0.0277778	0.0277778	0.0277778	0.0277778	0.0277778	0.0277778	0.0277778	0.0277778	0.0277778	0.0277778	0.0272331	0.0277778
prosthetic_group_biomass_to_biomass	7.1339e-05	7.6546e-05	6.06633e-05	7.2736e-05	7.33138e-05	7.34279e-05	7.65244e-05	0	0	0	0	0	0	0	0	8.11106e-05	7.18429e-05	7.1168e-05	8.52292e-05	7.30187e-05	7.09315e-05	9.45006e-05	7.09859e-05	0	7.63569e-05	8.28577e-05	7.06775e-05	7.70711e-05	7.20375e-05	7.058e-05	8.2832e-05	7.40759e-05	7.02242e-05	7.19935e-05	7.18044e-05	7.16521e-05	7.40728e-05	7.08155e-05	8.57561e-05	9.24432e-05	7.2802e-05	7.13022e-05	7.79159e-05	8.00837e-05	8.83047e-05	7.13471e-05	7.27989e-05	6.82185e-05	7.2855e-05
peptidoglycan_biomass_to_biomass	0	0	0	0	0	0	0	0	0	0	0	0	0	0	0	0	0	0	0	0	0	0	0	0	0	0	0	0	0	0	0	0	0	0	0	0	0	0	0	0	0	0	0	0	0	0	0	0	0
EX_2ddglcn_e	0	0	0	0	0	0	0	0	0	0	0	0	0	0	0	0	0	0	0	0	0	0	0	0	0	0	0	0	0	0	0	0	0	0	0	0	0	0	0	0	0	0	0	0	0	0	0	0	0
EX_2hxmp_e	0	0	0	0	0	0	0	0	0	0	0	0	0	0	0	0	0	0	0	0	0	0	0	0	0	0	0	0	0	0	0	0	0	0	0	0	0	0	0	0	0	0	0	0	0	0	0	0	0
EX_2pg_e	0	0	0	0	0	0	0	0	0	0	0	0	0	0	0	0	0	0	0	0	0	0	0	0	0	0	0	0	0	0	0	0	0	0	0	0	0	0	0	0	0	0	0	0	0	0	0	0	0
EX_2pglyc_e	0	0	0	0	0	0	0	0	0	0	0	0	0	0	0	0	0	0	0	0	0	0	0	0	0	0	0	0	0	0	0	0	0	0	0	0	0	0	0	0	0	0	0	0	0	0	0	0	0
EX_3amba_e	0	0	0	0	0	0	0	0	0	0	0	0	0	0	0	0	0	0	0	0	0	0	0	0	0	0	0	0	0	0	0	0	0	0	0	0	0	0	0	0	0	0	0	0	0	0	0	0	0
EX_3amp_e	0	0	0	0	0	0	0	0	0	0	0	0	0	0	0	0	0	0	0	0	0	0	0	0	0	0	0	0	0	0	0	0	0	0	0	0	0	0	0	0	0	0	0	0	0	0	0	0	0
EX_3cmp_e	0	0	0	0	0	0	0	0	0	0	0	0	0	0	0	0	0	0	0	0	0	0	0	0	0	0	0	0	0	0	0	0	0	0	0	0	0	0	0	0	0	0	0	0	0	0	0	0	0
EX_3gmp_e	0	0	0	0	0	0	0	0	0	0	0	0	0	0	0	0	0	0	0	0	0	0	0	0	0	0	0	0	0	0	0	0	0	0	0	0	0	0	0	0	0	0	0	0	0	0	0	0	0
EX_3pg_e	0	0	0	0	0	0	0	0	0	0	0	0	0	0	0	0	0	0	0	0	0	0	0	0	0	0	0	0	0	0	0	0	0	0	0	0	0	0	0	0	0	0	0	0	0	0	0	0	0
EX_3ump_e	0	0	0	0	0	0	0	0	0	0	0	0	0	0	0	0	0	0	0	0	0	0	0	0	0	0	0	0	0	0	0	0	0	0	0	0	0	0	0	0	0	0	0	0	0	0	0	0	0
EX_4abut_e	-4.97079	0	0	0	0	0	0	0	0	0	0	0	0	0	0	0	0	0	0	0	0	0	0	0	0	0	0	0	0	0	0	0	0	0	0	0	0	0	0	0	0	0	0	0	0	0	0	0	0
EX_5mtr_e	0	0	0	0	0	0	0	0	0	0	0	0	0	0	0	0	0	0	0	0	0	0	0	0	0	0	0	0	0	0	0	0	0	0	0	0	0	0	0	0	0	0	0	0	0	0	0	0	0
EX_6pgc_e	0	0	0	0	0	0	0	0	0	0	0	0	0	0	0	0	0	0	0	0.329104	0	0	0	0	0	0	0	0	0	0	0	0	0	0	0	0	0	0	0	0	0	0	0	0	0	0	0	0	0
EX_Larab_e	0	0	0	0	0	0	0	0	0	0	0	0	0	0	0	0	0	0	0	0	0	0	0	0	0	0	0	0	0	0	0	0	0	0	0	0	0	0	0	0	0	0	0	0	0	0	0	0	0
EX_Lcyst_e	0	0	0	0	0	0	0	0	0	0	0	0	0	0	0	0	0	0	0	0	0	0	0	0	0	0	0	0	0	0	0	0	0	0	0	0	0	0	0	0	0	0	0	0	0	0	0	0	0
EX_abt__L_e	0	0	0	0	0	0	0	0	0	0	0	0	0	0	0	0	0	0	0	0	0	0	0	0	0	0	0	0	0	0	0	0	0	0	0	0	0	0	0	0	0	0	0	0	0	0	0	0	0
EX_ac_e	0	4.89158	0	0	8.31396	15.0524	8.6282	0	0	0	0	0	0	0	0	0	8.40692	1.87782	10.0926	0	6.31482	15.0938	0	0	5.00632	7.28229	5.46065	2.73715	7.08589	4.42017	5.36938	6.01041	4.29048	2.11696	5.25846	0	9.15063	0	0	8.2133	7.94785	8.92302	17.5028	2.80007	0	0	7.91887	0	0
EX_acac_e	0	0	0	0	0.561206	0	0	0	0	0	0	0	0	0	0	0	0	0	0	0	0	0	0	0	0	0	0	0	0	0	0	0	0	0	0.121186	0	0	0	0	0	0	0	0	0	0	0	0	0	0
EX_acgam_e	0	0	1.38381e-22	0	-8.19886	0	0	0	0	0	0	0	0	0	0	0	0	0	0	0	0	0	0	0	0	0	0	0	0	0	0	0	0	0	0	0	0	0	0	0	0	0	0	0	0	0	0	0	0
EX_acmana_e	0	0	0	0	0	0	0	0	0	0	0	0	0	0	0	0	0	0	0	0	0	0	0	0	0	0	0	0	0	0	0	0	0	0	0	0	0	0	0	0	0	0	0	0	0	0	0	0	0
EX_acnam_e	0	0	0	0	0	0	0	0	0	0	0	0	0	0	0	0	0	0	0	0	0	0	0	0	0	0	0	0	0	0	0	0	0	0	0	0	0	0	0	0	0	0	0	0	0	0	0	0	0
EX_actn__R_e	0	0	0	0	0	0	0	0	0	0	0	0	0	0	0	0	0	0	0	0	0	0	0	0	0	0	0	0	0	0	0	0	0	0	0	0	0	0	0	0	0	0	0	0	0	0	0	0	0
EX_ade_e	0	0	0	0	0	0	0	0	0	0	0	0	0	0	0	0	0	0	0	0	0	0	0	0	0	0	0	0	0	0	0	0	0	0	0	0	0	0	0	0	0	0	0	0	0	0	0	0	0
EX_adn_e	0	0	0	0	0	0	0	0	0	0	0	0	0	0	0	0	0	0	0	0	0	0	0	0	0	0	0	0	0	0	0	0	0	0	0	0	0	0	0	0	0	0	0	0	0	0	0	0	0
EX_akg_e	0	0	0	0	0	0	0	0	0	0	0	0	0	0	0	0	0	0	0	0	0	0	0	0	0	0	0	0	0	0	0	0	0	0	0	0	0	0	0	0	0	0	0	-8.81313	0	0	0	0	0
EX_ala_B_e	0	0	0	0	0	0	0	0	0	0	0	0	0	0	0	0	0	0	0	0	0	0	0	0	0	0	0	0	0	0	0	0	0	0	0	0	0	0	0	0	0	0	0	0	0	0	0	0	0
EX_ala__D_e	0	0	0	0	0	0	0	0	0	0	0	0	0	0	0	0	0	0	0	0	-12.0698	0	0	0	0	0	0	0	0	0	0	0	0	0	0	0	0	0	0	0	0	0	0	0	0	0	0	0	0
EX_ala_L_Thr__L_e	0	0	0	0	0	0	0	0	0	0	0	0	0	0	0	0	0	0	0	0	0	0	0	0	0	0	0	0	0	0	0	0	0	0	0	0	0	0	0	0	0	0	0	0	0	0	0	0	0
EX_ala_L_asp__L_e	0	0	0	0	0	0	0	0	0	0	0	0	0	0	0	0	0	0	0	0	0	0	0	0	0	0	0	0	0	0	0	0	0	0	0	0	0	0	0	0	0	0	0	0	0	0	0	0	0
EX_ala__L_e	0	0	0	0	0	0	0	0	0	0	0	0	0	0	0	0	0	0	0	0	0	0	0	0	0	0	0	0	0	0	0	0	0	0	0	0	0	0	0	0	0	0	0	0	0	0	0	0	0
EX_ala_L_gln__L_e	0	0	0	0	0	0	0	0	0	0	0	0	0	0	0	0	0	0	0	0	0	0	0	0	0	0	0	0	0	0	0	0	0	0	0	0	0	0	0	0	0	0	0	0	0	0	0	0	0
EX_ala_L_glu__L_e	0	0	0	0	0	0	0	0	0	0	0	0	0	0	0	0	0	0	0	0	0	0	0	0	0	0	0	0	0	0	0	0	0	0	0	0	0	0	0	0	0	0	0	0	0	0	0	0	0
EX_L_alagly_e	0	0	0	0	0	0	0	0	0	0	0	0	0	0	0	0	0	0	0	0	0	0	0	0	0	0	0	0	0	0	0	0	0	0	0	0	0	0	0	0	0	0	0	0	0	0	0	0	0
EX_ala_L_his__L_e	0	0	0	0	0	0	0	0	0	0	0	0	0	0	0	0	0	0	0	0	0	0	0	0	0	0	0	0	0	0	0	0	0	0	0	0	0	0	0	0	0	0	0	0	0	0	0	0	0
EX_ala_L_leu__L_e	0	0	0	0	0	0	0	0	0	0	0	0	0	0	0	0	0	0	0	0	0	0	0	0	0	0	0	0	0	0	0	0	0	0	0	0	0	0	0	0	0	0	0	0	0	0	0	0	0
EX_alaala_e	0	0	0	0	0	0	0	0	0	0	0	0	0	0	0	0	0	0	0	0	0	0	0	0	0	0	0	0	0	0	0	0	0	0	0	0	0	0	0	0	0	0	0	0	0	0	0	0	0
EX_alltn_e	0	0	0	0	0	0	0	0	0	0	0	0	0	0	0	0	0	0	0	0	0	0	0	0	0	0	0	0	0	0	0	0	0	0	0	0	0	0	0	0	0	0	0	0	0	0	0	0	0
EX_amp_e	0	0	0	0	0	0	0	0	0	0	0	0	0	0	0	0	0	0	0	0	0	0	0	0	0	0	0	0	0	0	0	0	0	0	0	0	0	0	0	0	0	0	0	0	0	0	0	0	0
EX_amylase_e	0	0	0	0	0	0	0	0	0	0	0	0	0	0	0	0	0	0	0	0	0	0	0	0	0	0	0	0	0	0	0	0	0	0	0	0	0	0	0	0	0	0	0	0	0	0	0	0	0
EX_antim_e	0	0	0	0	0	0	0	0	0	0	0	0	0	0	0	0	0	0	0	0	0	0	0	0	0	0	0	0	0	0	0	0	0	0	0	0	0	0	0	0	0	0	0	0	0	0	0	0	0
EX_arab__D_e	0	0	0	0	0	0	0	0	0	0	0	0	0	0	0	0	0	0	0	0	0	0	0	0	0	0	0	0	0	0	0	0	0	0	0	0	0	0	0	0	0	0	0	0	0	0	0	0	0
EX_arab__L_e	0	0	0	0	0	0	-7.15364	0	0	0	0	0	0	0	0	0	0	0	0	0	0	0	0	0	0	0	0	0	0	0	0	0	0	0	0	0	0	0	0	0	0	0	0	0	0	0	0	0	0
EX_arbt_e	0	0	0	0	0	0	0	0	0	0	0	0	0	0	0	0	0	0	0	0	0	0	0	0	0	0	0	0	0	0	0	0	0	0	0	0	0	0	0	0	0	0	0	0	0	0	0	0	0
EX_arg__L_e	0	0	0	0	0	0	0	0	0	0	0	0	0	0	0	0	0	0	0	0	0	0	0	0	0	0	0	0	0	0	0	0	0	0	0	0	0	0	0	0	0	0	0	0	0	0	0	0	0
EX_argp_e	0	0	0	0	0	0	0	0	0	0	0	0	0	0	0	0	0	0	0	0	0	0	0	0	0	0	0	0	0	0	0	0	0	0	0	0	0	0	0	0	0	0	0	0	0	0	0	0	0
EX_arsenb_e	0	0	0	0	0	0	0	0	0	0	0	0	0	0	0	0	0	0	0	0	0	0	0	0	0	0	0	0	0	0	0	0	0	0	0	0	0	0	0	0	0	0	0	0	0	0	0	0	0
EX_arsna_e	0	0	0	0	0	0	0	0	0	0	0	0	0	0	0	0	0	0	0	0	0	0	0	0	0	0	0	0	0	0	0	0	0	0	0	0	0	0	0	0	0	0	0	0	0	0	0	0	0
EX_arsni2_e	0	0	0	0	0	0	0	0	0	0	0	0	0	0	0	0	0	0	0	0	0	0	0	0	0	0	0	0	0	0	0	0	0	0	0	0	0	0	0	0	0	0	0	0	0	0	0	0	0
EX_asn__L_e	0	0	0	0	0	0	0	0	0	0	0	0	0	0	0	0	0	0	0	0	0	0	0	0	0	0	0	0	0	0	0	0	0	0	0	0	0	0	0	0	0	0	0	0	0	-7.18754	0	0	0
EX_asp__L_e	0	0	0	0	0	0	0	0	0	0	0	0	0	0	0	0	0	0	-14.9869	0	0	0	0	0	0	0	0	0	0	0	0	0	0	0	0	0	0	0	0	0	0	0	0	0	0	0	0	0	0
EX_bilea_e	0	0	0	0	0	0	0	0	0	0	0	0	0	0	0	0	0	0	0	0	0	0	0	0	0	0	0	0	0	0	0	0	0	0	0	0	0	0	0	0	0	0	0	0	0	0	0	0	0
EX_btd_RR_e	0	0	0	0	0	0	0	0	0	0	0	0	0	0	0	0	0	0	0	0	0	0	0	0	0	0	0	0	0	0	0	0	0	0	0	0	0	0	0	0	0	0	0	0	0	0	0	0	0
EX_buts_e	0	0	0	0	0	0	0	0	0	0	0	0	0	0	0	0	0	0	0	0	0	0	0	0	0	0	0	0	0	0	0	0	0	0	0	0	0	0	0	0	0	0	0	0	0	0	0	0	0
EX_ca2_e	0	0	0	0	0	0	0	0	0	0	0	0	0	0	0	0	0	0	0	0	0	0	0	0	0	0	0	0	0	0	0	0	0	0	0	0	0	0	0	0	0	0	0	0	0	0	0	0	0
EX_cbl2_e	0	0	0	0	0	0	0	0	0	0	0	0	0	0	0	0	0	0	0	0	0	0	0	0	0	0	0	0	0	0	0	0	0	0	0	0	0	0	0	0	0	0	0	0	0	0	0	0	0
EX_cd2_e	0	0	0	0	0	0	0	0	0	0	0	0	0	0	0	0	0	0	0	0	0	0	0	0	0	0	0	0	0	0	0	0	0	0	0	0	0	0	0	0	0	0	0	0	0	0	0	0	0
EX_cellb_e	0	0	0	0	0	0	0	0	0	0	0	0	0	0	0	0	0	0	0	0	0	0	0	0	0	0	0	0	0	0	0	0	0	0	0	0	0	0	0	0	0	0	0	0	0	0	0	0	0
EX_cgly_e	0	0	0	0	0	0	0	0	0	0	0	0	0	0	0	0	0	0	0	0	0	0	0	0	0	0	0	0	0	0	0	0	0	0	0	0	0	0	0	0	0	0	0	0	0	0	0	0	0
EX_chitob_e	0	0	0	0	0	0	0	0	0	0	0	0	0	0	0	0	0	0	0	0	0	0	0	0	0	0	0	0	0	0	0	0	0	0	0	0	0	0	0	0	0	0	0	0	0	0	0	0	0
EX_chol_e	0	0	0	0	0	0	0	0	0	0	0	0	0	0	0	0	0	0	0	0	0	0	0	0	0	0	0	0	0	0	0	0	0	0	0	0	0	0	0	0	0	0	0	0	0	0	0	0	0
EX_chols_e	0	0	0	0	0	0	0	0	0	0	0	0	0	0	0	0	0	0	0	0	0	0	0	0	0	0	0	0	0	0	0	0	0	0	0	0	0	0	0	0	0	0	0	0	0	0	0	0	0
EX_chor_e	0	0	0	0	0	0	0	0	0	0	0	0	0	0	0	0	0	0	0	0	0	0	0	0	0	0	0	0	0	0	0	0	0	0	0	0	0	0	0	0	0	0	0	0	0	0	0	0	0
EX_cit_e	0	0	0	0	0	0	0	0	0	0	0	0	0	0	0	0	0	0	0	0	0	0	0	0	0	0	0	0	0	0	0	0	0	0	0	0	0	0	0	0	0	0	0	0	0	0	0	0	0
EX_citr__L_e	0	0	0	0	0	0	0	0	0	0	0	0	0	0	0	0	0	0	0	0	0	0	0	0	0	0	0	0	0	0	0	0	0	0	0	0	0	0	0	0	0	0	0	0	0	0	0	0	0
EX_cmp_e	0	0	0	0	0	0	0	0	0	0	0	0	0	0	0	0	0	0	0	0	0	0	0	0	0	0	0	0	0	0	0	0	0	0	0	0	0	0	0	0	0	0	0	0	0	0	0	0	0
EX_co2_e	11.6646	8.55303	27.3573	11.1035	14.1769	29.4168	10.0103	0	0	0	0	0	0	0	0	15.7611	8.85482	11.4607	29.0132	0	15.3624	16.4578	1.8769	0	16.0448	8.06102	6.90164	3.60776	13.8717	5.86573	6.7707	17.2767	10.7617	14.4786	16.0176	21.9515	10.5717	6.59843	9.04695	23.1754	0	10.3135	0.0830899	23.8342	10.2746	17.4747	0	13.4446	1.78486
EX_cobalt2_e	-2.39671e-07	-2.38534e-07	-1.91696e-07	-2.39765e-07	-2.35926e-07	-2.34247e-07	-2.31656e-07	0	0	0	0	0	0	0	0	-2.39101e-07	-2.32491e-07	-2.39819e-07	-2.36919e-07	-2.30043e-07	-2.41964e-07	-2.39086e-07	-2.08936e-07	0	-2.41036e-07	-2.44404e-07	-2.35316e-07	-2.45175e-07	-2.35452e-07	-2.41482e-07	-2.34694e-07	-2.34991e-07	-2.34274e-07	-2.38014e-07	-2.32064e-07	-2.35707e-07	-2.34809e-07	-2.37956e-07	-2.37423e-07	-2.36631e-07	-2.31705e-07	-2.34469e-07	-2.33325e-07	-2.37105e-07	-2.25183e-07	-5.048e-06	-2.31605e-07	-2.3048e-07	-1.97455e-07
EX_crn_e	0	0	0	0	0	0	0	0	0	0	0	0	0	0	0	0	0	0	0	0	0	0	0	0	0	0	0	0	0	0	0	0	0	0	0	0	0	0	0	0	0	0	0	0	0	0	0	0	0
EX_cro4_e	0	0	0	0	0	0	0	0	0	0	0	0	0	0	0	0	0	0	0	0	0	0	0	0	0	0	0	0	0	0	0	0	0	0	0	0	0	0	0	0	0	0	0	0	0	0	0	0	0
EX_csn_e	0	0	0	0	0	0	0	0	0	0	0	0	0	0	0	0	0	0	0	0	0	0	0	0	0	0	0	0	0	0	0	0	0	0	0	0	0	0	0	0	0	0	0	0	0	0	0	0	0
EX_ctbt_e	0	0	0	0	0	0	0	0	0	0	0	0	0	0	0	0	0	0	0	0	0	0	0	0	0	0	0	0	0	0	0	0	0	0	0	0	0	0	0	0	0	0	0	0	0	0	0	0	0
EX_cu2_e	0	0	0	0	0	0	0	0	0	0	0	0	0	0	0	0	0	0	0	0	0	0	0	0	0	0	0	0	0	0	0	0	0	0	0	0	0	0	0	0	0	0	0	0	0	0	0	0	0
EX_cys__D_e	0	0	0	0	0	0	0	0	0	0	0	0	0	0	0	0	0	0	0	0	0	0	0	0	0	0	0	0	0	0	0	0	0	0	0	0	0	0	0	0	0	0	0	0	0	0	0	0	0
EX_cys__L_e	0	0	0	0	0	0	0	0	0	0	0	0	0	0	0	0	0	0	0	0	0	0	0	0	0	0	0	0	0	0	0	0	0	0	0	0	0	0	0	0	0	0	0	0	0	0	0	0	0
EX_cyst__L_e	0	0	0	0	0	0	0	0	0	0	0	0	0	0	0	0	0	0	0	0	0	0	0	0	0	0	0	0	0	0	0	0	0	0	0	0	0	0	0	0	0	0	0	0	0	0	0	0	0
EX_cytd_e	0	0	0	0	0	0	0	0	0	0	0	0	0	0	0	0	0	0	0	0	0	0	0	0	0	0	0	0	0	0	0	0	0	0	0	0	0	0	0	0	0	0	0	0	0	0	0	0	0
EX_dad_2_e	0	0	0	0	0	0	0	0	0	0	0	0	0	0	0	0	0	0	0	0	0	0	0	0	0	0	0	0	0	0	0	0	0	0	0	0	0	0	0	0	0	0	0	0	0	0	0	0	0
EX_dcyt_e	0	0	0	0	0	0	0	0	0	0	0	0	0	0	0	0	0	0	0	0	0	0	0	0	0	0	0	0	0	0	0	0	0	0	0	0	0	0	0	0	0	0	0	0	0	0	0	0	0
EX_dextrin_e	0	0	0	0	0	0	0	0	0	0	0	0	0	0	0	0	0	0	0	0	0	0	0	0	0	0	0	0	0	0	0	0	0	0	0	0	0	0	0	0	0	0	0	0	0	0	0	0	0
EX_dha_e	0	0	0	0	0	0	0	0	0	0	0	0	0	0	0	0	0	0	0	0	0	0	0	0	0	0	0	0	0	0	0	0	0	0	0	0	0	0	0	0	0	0	0	0	0	0	0	0	0
EX_diact_e	0	0	0	0	0	0	0	0	0	0	0	0	0	0	0	0	0	0	0	0	0	0	0	0	0	0	0	0	0	0	0	0	0	0	0	0	0	0	0	0	0	0	0	0	0	0	0	0	0
EX_djenk_e	0	0	0	0	0	0	0	0	0	0	0	0	0	0	0	0	0	0	0	0	0	0	0	0	0	0	0	0	0	0	0	0	0	0	0	0	0	0	0	0	0	0	0	0	0	0	0	0	0
EX_drib_e	0	0	0	0	0	0	0	0	0	0	0	0	0	0	0	0	0	0	0	0	0	0	0	0	0	0	0	0	0	0	0	0	0	0	0	0	0	0	0	0	0	0	0	0	0	0	0	0	0
EX_dtmp_e	0	0	0	0	0	0	0	0	0	0	0	0	0	0	0	0	0	0	0	0	0	0	0	0	0	0	0	0	0	0	0	0	0	0	0	0	0	0	0	0	0	0	0	0	0	0	0	0	0
EX_ectoine_e	0	0	0	0	0	0	0	0	0	0	0	0	0	0	0	0	0	0	0	0	0	0	0	0	0	0	0	0	0	0	0	0	0	0	0	0	0	0	0	0	0	0	0	0	0	0	0	0	0
EX_etha_e	0	0	0	0	0	0	0	0	0	0	0	0	0	0	0	0	0	0	0	0	0	0	0	0	0	0	0	0	0	0	0	0	0	0	0	0	0	0	0	0	0	0	0	0	0	0	0	0	0
EX_eths_e	0	0	0	0	0	0	0	0	0	0	0	0	0	0	0	0	0	0	0	0	0	0	0	0	0	0	0	0	0	0	0	0	0	0	0	0	0	0	0	0	0	0	0	0	0	0	0	0	0
EX_etoh_e	0	0	0	0	6.11537	0	0	0	0	0	0	0	0	0	0	0	0	0	0	0	0	0	0	0	0	0	0	0	0	0	0	6.59432	0	0	6.09003	0	0	0	0	8.92274	0	0	0	3.20466	0	0	0	0	0
EX_fe2_e	0	0	0	0	0	0	0	0	0	0	0	0	0	0	0	0	0	0	0	0	0	0	0	0	0	0	0	0	0	0	0	0	0	0	0	0	0	0	0	0	0	0	0	0	0	0	0	0	0
EX_fe3_e	0	0	0	0	0	0	0	0	0	0	0	0	0	0	0	0	0	0	0	0	0	0	0	0	0	0	0	0	0	0	0	0	0	0	0	0	0	0	0	0	0	0	0	0	0	0	0	0	0
EX_ferrich_e	0	0	0	0	0	0	0	0	0	0	0	0	0	0	0	0	0	0	0	0	0	0	0	0	0	0	0	0	0	0	0	0	0	0	0	0	0	0	0	0	0	0	0	0	0	0	0	0	0
EX_ferxa_e	0	0	0	0	0	0	0	0	0	0	0	0	0	0	0	0	0	0	0	0	0	0	0	0	0	0	0	0	0	0	0	0	0	0	0	0	0	0	0	0	0	0	0	0	0	0	0	0	0
EX_fol_e	0	0	0	0	0	0	0	0	0	0	0	0	0	0	0	0	0	0	0	0	0	0	0	0	0	0	0	0	0	0	0	0	0	0	0	0	0	0	0	0	0	0	0	0	0	0	0	0	0
EX_for_e	0	0	0	0	0	0	0	0	0	0	0	0	0	0	0	0	0	0	0	0	0	0	0	0	0	0	0	0	0	0	0	0	0	0	0	0	0	0	0	0	0	0	0	0	0	0	0	0	0
EX_fru_e	0	0	0	0	0	0	0	0	0	0	0	0	0	0	0	0	0	0	0	0	0	0	0	0	0	0	0	0	0	0	0	0	0	0	0	0	0	0	-17.7485	0	0	0	0	0	0	0	0	0	0
EX_fum_e	0	0	0	0	0	0	0	0	0	0	0	0	0	0	0	0	0	0	0	0.465737	0	0	0	0	0	0	0	0	0.140567	0	0	0	0	0	0	0	0	0	0	0	8.73309	0	0	0	0	0	8.70427	0	0
EX_g1p_e	0	0	0	0	0	0	0	0	0	0	0	0	0	0	0	0	0	0	0	0	0	0	0	0	0	0	0	0	0	0	0	0	0	0	0	0	0	0	0	0	0	0	0	0	0	0	0	0	0
EX_g6p_e	0	0	0	0	0	0	0	0	0	0	0	0	0	0	0	0	0	0	0	0	0	0	0	0	0	0	0	0	0	0	0	0	0	0	-7.90507	0	0	0	0	0	0	0	0	0	0	0	0	0	0
EX_gal_e	0	0	0	0	0	0	0	0	0	0	0	0	0	0	0	0	-6.21592	0	0	0	0	0	0	0	0	0	0	0	0	0	0	0	0	0	0	0	0	0	0	0	0	0	0	0	0	0	0	0	0
EX_galctr__D_e	0	0	0	0	0	0	0	0	0	0	0	0	0	0	0	0	0	0	0	0	0	0	0	0	0	0	0	0	0	0	0	0	0	0	0	0	0	0	0	0	0	0	0	0	0	0	0	0	0
EX_galt_e	0	0	0	0	0	0	0	0	0	0	0	0	0	0	0	0	0	0	0	0	0	0	-6.02721	0	0	0	0	0	0	0	0	0	0	0	0	0	0	0	0	0	0	0	0	0	0	0	0	0	0
EX_galur_e	0	0	0	0	0	0	0	0	0	0	0	0	0	0	0	0	0	0	0	0	0	0	0	0	0	0	0	0	0	0	0	0	0	0	0	0	0	0	0	0	0	0	0	0	0	0	0	0	0
EX_gam6p_e	0	0	0	0	0	0	0	0	0	0	0	0	0	0	0	0	0	0	0	0	0	0	0	0	0	0	0	0	0	0	0	0	0	0	0	0	0	0	0	0	0	0	0	0	0	0	0	0	0
EX_gam_e	0	0	0	0	0	0	0	0	0	0	0	0	0	0	0	0	0	0	0	0	0	0	0	0	0	0	0	0	0	0	0	0	0	0	0	0	0	0	0	0	0	0	0	0	0	0	0	0	0
EX_gbbtn_e	0	0	0	0	0	0	0	0	0	0	0	0	0	0	0	0	0	0	0	0	0	0	0	0	0	0	0	0	0	0	0	0	0	0	0	0	0	0	0	0	0	0	0	0	0	0	0	0	0
EX_glc__D_e	0	0	0	0	0	0	0	0	0	0	0	0	0	0	0	0	0	0	0	0	0	0	0	0	0	0	0	0	0	0	0	0	0	0	0	0	0	0	0	-11.0571	0	0	0	0	0	0	0	0	0
EX_glcn__D_e	0	0	0	0	0	0	0	0	0	0	0	0	0	0	0	0	0	0	0	0	0	0	0	0	0	0	0	0	-6.17955	0	0	0	0	0	0	0	0	0	0	0	0	0	0	0	0	0	0	0	0
EX_glcr_e	0	0	0	0	0	-13.0508	0	0	0	0	0	0	0	0	0	0	0	0	0	0	0	0	0	0	0	0	0	0	0	0	0	0	0	0	0	0	0	0	0	0	0	0	0	0	0	0	0	0	0
EX_glcur_e	0	0	0	0	0	0	0	0	0	0	0	0	0	0	0	0	0	0	0	0	0	0	0	0	0	0	0	-44.6791	0	0	0	0	0	0	0	0	0	0	0	0	0	0	0	0	0	0	0	0	0
EX_gln__L_e	0	0	0	0	0	0	0	0	0	0	0	0	0	0	0	0	0	0	0	0	0	0	0	0	0	0	0	0	0	0	0	0	0	0	0	0	0	0	0	0	0	0	0	0	0	0	0	-4.31023	0
EX_glu__D_e	0	0	0	0	0	0	0	0	0	0	0	0	0	0	0	0	0	0	0	0	0	0	0	0	0	0	0	0	0	0	0	0	0	0	0	0	0	0	0	0	0	0	0	0	0	0	0	0	0
EX_glu__L_e	0	0	0	0	0	0	0	0	0	0	0	0	0	0	0	0	0	0	0	0	0	0	0	0	0	0	0	0	0	0	0	0	0	-5.40659	0	0	0	0	0	0	0	0	0	0	0	0	0	0	0
EX_glx_e	0	0	0	0	0	0	0	0	0	0	0	0	0	0	0	0	0	0	0	0	0	0	0	0	0	0	0	0	0	0	0	0	0	0	0	0	0	0	0	0	0	0	0	0	0	0	0	0	0
EX_gly_asn__L_e	0	0	0	0	0	0	0	0	0	0	0	0	0	0	0	0	0	0	0	0	0	0	0	0	0	0	0	0	0	0	0	0	0	0	0	0	0	0	0	0	0	0	0	0	0	0	0	0	0
EX_gly_asp__L_e	0	0	0	0	0	0	0	0	0	0	0	0	0	0	0	0	0	0	0	0	0	0	0	0	0	0	0	0	0	0	0	0	0	0	0	0	0	0	0	0	0	0	0	0	0	0	0	0	0
EX_gly_e	0	0	-17.3391	0	0	0	0	0	0	0	0	0	0	0	0	0	0	0	0	0	0	0	0	0	0	0	0	0	0	0	0	0	0	0	0	0	0	0	0	0	0	0	0	0	0	0	0	0	0
EX_gly_gln__L_e	0	0	0	0	0	0	0	0	0	0	0	0	0	0	0	0	0	0	0	0	0	0	0	0	0	0	0	0	0	0	0	0	0	0	0	0	0	0	0	0	0	0	0	0	0	0	0	0	0
EX_gly_glu__L_e	0	0	0	0	0	0	0	0	0	0	0	0	0	0	0	0	0	0	0	0	0	0	0	0	0	0	0	0	0	0	0	0	0	0	0	0	0	0	0	0	0	0	0	0	0	0	0	0	0
EX_gly_met__L_e	0	0	0	0	0	0	0	0	0	0	0	0	0	0	0	0	0	0	0	0	0	0	0	0	0	0	0	0	0	0	0	0	0	0	0	0	0	0	0	0	0	0	0	0	0	0	0	0	0
EX_gly_pro__L_e	0	0	0	0	0	0	0	0	0	0	0	0	0	0	0	0	0	0	0	0	0	0	0	0	0	0	0	0	0	0	0	0	0	0	0	0	0	0	0	0	0	0	0	0	0	0	0	0	0
EX_glyb_e	0	0	0	0	0	0	0	0	0	0	0	0	0	0	0	0	0	0	0	0	0	0	0	0	0	0	0	0	0	0	0	0	0	0	0	0	0	0	0	0	0	0	0	0	0	0	0	0	0
EX_glyc3p_e	0	0	0	0	0	0	0	0	0	0	0	0	0	0	0	0	0	0	0	0	0	0	0	0	0	0	0	0	0	-7.65217	0	0	0	0	0	0	0	0	0	0	0	0	0	0	0	0	0	0	0
EX_glyc_e	0	0	0	0	0	0	0	0	0	0	0	0	0	0	0	0	0	0	0	0	0	0	0	0	0	-10.3337	0	0	0	0	0	0	0	0	0	0	0	0	15.3245	0	9.96094e-05	0	0	0	0	0	9.96094e-05	0	0
EX_glyclt_e	0	0	0	0	0	0	0	0	0	0	0	0	0	0	0	0	0	0	0	0	0	0	0	0	0	0	0	0	0	0	0	0	0	0	0	0	0	0	0	0	0	0	0	0	0	0	0	0	7.31133e-05
EX_glycogen_e	0	0	0	0	0	0	0	0	0	0	0	0	0	0	0	0	0	0	0	0	0	0	0	0	0	0	0	0	0	0	0	0	0	0	0	0	0	0	0	0	0	0	0	0	0	0	0	0	0
EX_gmp_e	0	0	0	0	0	0	0	0	0	0	0	0	0	0	0	0	0	0	0	0	0	0	0	0	0	0	0	0	0	0	0	0	0	0	0	0	0	0	0	0	0	0	0	0	0	0	0	0	0
EX_gsn_e	0	0	0	0	0	0	0	0	0	0	0	0	0	0	0	0	0	0	0	0	0	0	0	0	0	0	0	0	0	0	0	0	0	0	0	0	0	0	0	0	0	0	0	0	0	0	0	0	0
EX_gthox_e	0	0	0	0	0	0	0	0	0	0	0	0	0	0	0	0	0	0	0	0	0	0	0	0	0	0	0	0	0	0	0	0	0	0	0	0	0	0	0	0	0	0	0	0	0	0	0	0	0
EX_gthrd_e	0	0	0	0	0	0	0	0	0	0	0	0	0	0	0	0	0	0	0	0	0	0	0	0	0	0	0	0	0	0	0	0	0	0	0	0	0	0	0	0	0	0	0	0	0	0	0	0	0
EX_gua_e	0	0	0	0	0	0	0	0	0	0	0	0	0	0	0	0	0	0	0	0	0	0	0	0	0	0	0	0	0	0	0	0	0	0	0	0	0	0	0	0	0	0	0	0	0	0	0	0	0
EX_h2o2_e	0	0	0	0	0	0	0	0	0	0	0	0	0	0	0	0	0	0	0	0	0	0	0	0	0	0	0	0	0	0	0	0	0	0	0	0	0	0	0	0	0	0	0	0	0	0	0	0	0
EX_h2o_e	11.4414	8.87013	14.2598	11.6516	0	21.3549	14.9735	0	0	0	0	0	0	0	0	14.6505	16.9994	6.83904	4.39117	15.8693	8.02563	22.844	21.4152	0	9.36196	23.2893	15.9723	49.9349	19.0858	10.6315	15.7911	15.6863	15.5361	8.44133	6.89264	19.1651	15.3097	14.2593	13.1017	19.262	17.2859	12.0289	0	7.75119	11.977	1.41922	17.2441	5.21489	10.2776
EX_h_e	-3.44277	1.99265	-15.9812	-2.11086	8.24783	-6.01418	10.2288	0	0	0	0	0	0	0	0	-10.5315	11.303	-1.28132	-17.0861	17.2746	-4.23209	17.2562	10.5585	0	-4.89462	8.84292	6.98685	43.0089	2.77566	5.94937	6.88969	7.62146	-3.3643	-7.16692	6.91207	-13.5568	10.6799	16.1526	15.9137	10.0234	26.9436	10.4558	32.0119	-13.296	8.57724	-11.3211	26.8574	-7.11112	12.4521
EX_hexs_e	0	0	0	0	0	0	0	0	0	0	0	0	0	0	0	0	0	0	0	0	0	0	0	0	0	0	0	0	0	0	0	0	0	0	0	0	0	0	0	0	0	0	0	0	0	0	0	0	0
EX_hg2_e	0	0	0	0	0	0	0	0	0	0	0	0	0	0	0	0	0	0	0	0	0	0	0	0	0	0	0	0	0	0	0	0	0	0	0	0	0	0	0	0	0	0	0	0	0	0	0	0	0
EX_his__L_e	0	0	0	0	0	0	0	0	0	0	0	0	0	0	0	0	0	0	0	0	0	0	0	0	0	0	0	0	0	0	0	0	0	0	0	0	0	0	0	0	0	0	0	0	0	0	0	0	0
EX_hqn_e	0	0	0	0	0	0	0	0	0	0	0	0	0	0	0	0	0	0	0	0	0	0	0	0	0	0	0	0	0	0	0	0	0	0	0	0	0	0	0	0	0	0	0	0	0	0	0	0	0
EX_hxan_e	0	0	0	0	0	0	0	0	0	0	0	0	0	0	0	0	0	0	0	0	0	0	0	0	0	0	0	0	0	0	0	0	0	0	0	0	0	0	0	0	0	0	0	0	0	0	0	0	0
EX_icit_e	0	0	0	0	0	0	0	0	0	0	0	0	0	0	0	0	0	0	0	0	0	0	0	0	0	0	0	0	0	0	0	0	0	0	0	0	0	0	0	0	0	0	0	0	0	0	0	0	0
EX_ile__L_e	0	-4.42617	0	0	0	0	0	0	0	0	0	0	0	0	0	0	0	0	0	0	0	0	0	0	0	0	0	0	0	0	0	0	0	0	0	0	0	0	0	0	0	0	0	0	0	0	0	0	0
EX_inost_e	0	0	0	0	0	0	0	0	0	0	0	0	0	0	0	0	0	0	0	0	0	0	0	0	0	0	0	0	0	0	0	0	0	0	0	0	0	0	0	0	0	0	0	0	0	0	0	0	0
EX_ins_e	0	0	0	0	0	0	0	0	0	0	0	0	0	0	0	0	0.340832	0	0	0	0	0	0	0	0	0	0	0	0	0	0	0	0	0	0	0	0	0	0	0	0	0	0	0	0	0	0	0	0
EX_istnt_e	0	0	0	0	0	0	0	0	0	0	0	0	0	0	0	0	0	0	0	0	0	0	0	0	0	0	0	0	0	0	0	0	0	0	0	0	0	0	0	0	0	0	0	0	0	0	0	0	0
EX_k_e	-3.56419e-07	-3.56419e-07	-1.26215e-06	-3.56419e-07	-1.19654e-06	-1.91612e-06	-1.87639e-06	0	0	0	0	0	0	0	0	-3.60262e-07	-1.78931e-06	-7.91874e-07	-2.08079e-06	-2.12429e-06	-3.56419e-07	-1.49404e-06	-1.04919e-06	0	-3.56419e-07	-1.68193e-06	-1.41632e-06	-6.49831e-06	-1.67714e-06	-1.26608e-06	-7.91384e-07	-2.44879e-06	-3.56419e-07	-3.56454e-07	-2.30281e-06	-4.60228e-07	-4.97327e-06	-1.47311e-06	-3.56419e-07	-1.55e-06	-2.32816e-06	-1.92358e-06	-3.05975e-06	-3.56419e-07	-1.64568e-06	-1.04322e-06	-2.32185e-06	-3.42579e-07	-2.19255e-06
EX_lac__L_e	0	0	0	0	0	0	0	0	0	0	0	0	0	0	0	0	0	0	0	0	0	0	0	0	0	0	0	0	0	0	0	0	-9.19576	0	0	0	0	8.81342	0	0	0	0	0	0	0	0	0	0	0
EX_lanth_e	0	0	0	0	0	0	0	0	0	0	0	0	0	0	0	0	0	0	0	0	0	0	0	0	0	0	0	0	0	0	0	0	0	0	0	0	0	0	0	0	0	0	0	0	0	0	0	0	0
EX_lcts_e	0	0	0	0	0	0	0	0	0	0	0	0	0	0	0	0	0	0	0	0	0	0	0	0	0	0	0	0	0	0	0	0	0	0	0	0	0	0	0	0	0	0	0	0	0	0	0	0	0
EX_leu__L_e	0	0	0	0	0	0	0	0	0	0	0	0	0	0	0	0	0	0	0	0	0	0	0	0	0	0	0	0	0	0	0	0	0	0	0	0	0	0	0	0	0	0	0	0	0	0	0	0	0
EX_lipt_e	0	0	0	0	0	0	0	0	0	0	0	0	0	0	0	0	0	0	0	0	0	0	0	0	0	0	0	0	0	0	0	0	0	0	0	0	0	0	0	0	0	0	0	0	0	0	0	0	0
EX_lys__L_e	0	0	0	0	0	0	0	0	0	0	0	0	0	0	0	0	0	0	0	0	0	0	0	0	0	0	0	0	0	0	0	0	0	0	0	0	0	0	0	0	0	0	0	0	0	0	0	0	0
EX_madg_e	0	0	0	0	0	0	0	0	0	0	0	0	0	0	0	0	0	0	0	0	0	0	0	0	0	0	0	0	0	0	0	0	0	0	0	0	0	0	0	0	0	0	0	0	0	0	0	0	0
EX_mal__D_e	0	0	0	0	0	0	0	0	0	0	0	0	0	0	0	0	0	0	0	0	0	0	0	0	0	0	0	0	0	0	0	0	0	0	0	0	0	0	0	0	0	0	0	0	0	0	0	0	0
EX_mal__L_e	0	0	0	0	0	0	0	0	0	0	0	0	0	0	0	0	0	0	0	0	0	0	0	0	0	0	0	0	0	0	0	0	0	0	0	-12.086	0	0	0	0	0	0	0	0	0	0	0	0	0
EX_malt_e	0	0	0	0	0	0	0	0	0	0	0	0	0	0	0	0	0	0	0	0	0	0	0	0	0	0	0	0	0	0	0	0	0	0	0	0	0	0	0	0	-4.92204	0	0	0	0	0	0	0	0
EX_malttr_e	0	0	0	0	0	0	0	0	0	0	0	0	0	0	0	0	0	0	0	0	0	0	0	0	0	0	0	0	0	0	0	0	0	0	0	0	0	0	0	0	0	0	0	0	0	0	0	0	0
EX_man1p_e	0	0	0	0	0	0	0	0	0	0	0	0	0	0	0	0	0	0	0	0	0	0	0	0	0	0	0	0	0	0	0	0	0	0	0	0	0	0	0	0	0	0	0	0	0	0	0	0	0
EX_man6p_e	0	0	0	0	0	0	0	0	0	0	0	0	0	0	0	0	0	0	0	0	0	0	0	0	0	0	0	0	0	0	0	0	0	0	0	0	0	0	0	0	0	0	0	0	0	0	0	0	0
EX_man_e	0	0	0	0	0	0	0	0	0	0	0	0	0	0	0	0	0	0	0	0	0	-9.45202	0	0	0	0	0	0	0	0	0	0	0	0	0	0	0	0	0	0	0	0	0	0	0	0	0	0	0
EX_mbdg_e	0	0	0	0	0	0	0	0	0	0	0	0	0	0	0	0	0	0	0	0	0	0	0	0	0	0	0	0	0	0	0	0	0	0	0	0	0	0	0	0	0	0	0	0	0	0	0	0	0
EX_melib_e	0	0	0	0	0	0	0	0	0	0	0	0	0	0	0	0	0	0	0	0	0	0	0	0	0	0	0	0	0	0	0	0	0	0	0	0	0	0	0	0	0	-3.03232	0	0	0	0	0	0	0
EX_meoh_e	0	0	0	0	0	0	0	0	0	0	0	0	0	0	0	0	0	0	0	0	0	0	0	0	0	0	0	0	0	0	0	0	0	0	0	0	0	0	0	0	0	0	0	0	0	0	0	0	0
EX_met__D_e	0	0	0	0	0	0	0	0	0	0	0	0	0	0	0	0	0	0	0	0	0	0	0	0	0	0	0	0	0	0	0	0	0	0	0	0	0	0	0	0	0	0	0	0	0	0	0	0	0
EX_met_L_ala__L_e	0	0	0	0	0	0	0	0	0	0	0	0	0	0	0	0	0	0	0	0	0	0	0	0	0	0	0	0	0	0	0	0	0	0	0	0	0	0	0	0	0	0	0	0	0	0	0	0	0
EX_met__L_e	0	0	0	0	0	0	0	0	0	0	0	0	0	0	0	0	0	0	0	0	0	0	0	0	0	0	0	0	0	0	0	0	0	0	0	0	0	0	0	0	0	0	0	0	0	0	0	0	0
EX_metox__R_e	0	0	0	0	0	0	0	0	0	0	0	0	0	0	0	0	0	0	0	0	0	0	0	0	0	0	0	0	0	0	0	0	0	0	0	0	0	0	0	0	0	0	0	0	0	0	0	0	0
EX_metox_e	0	0	0	0	0	0	0	0	0	0	0	0	0	0	0	0	0	0	0	0	0	0	0	0	0	0	0	0	0	0	0	0	0	0	0	0	0	0	0	0	0	0	0	0	0	0	0	0	0
EX_mg2_e	-0.00140451	-0.00140719	-0.00120661	-0.00140455	-0.0014169	-0.00142673	-0.00142319	0	0	0	0	0	0	0	0	-0.0014183	-0.00141494	-0.00140627	-0.001432	-0.00141732	-0.00141163	-0.00144171	-0.00141235	0	-0.00141052	-0.00142821	-0.00140724	-0.00144297	-0.0014107	-0.00140785	-0.00142934	-0.00141534	-0.0014086	-0.00140902	-0.00141114	-0.00140608	-0.00141466	-0.00140765	-0.00143455	-0.00144363	-0.00141303	-0.00140927	-0.00141687	-0.00141905	-0.00142954	-0.00141077	-0.00141305	-0.00137039	-0.00141822
EX_mn2_e	-3.28178e-06	-2.82105e-06	-5.99239e-06	-2.88444e-06	-1.45177e-05	-1.00504e-05	-2.3684e-05	0	0	0	0	0	0	0	0	-3.67363e-06	-1.14926e-05	-3.2387e-06	-4.65297e-06	-1.21696e-05	-2.78462e-06	-1.18663e-05	-8.09562e-06	0	-2.78099e-06	-9.42703e-06	-6.95311e-06	-2.87531e-05	-1.01569e-05	-6.35635e-06	-6.45769e-06	-1.61682e-05	-2.86394e-06	-5.23562e-06	-1.16665e-05	-3.6474e-06	-1.19289e-05	-7.15857e-06	-1.27317e-05	-1.50939e-05	-1.28359e-05	-1.16212e-05	-5.36158e-05	-4.0128e-06	-1.76735e-05	-3.52337e-06	-1.27957e-05	-3.10724e-06	-1.01177e-05
EX_mnl_e	0	0	0	0	0	0	0	0	0	0	0	0	0	0	0	0	0	0	0	0	0	0	0	0	0	0	0	0	0	0	-4.29119	0	0	0	0	0	0	0	0	0	0	0	0	0	0	0	0	0	0
EX_mobd_e	0	0	0	0	0	0	0	0	0	0	0	0	0	0	0	0	0	0	0	0	0	0	0	0	0	0	0	0	0	0	0	0	0	0	0	0	0	0	0	0	0	0	0	0	0	0	0	0	0
EX_mops_e	0	0	0	0	0	0	0	0	0	0	0	0	0	0	0	0	0	0	0	0	0	0	0	0	0	0	0	0	0	0	0	0	0	0	0	0	0	0	0	0	0	0	0	0	0	0	0	0	0
EX_mso3_e	0	0	0	0	0	0	0	0	0	0	0	0	0	0	0	0	0	0	0	0	0	0	0	0	0	0	0	0	0	0	0	0	0	0	0	0	0	0	0	0	0	0	0	0	0	0	0	0	0
EX_na1_e	0	0	0	0	0	0	0	0	0	0	0	0	0	0	0	0	0	0	0	0	0	0	0	0	0	0	0	0	0	0	0	0	0	0	0	0	0	0	0	0	0	0	0	0	0	0	0	0	0
EX_nac_e	0	0	0	0	0	0	0	0	0	0	0	0	0	0	0	0	0	0	0	0	0	0	0	0	0	0	0	0	0	0	0	0	0	0	0	0	0	0	0	0	0	0	0	0	0	0	0	0	0
EX_nh4_e	3.13138	2.58749	15.7014	2.36319	6.35483	-1.92646	-1.91131	0	0	0	0	0	0	0	0	-1.90216	-3.20333	2.84656	13.1582	-1.86729	10.238	-2.36999	-1.99117	0	9.59096	-1.88661	-1.83687	-3.15929	-1.8989	-1.8455	-1.8347	-1.92137	-1.85252	3.52396	-1.84548	-1.84623	-1.83925	-1.84396	-1.95266	-1.88737	-1.84183	-1.84302	-1.97065	-1.84115	-1.81483	12.5396	-1.84238	6.80145	-2.01003
EX_ni2_e	0	0	0	0	0	0	0	0	0	0	0	0	0	0	0	0	0	0	0	0	0	0	0	0	0	0	0	0	0	0	0	0	0	0	0	0	0	0	0	0	0	0	0	0	0	0	0	0	0
EX_no2_e	0	0	0	0	0	0	0	0	0	0	0	0	0	0	0	0	0	0	0	0	0	0	0	0	0	0	0	0	0	0	0	0	0	0	0	0	0	0	0	0	0	0	0	0	0	0	0	0	0
EX_no3_e	0	0	0	0	0	0	0	0	0	0	0	0	0	0	0	0	0	0	0	0	0	0	0	0	0	0	0	0	0	0	0	0	0	0	0	0	0	0	0	0	0	0	0	0	0	0	0	0	0
EX_o2_e	-13.6359	-14.676	-18.2343	-14.5112	-9.06047	-7.65353	-9.5199	0	0	0	0	0	0	0	0	-12.2324	-9.19486	-13.2919	-13.8248	-7.3241	-14.8418	-16.2962	-8.62293	0	-9.81413	-12.7303	-8.55873	-0.38307	-10.422	-9.17264	-8.38596	-10.1906	-10.2576	-11.2268	-9.41263	-11.6261	-10.056	-11.9456	-8.05986	-13.8078	-8.21505	-9.80034	-15.0869	-11.3033	-11.4794	-10.1532	-8.1865	-10.7927	-6.48662
EX_orn__L_e	0	0	0	0	0	0	0	0	0	0	0	0	0	0	0	0	0	0	0	0	0	0	0	0	0	0	0	0	0	0	0	0	0	0	0	0	0	0	0	0	0	0	0	0	0	0	0	0	0
EX_pala_e	0	0	0	0	0	0	0	0	0	0	0	0	0	0	0	0	0	0	0	0	0	0	0	0	0	0	0	0	0	0	0	0	0	0	0	0	0	0	0	0	0	0	0	0	0	0	0	0	0
EX_pep_e	0	0	0	0	0	0	0	0	0	0	0	0	0	0	0	0	0	0	0	0	0	0	0	0	0	0	0	0	0	0	0	0	0	0	0	0	0	0	0	0	0	0	0	0	0	0	0	0	0
EX_phe__L_e	0	0	0	0	0	0	0	0	0	0	0	0	0	0	0	0	0	0	0	0	0	0	0	0	0	0	0	0	0	0	0	0	0	0	0	0	0	0	0	0	0	0	0	0	0	0	0	0	0
EX_pi_e	-0.21842	-0.218745	-0.195393	-0.218904	-0.220848	-0.244445	-0.222389	0	0	0	0	0	0	0	0	-0.218947	-0.219253	-0.219459	-0.217432	-0.550912	-0.217883	-0.360817	-0.238508	0	-0.218872	-0.23358	-0.218257	-0.577208	-0.219374	7.43108	-0.220361	-0.219569	-0.221787	-0.218992	7.68473	-0.220112	-0.219143	-0.219575	-0.235745	-0.235783	-0.221096	-0.220007	-0.23536	-0.219055	-0.221492	-0.218372	-0.221244	-0.218838	6.72803
EX_pnto__R_e	0	0	0	0	0	0	0	0	0	0	0	0	0	0	0	0	0	0	0	0	0	0	0	0	0	0	0	0	0	0	0	0	0	0	0	0	0	0	0	0	0	0	0	0	0	0	0	0	0
EX_ppa_e	0	0	0	0.564569	0	3.44183	0	0	0	0	0	0	0	0	0	0	0	0	0	0	0	0	0	0	0	0	0	0	0	0	0	0	0	0	0	0	0	0	0	0	0	0	0	0	0	0	0	0	0
EX_ppi_e	0	0	0	0	0	0	0	0	0	0	0	0	0	0	0	0	0	0	0	0	0	0	0	0	0	0	0	0	0	0	0	0	0	0	0	0	0	0	0	0	0	0	0	0	0	0	0	0	0
EX_pro__L_e	0	0	0	0	0	0	0	0	0	0	0	0	0	0	0	0	0	-4.68904	0	0	0	0	0	0	0	0	0	0	0	0	0	0	0	0	0	0	0	0	0	0	0	0	0	0	0	0	0	0	0
EX_prolb_e	0	0	0	0	0	0	0	0	0	0	0	0	0	0	0	0	0	0	0	0	0	0	0	0	0	0	0	0	0	0	0	0	0	0	0	0	0	0	0	0	0	0	0	0	0	0	0	0	0
EX_pser__D_e	0	0	0	0	0	0	0	0	0	0	0	0	0	0	0	0	0	0	0	0	0	0	0	0	0	0	0	0	0	0	0	0	0	0	0	0	0	0	0	0	0	0	0	0	0	0	0	0	0
EX_pser__L_e	0	0	0	0	0	0	0	0	0	0	0	0	0	0	0	0	0	0	0	0	0	0	0	0	0	0	0	0	0	0	0	0	0	0	0	0	0	0	0	0	0	0	0	0	0	0	0	0	0
EX_pur_e	0	0	0	0	0	0	0	0	0	0	0	0	0	0	0	0	0	0	0	0	0	0	0	0	0	0	0	0	0	0	0	0	0	0	0	0	0	0	0	0	0	0	0	0	0	0	0	0	0
EX_pyr_e	0	0	0	0	0	0	0	0	0	0	0	0	0	0	0	0	0	0	0	14.4906	0	0	7.81459	0	0	0	0	82.45	0	0	0	0	0	0	0	0	0	0	14.2835	0	0	0	12.8683	0	0	0	0	0	9.77471
EX_raffin_e	0	0	0	0	0	0	0	0	0	0	0	0	0	0	0	0	0	0	0	0	0	0	0	0	0	0	0	0	0	0	0	0	0	0	0	0	0	0	0	0	0	0	0	0	0	0	0	0	0
EX_rib__D_e	0	0	0	0	0	0	0	0	0	0	0	0	0	0	0	0	0	0	0	0	0	0	0	0	0	0	0	0	0	0	0	0	0	0	0	0	-7.41864	0	0	0	0	0	1.6184	0	0	0	0	0	0
EX_ribflv_e	0	0	0	0	0	0	0.0150404	0	0	0	0	0	0	0	0	0.0153263	0	0	0	0	0	0	0.0187825	0	0	0	0	0	0.0145797	0	0	0.019707	0	0	0	0	0	0	0.0137504	0	0	0	0.0238333	0	0.0153455	0	0	0	0.0192061
EX_rmn_e	0	0	0	0	0	0	0	0	0	0	0	0	0	0	0	0	0	0	0	0	0	0	0	0	0	0	0	0	0	0	0	0	0	0	0	0	0	-8.81342	0	0	0	0	0	0	0	0	0	0	0
EX_salcn_e	0	0	0	0	0	0	0	0	0	0	0	0	0	0	0	0	0	0	0	0	0	0	0	0	0	0	0	0	0	0	0	0	0	0	0	0	0	0	0	0	0	0	0	0	0	0	0	0	0
EX_sbt__D_e	0	0	0	0	0	0	0	0	0	0	0	0	0	0	0	0	0	0	0	0	0	0	0	0	0	0	-4.33826	0	0	0	0	0	0	0	0	0	0	0	0	0	0	0	0	0	0	0	0	0	0
EX_ser__D_e	0	0	0	0	0	0	0	0	0	0	0	0	0	0	0	0	0	0	0	0	0	0	0	0	-11.4274	0	0	0	0	0	0	0	0	0	0	0	0	0	0	0	0	0	0	0	0	0	0	0	0
EX_ser__L_e	0	0	0	0	0	0	0	0	0	0	0	0	0	0	0	0	0	0	0	0	0	0	0	0	0	0	0	0	0	0	0	0	0	0	0	0	0	0	0	0	0	0	0	0	0	0	0	0	0
EX_so4_e	-0.0401957	-0.0399122	-0.0353312	-0.0402608	-0.0389614	-0.0377165	-0.0387992	0	0	0	0	0	0	0	0	-0.0400474	-0.0386677	-0.0401237	-0.0386753	-0.040073	-0.0393797	-0.0403685	-0.0396442	0	-0.0395489	-0.0381509	-0.0399306	-0.0331063	-0.0394814	-0.0395754	-0.0398151	-0.039466	-0.0391322	-0.0398336	-0.0392375	-0.0398454	-0.039203	-0.0399461	-0.0363399	-0.0407645	-0.0392625	-0.0391557	-0.0403548	-0.0397965	-0.0395503	-0.040038	-0.0392555	-0.0388933	-0.0391019
EX_spmd_e	0	0	0	0	0	0	0	0	0	0	0	0	0	0	0	0	0	0	0	0.00926066	0	0	0	0	0	0	0	0	0	0	0	0	0	0.0140846	0	0	0	0	0	0	0	0	0	0	0	0	0	0	0
EX_srb__L_e	0	0	0	0	0	0	0	0	0	0	0	0	0	0	0	0	0	0	0	0	0	0	0	0	0	0	0	0	0	0	0	0	0	0	0	0	0	0	0	0	0	0	0	0	0	0	0	0	0
EX_starch_e	0	0	0	0	0	0	0	0	0	0	0	0	0	0	0	0	0	0	0	0	0	0	0	0	0	0	0	0	0	0	0	0	0	0	0	0	0	0	0	0	0	0	0	0	0	0	0	0	0
EX_subtilisin_e	0	0	0	0	0	0	0	0	0	0	0	0	0	0	0	0	0	0	0	0	0	0	0	0	0	0	0	0	0	0	0	0	0	0	0	0	0	0	0	0	0	0	0	0	0	0	0	0	0
EX_succ_e	0	0	0	0	3.01877	0	0	0	0	0	0	0	0	0	0	-6.06105	0	0	0.636215	0	0	0.123718	0.538953	0	0	0	0	0	0	0	0	0	0	0	0	4.54041	0	2.90354	0	0.127818	0	0	0	0	3.53747	0.76422	0	0	0.498164
EX_sucr_e	0	0	0	0	0	0	0	0	0	0	0	0	0	0	0	0	0	0	0	0	0	0	0	0	0	0	0	0	0	0	0	0	0	0	0	0	0	0	0	0	0	0	0	0	0	0	-4.9077	0	0
EX_sula_e	0	0	0	0	0	0	0	0	0	0	0	0	0	0	0	0	0	0	0	0	0	0	0	0	0	0	0	0	0	0	0	0	0	0	0	0	0	0	0	0	0	0	0	0	0	0	0	0	0
EX_taur_e	0	0	0	0	0	0	0	0	0	0	0	0	0	0	0	0	0	0	0	0	0	0	0	0	0	0	0	0	0	0	0	0	0	0	0	0	0	0	0	0	0	0	0	0	0	0	0	0	0
EX_thiog_e	0	0	0	0	0	0	0	0	0	0	0	0	0	0	0	0	0	0	0	0	0	0	0	0	0	0	0	0	0	0	0	0	0	0	0	0	0	0	0	0	0	0	0	0	0	0	0	0	0
EX_thr__L_e	0	0	0	0	0	0	0	0	0	0	0	0	0	0	0	0	0	0	0	0	0	0	0	0	0	0	0	0	0	0	0	0	0	0	0	0	0	0	0	0	0	0	0	0	0	0	0	0	0
EX_thym_e	0	0	0	0	0	0	0	0	0	0	0	0	0	0	0	0	0	0	0	0	0	0	0	0	0	0	0	0	0	0	0	0	0	0	0	0	0	0	0	0	0	0	18.094	0	0	0	0	0	0
EX_thymd_e	0	0	0	0	0	0	0	0	0	0	0	0	0	0	0	0	0	0	0	0	0	0	0	0	0	0	0	0	0	0	0	0	0	0	0	0	0	0	0	0	0	0	-18.1033	0	0	0	0	0	0
EX_tmp_e	0	0	0	0	0	0	0	0	0	0	0	0	0	0	0	0	0	0	0	0	0	0	0	0	0	0	0	0	0	0	0	0	0	0	0	0	0	0	0	0	0	0	0	0	0	0	0	0	0
EX_tre_e	0	0	0	0	0	0	0	0	0	0	0	0	0	0	0	0	0	0	0	-4.63495	0	0	0	0	0	0	0	0	0	0	0	0	0	0	0	0	0	0	0	0	0	0	0	0	0	0	0	0	0
EX_trp__L_e	0	0	0	0	0	0	0	0	0	0	0	0	0	0	0	0	0	0	0	0	0	0	0	0	0	0	0	0	0	0	0	0	0	0	0	0	0	0	0	0	0	0	0	0	0	0	0	0	0
EX_tyr__L_e	0	0	0	0	0	0	0	0	0	0	0	0	0	0	0	0	0	0	0	0	0	0	0	0	0	0	0	0	0	0	0	0	0	0	0	0	0	0	0	0	0	0	0	0	0	0	0	0	0
EX_ump_e	0	0	0	0	0	0	0	0	0	0	0	0	0	0	0	0	0	0	0	0	0	0	0	0	0	0	0	0	0	0	0	0	0	0	0	0	0	0	0	0	0	0	0	0	0	0	0	0	0
EX_ura_e	0	0	0	0	0	0	0	0	0	0	0	0	0	0	0	1.11813e-06	0	0	0	0	0	0	0	0	0	0	0	0	0	0	0	0	0	0	0	0	0	0	0	0	0	0	0	0	6.49235	0	0	0	0
EX_urate_e	0	0	0	0	0	0	0	0	0	0	0	0	0	0	0	0	0	0	0	0	0	0	0	0	0	0	0	0	0	0	0	0	0	0	0	0	0	0	0	0	0	0	0	0	0	0	0	0	0
EX_urea_e	0	0	0	0	0	0	0	0	0	0	0	0	0	0	0	0	0	0	0	0	0	0	0	0	0	0	0	0	0	0	0	0	0	0	0	0	0	0	0	0	0	0	0	0	0	0	0	0	0
EX_uri_e	0	0	0	0	0	0	0	0	0	0	0	0	0	0	0	0	0	0	0	0	0	0	0	0	0	0	0	0	0	0	0	0	0	0	0	0	0	0	0	0	0	0	0	0	-6.54261	0	0	0	0
EX_val__L_e	0	0	0	-4.20438	0	0	0	0	0	0	0	0	0	0	0	0	0	0	0	0	0	0	0	0	0	0	0	0	0	0	0	0	0	0	0	0	0	0	0	0	0	0	0	0	0	0	0	0	0
EX_xan_e	0	0	0	0	0	0	0	0	0	0	0	0	0	0	0	0	0	0	0	0	0	0	0	0	0	0	0	0	0	0	0	0	0	0	0	0	0	0	0	0	0	0	0	0	0	0	0	0	0
EX_xtsn_e	0	0	0	0	0	0	0	0	0	0	0	0	0	0	0	0	0	0	0	0	0	0	0	0	0	0	0	0	0	0	0	0	0	0	0	0	0	0	0	0	0	0	0	0	0	0	0	0	0
EX_xyl__D_e	0	0	0	0	0	0	0	0	0	0	0	0	0	0	0	0	0	0	0	0	0	0	0	0	0	0	0	0	0	0	0	-10.2088	0	0	0	0	0	0	0	0	0	0	0	0	0	0	0	0	0
EX_zn2_e	-3.01658e-07	-6.19448e-07	-4.91363e-07	-6.7698e-07	-2.75794e-06	-6.92226e-07	-2.88427e-06	0	0	0	0	0	0	0	0	-7.44639e-07	-1.34323e-06	-7.50336e-07	-2.97039e-07	-2.2848e-06	-6.42376e-07	-1.05402e-06	-1.19448e-06	0	-6.95722e-07	-7.64172e-07	-6.7545e-07	-3.94012e-05	-2.47661e-06	-6.7489e-07	-8.64544e-07	-9.13345e-07	-6.7623e-07	-3.18123e-07	-7.59194e-07	-2.85672e-06	-8.8255e-07	-2.82123e-06	-8.71318e-07	-8.7202e-07	-7.41075e-06	-7.76969e-07	-1.7159e-06	-2.74035e-06	-3.14736e-06	-3.00264e-07	-7.32451e-06	-2.45624e-07	-1.1499e-06
EX_f6p_e	0	0	0	0	0	0	0	0	0	0	0	0	0	0	0	0	0	0	0	0	0	0	0	0	0	0	0	0	0	0	0	0	0	0	0	0	0	0	0	0	0	0	0	0	0	0	0	0	-6.97117
EX_cbl1_e	-1.5261e-08	-1.52459e-08	-1.19155e-08	-1.53273e-08	-1.48923e-08	-1.43112e-08	-1.48086e-08	0	0	0	0	0	0	0	0	-1.96011e-08	-1.48542e-08	-1.52827e-08	-1.48011e-08	-1.52468e-08	-1.51183e-08	-2.02797e-08	-1.54941e-08	0	-1.51219e-08	-1.47353e-08	-1.48731e-08	-1.24462e-08	-1.94601e-08	-1.49805e-08	-1.96055e-08	-1.49812e-08	-1.48438e-08	-1.52095e-08	-1.48187e-08	-1.51677e-08	-1.50341e-08	-1.95343e-08	-1.37289e-08	-2.02442e-08	-1.5076e-08	-1.9291e-08	-1.59893e-08	-1.51258e-08	-1.50787e-08	-1.52743e-08	-1.50292e-08	-1.45428e-08	-1.53522e-08
EX_4fe4s_e	-5.98941e-07	-3.5638e-07	-1.12715e-06	-2.35278e-07	-7.81065e-07	-3.20014e-06	-2.66578e-07	0	0	0	0	0	0	0	0	-7.84042e-07	-2.66249e-07	-2.31067e-07	-4.80082e-07	-2.78502e-07	-7.36582e-07	-2.90913e-07	-3.58037e-07	0	-8.49155e-07	-2.71767e-07	-2.63073e-07	-2.77565e-07	-2.65925e-07	-2.67206e-07	-2.74376e-07	-2.65144e-07	-6.00422e-07	-2.31644e-07	-2.67465e-07	-1.03819e-06	-2.66475e-07	-7.58632e-07	-2.70552e-07	-3.01089e-07	-2.70871e-07	-2.66267e-07	-2.72604e-07	-2.31654e-07	-3.27785e-06	-8.48218e-07	-2.70981e-07	-4.80821e-07	-3.5368e-07
4FE4St	5.98941e-07	3.5638e-07	1.12715e-06	2.35278e-07	7.81065e-07	3.20014e-06	2.66578e-07	0	0	0	0	0	0	0	0	7.84042e-07	2.66249e-07	2.31067e-07	4.80082e-07	2.78502e-07	7.36582e-07	2.90913e-07	3.58037e-07	0	8.49155e-07	2.71767e-07	2.63073e-07	2.77565e-07	2.65925e-07	2.67206e-07	2.74376e-07	2.65144e-07	6.00422e-07	2.31644e-07	2.67465e-07	1.03819e-06	2.66475e-07	7.58632e-07	2.70552e-07	3.01089e-07	2.70871e-07	2.66267e-07	2.72604e-07	2.31654e-07	3.27785e-06	8.48218e-07	2.70981e-07	4.80821e-07	3.5368e-07
EX_2fe2s_e	0	0	0	0	0	0	0	0	0	0	0	0	0	0	0	0	0	0	0	0	0	0	0	0	0	0	0	0	0	0	0	0	0	0	0	0	0	0	0	0	0	0	0	0	0	0	0	0	0
2FE2St	0	0	0	0	0	0	0	0	0	0	0	0	0	0	0	0	0	0	0	0	0	0	0	0	0	0	0	0	0	0	0	0	0	0	0	0	0	0	0	0	0	0	0	0	0	0	0	0	0
EX_udcpp_e	0	0	0	0	0	0	0	0	0	0	0	0	0	0	0	0	0	0	0	0	0	0	0	0	0	0	0	0	0	0	0	0	0	0	0	0	0	0	0	0	0	0	0	0	0	0	0	0	0
UDCPPt	0	0	0	0	0	0	0	0	0	0	0	0	0	0	0	0	0	0	0	0	0	0	0	0	0	0	0	0	0	0	0	0	0	0	0	0	0	0	0	0	0	0	0	0	0	0	0	0	0
EX_pydx5p_e	-6.12326e-06	-2.74758e-05	-3.86592e-07	-1.24872e-05	-6.29332e-06	-1.26145e-06	-6.35858e-06	0	0	0	0	0	0	0	0	-8.92092e-07	-1.96674e-06	-5.54258e-06	-2.01168e-05	-6.4306e-06	-3.0364e-06	-1.11614e-06	-1.22591e-06	0	-2.53242e-05	-1.27633e-06	-1.21093e-06	-9.54326e-06	-1.21366e-06	-9.52138e-07	-1.25568e-06	-9.14509e-07	-9.19562e-07	-6.81409e-06	-9.4377e-07	-6.28593e-06	-6.27485e-06	-1.20631e-06	-6.48853e-06	-9.82651e-07	-6.29091e-06	-1.21414e-06	-6.9043e-06	-1.24864e-06	-1.21389e-06	-4.3221e-06	-6.29214e-06	-5.07923e-07	-6.6472e-06
PYDX5Pt	6.12326e-06	2.74758e-05	3.86592e-07	1.24872e-05	6.29332e-06	1.26145e-06	6.35858e-06	0	0	0	0	0	0	0	0	8.92092e-07	1.96674e-06	5.54258e-06	2.01168e-05	6.4306e-06	3.0364e-06	1.11614e-06	1.22591e-06	0	2.53242e-05	1.27633e-06	1.21093e-06	9.54326e-06	1.21366e-06	9.52138e-07	1.25568e-06	9.14509e-07	9.19562e-07	6.81409e-06	9.4377e-07	6.28593e-06	6.27485e-06	1.20631e-06	6.48853e-06	9.82651e-07	6.29091e-06	1.21414e-06	6.9043e-06	1.24864e-06	1.21389e-06	4.3221e-06	6.29214e-06	5.07923e-07	6.6472e-06
EX_3fe4s_e	0	0	0	0	0	0	0	0	0	0	0	0	0	0	0	0	0	0	0	0	0	0	0	0	0	0	0	0	0	0	0	0	0	0	0	0	0	0	0	0	0	0	0	0	0	0	0	0	0
3FE4St	0	0	0	0	0	0	0	0	0	0	0	0	0	0	0	0	0	0	0	0	0	0	0	0	0	0	0	0	0	0	0	0	0	0	0	0	0	0	0	0	0	0	0	0	0	0	0	0	0
EX_cl_e	0	0	0	0	0	0	0	0	0	0	0	0	0	0	0	0	0	0	0	0	0	0	0	0	0	0	0	0	0	0	0	0	0	0	0	0	0	0	0	0	0	0	0	0	0	0	0	0	0
CLt	0	0	0	0	0	0	0	0	0	0	0	0	0	0	0	0	0	0	0	0	0	0	0	0	0	0	0	0	0	0	0	0	0	0	0	0	0	0	0	0	0	0	0	0	0	0	0	0	0
EX_sheme_e	0	0	0	0	0	0	0	0	0	0	0	0	0	0	0	0	0	0	0	0	0	0	0	0	0	0	0	0	0	0	0	0	0	0	0	0	0	0	0	0	0	0	0	0	0	0	0	0	0
SHEMEt	0	0	0	0	0	0	0	0	0	0	0	0	0	0	0	0	0	0	0	0	0	0	0	0	0	0	0	0	0	0	0	0	0	0	0	0	0	0	0	0	0	0	0	0	0	0	0	0	0
EX_cu_e	0	0	0	0	0	0	0	0	0	0	0	0	0	0	0	-1.31029e-05	0	0	-1.1436e-05	0	0	-2.76066e-05	0	0	0	-1.39433e-05	0	0	0	0	-1.42261e-05	0	0	0	0	0	0	0	-1.36741e-05	-2.34484e-05	0	0	0	-1.18388e-05	-1.65345e-05	0	0	0	0
EX_bmocogdp_e	0	0	0	0	0	0	0	0	0	0	0	0	0	0	0	0	0	0	0	0	0	0	0	0	0	0	0	0	0	0	0	0	0	0	0	0	0	0	0	0	0	0	0	0	0	0	0	0	0
BMOCOGDPt	0	0	0	0	0	0	0	0	0	0	0	0	0	0	0	0	0	0	0	0	0	0	0	0	0	0	0	0	0	0	0	0	0	0	0	0	0	0	0	0	0	0	0	0	0	0	0	0	0
EX_dpm_e	0	0	0	0	0	0	0	0	0	0	0	0	0	0	0	0	0	0	0	0	0	0	0	0	0	0	0	0	0	0	0	0	0	0	0	0	0	0	0	0	0	0	0	0	0	0	0	0	0
DPMt	0	0	0	0	0	0	0	0	0	0	0	0	0	0	0	0	0	0	0	0	0	0	0	0	0	0	0	0	0	0	0	0	0	0	0	0	0	0	0	0	0	0	0	0	0	0	0	0	0
EX_thmpp_e	-2.27282e-08	-2.25298e-08	-1.84346e-08	-5.28186e-08	-2.10924e-08	-1.13468e-06	-2.73055e-06	0	0	0	0	0	0	0	0	-2.13753e-08	-2.02513e-07	-2.63155e-08	-2.17989e-08	-1.45625e-07	-2.88012e-08	-8.39643e-08	-1.86877e-08	0	-2.92523e-08	-2.7827e-08	-2.13229e-07	-2.19165e-08	-2.15731e-06	-2.14765e-07	-1.97302e-07	-4.99172e-06	-3.23411e-08	-4.49489e-07	-1.27599e-06	-2.32957e-08	-2.8436e-06	-2.12732e-08	-2.91068e-06	-1.7561e-06	-2.07163e-08	-1.92828e-07	-6.32107e-07	-2.61298e-08	-3.14127e-06	-2.26945e-08	-2.07074e-08	-2.32509e-08	-1.76647e-08
THMPPt	2.27282e-08	2.25298e-08	1.84346e-08	5.28186e-08	2.10924e-08	1.13468e-06	2.73055e-06	0	0	0	0	0	0	0	0	2.13753e-08	2.02513e-07	2.63155e-08	2.17989e-08	1.45625e-07	2.88012e-08	8.39643e-08	1.86877e-08	0	2.92523e-08	2.7827e-08	2.13229e-07	2.19165e-08	2.15731e-06	2.14765e-07	1.97302e-07	4.99172e-06	3.23411e-08	4.49489e-07	1.27599e-06	2.32957e-08	2.8436e-06	2.12732e-08	2.91068e-06	1.7561e-06	2.07163e-08	1.92828e-07	6.32107e-07	2.61298e-08	3.14127e-06	2.26945e-08	2.07074e-08	2.32509e-08	1.76647e-08
transcription_TU8J2_569_from_BSU25200-MONOMER	1.00322e-12	9.88078e-13	7.67103e-08	1.01152e-12	1.02895e-07	1.12476e-07	1.09611e-07	0	0	0	0	0	0	0	0	1.92996e-12	1.03329e-07	3.14024e-08	1.24352e-07	1.35463e-07	9.66646e-13	1.38106e-07	6.93272e-08	0	9.72122e-13	9.55882e-08	7.64316e-08	4.42917e-07	9.49655e-08	6.55968e-08	5.9302e-08	1.5089e-07	9.88338e-13	9.96406e-13	1.40362e-07	7.48607e-09	1.14988e-07	8.02521e-08	2.71919e-12	1.40522e-07	1.47644e-07	1.12739e-07	1.47404e-07	9.94102e-13	9.29742e-08	4.9528e-08	1.472e-07	9.94293e-13	1.32411e-07
transcription_TU8J2_257_from_BSU25200-MONOMER	0	0	0	6.16496e-08	1.22402e-12	5.2828e-08	0	0	0	0	0	0	0	0	0	0	0	0	0	0	0	0	1.22402e-12	0	0	1.48088e-08	0	0	0	0	1.22402e-12	1.22402e-12	0	0	0	0	0	0	1.89753e-07	0	0	0	0	0	5.42959e-08	0	0	0	1.02493e-07
transcription_TU8J2_677_from_BSU25200-MONOMER	2.83975e-09	2.83779e-09	1.80637e-09	3.31273e-09	2.90959e-09	3.38467e-09	2.91167e-09	0	0	0	0	0	0	0	0	2.84494e-09	1.84625e-08	2.85739e-09	3.31265e-09	2.76958e-09	2.86013e-09	6.26429e-09	3.23595e-09	0	2.88008e-09	3.22954e-09	2.79789e-09	1.1248e-08	2.85272e-09	2.88193e-09	2.8752e-09	2.71522e-09	3.40848e-09	2.63916e-09	2.88269e-09	2.86726e-09	2.85123e-09	2.86007e-09	3.34707e-09	3.17692e-09	2.89095e-09	2.86663e-09	2.95972e-09	3.30519e-09	2.89353e-09	2.87558e-09	2.89655e-09	2.86251e-09	3.3296e-09
transcription_TU8J2_1099_from_BSU15330-MONOMER	0	0	0	0	0	0	0	0	0	0	0	0	0	0	0	0	0	0	0	0	0	0	0	0	0	0	0	0	0	0	0	0	0	0	0	0	0	0	0	0	0	0	0	0	0	0	0	0	0
transcription_TU8J2_1223_from_BSU25200-MONOMER	0	0	0	0	0	0	0	0	0	0	0	0	0	0	0	0	0	0	0	0	1.11865e-10	0	0	0	5.04761e-10	0	9.61958e-07	3.14972e-07	0	0	0	0	0	0	0	0	0	0	0	0	0	0	0	0	0	0	0	0	0
transcription_TU8J2_885_from_BSU25200-MONOMER	0	0	5.20466e-10	0	0	0	0	0	0	0	0	0	0	0	0	0	0	0	0	0	0	0	0	0	0	0	0	0	0	0	0	0	0	0	0	0	0	0	0	0	0	0	0	0	0	0	0	6.06648e-10	0
transcription_TU8J2_1562_from_BSU25200-MONOMER	2.382e-11	2.382e-11	2.02637e-11	2.382e-11	2.382e-11	2.382e-11	2.382e-11	0	0	0	0	0	0	0	0	2.382e-11	2.382e-11	2.382e-11	2.382e-11	2.382e-11	2.382e-11	2.382e-11	2.382e-11	0	2.382e-11	2.382e-11	2.382e-11	2.382e-11	2.382e-11	2.382e-11	2.382e-11	2.382e-11	2.382e-11	2.382e-11	2.382e-11	2.382e-11	2.382e-11	2.382e-11	2.382e-11	2.382e-11	2.382e-11	2.382e-11	2.382e-11	2.382e-11	2.382e-11	2.382e-11	2.382e-11	2.31911e-11	2.382e-11
transcription_TU8J2_1084_from_BSU04730-MONOMER	0	0	6.03411e-08	1.11901e-10	0	0	0	0	0	0	0	0	0	0	0	0	0	0	0	0	0	0	0	0	0	0	0	0	0	0	0	0	1.11169e-10	0	0	0	0	0	0	0	0	0	2.65822e-13	1.08792e-10	0	0	0	0	0
transcription_TU8J2_54_from_BSU04730-MONOMER	2.02252e-09	1.8658e-09	2.08837e-09	2.00197e-09	0	3.00326e-09	0	0	0	0	0	0	0	0	0	0	0	1.9914e-09	1.66013e-09	0	1.87677e-09	0	0	0	1.94748e-09	2.63804e-09	0	0	0	0	0	0	2.11243e-09	0	0	2.06284e-09	0	0	0	0	0	0	0	1.98417e-09	0	2.01283e-09	0	2.29182e-09	0
transcription_TU8J2_228_from_BSU34200-MONOMER	0	0	0	0	0	0	0	0	0	0	0	0	0	0	0	1.88927e-08	0	0	0	0	0	0	0	0	0	0	0	0	0	0	0	0	0	0	0	0	0	0	0	0	0	0	0	0	0	0	0	0	0
transcription_TU8J2_423_from_BSU16470-MONOMER	0	0	0	0	0	0	0	0	0	0	0	0	0	0	0	0	0	0	0	0	0	0	0	0	0	0	0	0	0	0	0	0	0	0	0	0	0	0	0	0	0	0	0	0	0	0	0	0	0
transcription_TU8J2_648_from_MONOMER8J2-6	0	0	0	0	0	0	0	0	0	0	0	0	0	0	0	0	0	0	0	0	0	0	0	0	0	0	0	0	0	0	0	0	0	0	0	0	0	0	0	0	0	0	0	0	0	0	0	0	0
transcription_TU8J2_1304_from_BSU25200-MONOMER	1.47664e-07	1.4788e-07	1.37471e-07	1.47625e-07	1.48304e-07	1.48968e-07	1.48117e-07	0	0	0	0	0	0	0	0	1.47561e-07	1.48065e-07	1.47693e-07	1.48825e-07	1.48983e-07	1.48349e-07	1.48638e-07	1.48513e-07	0	1.48226e-07	1.48685e-07	1.47977e-07	1.49609e-07	1.48028e-07	1.4805e-07	1.48788e-07	1.47984e-07	1.48041e-07	1.47817e-07	1.48281e-07	1.47683e-07	1.48133e-07	1.47595e-07	1.48813e-07	1.49151e-07	1.486e-07	1.48021e-07	1.48833e-07	1.47802e-07	1.47916e-07	1.48127e-07	1.48609e-07	1.45965e-07	1.49123e-07
transcription_TU8J2_981_from_BSU25200-MONOMER	0	0	0	0	0	0	0	0	0	0	0	0	0	0	0	0	0	0	0	0	0	0	0	0	0	0	0	0	0	0	0	0	0	0	0	0	0	0	0	0	0	0	0	0	0	0	0	0	0
transcription_TU8J2_199_from_BSU25200-MONOMER	1.47664e-07	1.4788e-07	1.37471e-07	1.47625e-07	1.48304e-07	1.48968e-07	1.48117e-07	0	0	0	0	0	0	0	0	1.47561e-07	1.48065e-07	1.47693e-07	1.48825e-07	1.48983e-07	1.48349e-07	1.48638e-07	1.48513e-07	0	1.48226e-07	1.48685e-07	1.47977e-07	1.49609e-07	1.48028e-07	1.4805e-07	1.48788e-07	1.47984e-07	1.48041e-07	1.47817e-07	1.48281e-07	1.47683e-07	1.48133e-07	1.47595e-07	1.48813e-07	1.49151e-07	1.486e-07	1.48021e-07	1.48833e-07	1.47802e-07	1.47916e-07	1.48127e-07	1.48609e-07	1.45965e-07	1.49123e-07
transcription_TU8J2_1040_from_BSU04730-MONOMER	0	0	0	0	0	0	0	0	0	0	0	0	0	0	0	0	0	0	0	0	0	0	0	0	0	0	0	0	0	0	0	0	0	0	0	0	0	0	0	0	0	0	0	0	0	0	0	0	0
transcription_TU8J2_497_from_BSU25200-MONOMER	4.30726e-10	4.30726e-10	3.66418e-10	1.73876e-09	1.14534e-08	2.85689e-08	5.93923e-09	0	0	0	0	0	0	0	0	8.63209e-10	5.104e-08	4.30726e-10	4.30726e-10	3.93964e-08	4.30726e-10	4.19048e-09	1.26542e-09	0	4.30726e-10	4.30726e-10	3.10067e-08	3.60154e-09	4.30726e-10	6.3358e-09	5.79543e-09	3.43963e-08	9.62935e-10	1.20338e-08	3.60361e-08	4.30726e-10	5.97723e-09	4.77853e-10	7.19401e-08	5.14547e-08	4.17412e-08	4.6476e-08	4.30726e-10	4.30726e-10	2.112e-08	4.30726e-10	4.16155e-08	4.19353e-10	1.26365e-09
transcription_TU8J2_2986_from_BSU25200-MONOMER	2.98308e-10	2.98308e-10	2.5377e-10	2.98308e-10	2.98308e-10	2.98308e-10	2.98308e-10	0	0	0	0	0	0	0	0	2.98308e-10	2.98308e-10	2.98308e-10	2.98308e-10	2.98308e-10	2.98308e-10	2.98308e-10	2.98308e-10	0	2.98308e-10	2.98308e-10	2.98308e-10	2.98308e-10	2.98308e-10	2.98308e-10	2.98308e-10	2.98308e-10	2.98308e-10	2.98308e-10	2.98308e-10	2.98308e-10	2.98308e-10	2.98308e-10	2.98308e-10	2.98308e-10	2.98308e-10	2.98308e-10	2.98308e-10	2.98308e-10	2.98308e-10	2.98308e-10	2.98308e-10	2.90432e-10	2.98308e-10
transcription_TU8J2_827_from_BSU25200-MONOMER	1.47664e-07	1.4788e-07	1.37471e-07	1.47625e-07	1.48304e-07	1.48968e-07	1.48117e-07	0	0	0	0	0	0	0	0	1.47561e-07	1.48065e-07	1.47693e-07	1.48825e-07	1.48983e-07	1.48349e-07	1.48638e-07	1.48513e-07	0	1.48226e-07	1.48685e-07	1.47977e-07	1.49609e-07	1.48028e-07	1.4805e-07	1.48788e-07	1.47984e-07	1.48041e-07	1.47817e-07	1.48281e-07	1.47683e-07	1.48133e-07	1.47595e-07	1.48813e-07	1.49151e-07	1.486e-07	1.48021e-07	1.48833e-07	1.47802e-07	1.47916e-07	1.48127e-07	1.48609e-07	1.45965e-07	1.49123e-07
transcription_TU8J2_721_from_BSU25200-MONOMER	0	0	0	1.03442e-08	0	0	0	0	0	0	0	0	0	0	0	0	0	0	0	0	0	0	0	0	0	0	0	0	0	0	0	0	0	0	0	0	0	0	0	0	0	0	0	0	0	0	0	4.24867e-08	0
transcription_TU8J2_1166_from_BSU25200-MONOMER	0	0	0	0	0	0	0	0	0	0	0	0	0	0	0	0	0	0	0	0	0	0	0	0	0	0	0	0	0	0	0	0	0	0	0	0	0	0	0	0	0	0	0	0	0	0	0	0	0
transcription_TU8J2_184_from_BSU25200-MONOMER	0	0	0	0	0	0	0	0	0	0	0	0	0	0	0	0	0	0	0	4.25329e-10	0	0	0	0	0	0	0	0	0	0	0	0	0	6.46883e-10	0	0	0	0	0	0	0	0	0	0	0	0	0	0	0
transcription_TU8J2_17_from_BSU25200-MONOMER	1.87087e-08	1.87087e-08	0	0	1.87087e-08	0	1.87087e-08	0	0	0	0	0	0	0	0	1.87087e-08	2.30126e-06	1.87087e-08	0	1.87087e-08	0	1.87087e-08	1.87087e-08	0	0	0	1.87087e-08	1.87087e-08	1.87087e-08	1.87087e-08	1.87087e-08	1.87087e-08	0	1.87087e-08	1.87087e-08	1.87087e-08	1.87087e-08	1.87087e-08	1.87087e-08	1.87087e-08	1.87087e-08	1.11305e-06	1.87087e-08	1.87087e-08	1.87087e-08	0	1.87087e-08	0	1.87087e-08
transcription_TU8J2_1011_from_BSU25200-MONOMER	0	0	0	0	0	0	0	0	0	0	0	0	0	0	0	0	0	0	0	0	0	0	0	0	0	0	0	0	0	0	0	0	0	0	0	0	0	0	0	0	0	0	0	0	0	0	0	0	0
transcription_TU8J2_692_from_BSU25200-MONOMER	1.67682e-14	1.69013e-14	1.50416e-14	1.67484e-14	3.21348e-13	1.78948e-14	3.66286e-13	0	0	0	0	0	0	0	0	1.88676e-14	3.9264e-13	1.6821e-14	1.72835e-14	3.7063e-13	1.72249e-14	5.88189e-14	3.66053e-13	0	1.71272e-14	1.80814e-14	4.68351e-13	2.27765e-14	3.65198e-13	4.026e-13	1.7588e-14	4.74601e-13	1.67693e-14	1.68518e-14	4.09205e-13	1.66647e-14	2.43956e-13	3.88091e-13	3.47539e-13	1.19488e-13	3.66197e-13	3.66851e-13	4.80027e-13	1.68272e-14	4.13015e-13	1.70279e-14	4.02133e-13	1.67705e-14	3.59504e-13
transcription_TU8J2_468_from_BSU25200-MONOMER	0	0	0	0	0	0	0	0	0	0	0	0	0	0	0	0	0	0	0	0	0	0	0	0	0	0	0	0	0	0	0	0	0	0	0	0	0	0	0	0	0	0	0	0	0	0	0	0	0
transcription_TU8J2_2948_from_BSU25200-MONOMER	0	0	0	0	0	0	0	0	0	0	0	0	0	0	0	0	0	0	0	0	0	1.45077e-07	0	0	0	0	0	0	0	0	0	0	0	0	0	0	0	0	0	0	0	0	0	0	0	0	0	0	1.06999e-07
transcription_TU8J2_799_from_BSU25200-MONOMER	8.16535e-10	8.09384e-10	7.17354e-10	1.90151e-09	7.57554e-10	4.09103e-08	9.84526e-08	0	0	0	0	0	0	0	0	7.67754e-10	7.29904e-09	9.45884e-10	7.83027e-10	5.24783e-09	1.03551e-09	3.02453e-09	6.70847e-10	0	1.05177e-09	1.00038e-09	7.68544e-09	7.87268e-10	7.77831e-08	7.74083e-09	7.11115e-09	1.79984e-07	1.16315e-09	1.62043e-08	4.60054e-08	8.37e-10	1.02529e-07	7.64075e-10	1.04948e-07	6.3317e-08	7.43993e-10	6.94984e-09	2.27889e-08	9.39186e-10	1.13262e-07	8.1532e-10	7.43673e-10	8.46301e-10	6.33962e-10
transcription_TU8J2_1137_from_BSU25200-MONOMER	0	0	0	0	0	0	0	0	0	0	0	0	0	0	0	0	0	0	0	0	0	0	0	0	0	0	0	0	0	0	0	0	0	0	0	0	0	0	0	0	0	0	0	0	0	0	0	0	0
transcription_TU8J2_267_from_BSU25200-MONOMER	1.9127e-09	1.9127e-09	1.63328e-09	1.9127e-09	8.42665e-08	1.9127e-09	1.27609e-09	0	0	0	0	0	0	0	0	1.91262e-09	2.44859e-08	1.28188e-09	1.9127e-09	1.28188e-09	6.51063e-10	1.9127e-09	6.42229e-06	0	6.51063e-10	1.9127e-09	6.56856e-10	6.45246e-10	1.28188e-09	6.51063e-10	1.28188e-09	1.27609e-09	1.9127e-09	1.28188e-09	1.27608e-09	1.9127e-09	1.27609e-09	1.9127e-09	6.45258e-10	1.28188e-09	1.28188e-09	1.9069e-09	1.22053e-06	1.28188e-09	1.99885e-07	1.9127e-09	1.27608e-09	1.86358e-09	8.00226e-06
transcription_TU8J2_121_from_BSU25200-MONOMER	0	0	0	0	0	0	0	0	0	0	0	0	0	0	0	0	0	0	0	0	0	0	0	0	0	0	0	0	0	0	0	0	0	0	0	0	0	0	0	0	0	0	0	0	0	0	0	0	0
transcription_TU8J2_319_from_BSU25200-MONOMER	0	0	0	0	0	0	0	0	0	0	0	0	0	0	0	0	5.97538e-08	0	0	0	0	0	0	0	0	0	0	0	0	0	0	0	0	0	0	0	0	0	0	0	0	2.91498e-08	0	0	0	0	0	0	0
transcription_TU8J2_1305_from_BSU25200-MONOMER	0	0	0	0	0	0	0	0	0	0	0	0	0	0	0	0	0	0	0	0	0	0	0	0	0	0	0	0	0	0	0	0	0	0	0	0	0	0	0	0	0	0	0	0	0	0	0	0	0
transcription_TU8J2_982_from_BSU25200-MONOMER	0	0	0	0	0	0	0	0	0	0	0	0	0	0	0	0	0	0	0	0	0	0	0	0	0	0	0	0	0	0	0	0	0	0	0	0	0	0	0	0	0	0	0	0	0	0	0	0	0
transcription_TU8J2_41_from_BSU25200-MONOMER	0	0	0	0	0	0	0	0	0	0	0	0	0	0	0	0	0	0	0	2.3382e-10	0	0	0	0	0	0	0	0	0	0	0	0	0	3.55617e-10	0	0	0	0	0	0	0	0	0	0	0	0	0	0	0
transcription_TU8J2_304_from_BSU25200-MONOMER	0	0	0	0	0	0	0	0	0	0	0	0	0	0	0	0	0	0	0	0	0	0	0	0	0	0	0	0	0	0	0	0	0	0	0	0	0	0	0	0	0	0	0	0	0	0	0	0	0
transcription_TU8J2_535_from_BSU25200-MONOMER	0	0	0	0	0	0	0	0	0	0	0	0	0	0	0	0	0	0	0	0	0	0	0	0	0	0	0	0	0	0	0	0	0	0	0	0	0	0	0	0	0	0	0	0	0	0	0	0	0
transcription_TU8J2_1181_from_BSU15330-MONOMER	0	0	0	0	0	0	0	0	0	0	0	0	0	0	0	0	0	0	0	0	0	0	0	0	0	0	0	0	0	0	0	0	0	0	0	0	0	0	0	0	0	0	0	0	0	0	0	0	0
transcription_TU8J2_520_from_BSU25200-MONOMER	0	0	0	0	0	0	0	0	0	0	0	0	0	0	0	3.94397e-10	3.58936e-12	0	0	3.90812e-10	0	3.94407e-10	0	0	0	0	3.58854e-12	0	3.94401e-10	3.58921e-12	3.94408e-10	0	0	5.92502e-10	0	0	0	3.94397e-10	0	3.94412e-10	3.59432e-12	3.90812e-10	3.42389e-12	0	0	0	0	0	0
transcription_TU8J2_953_from_BSU25200-MONOMER	1.22543e-07	1.21361e-07	0	1.47231e-07	0	8.62646e-08	1.38991e-07	0	0	0	0	0	0	0	0	0	1.32897e-07	1.36903e-07	0	1.06659e-07	1.18818e-07	0	1.25797e-07	0	1.18152e-07	6.59587e-08	1.24829e-07	3.25313e-09	1.52209e-07	1.33803e-07	0	1.4882e-07	1.35836e-07	1.25651e-07	1.37319e-07	1.6972e-07	1.46747e-07	1.744e-07	0	0	1.19798e-07	1.42999e-07	2.20507e-07	0	0	1.28718e-07	1.19379e-07	0	9.45049e-08
transcription_TU8J2_1050_from_BSU25200-MONOMER	0	0	0	0	0	0	0	0	0	0	0	0	0	0	0	0	0	0	0	0	0	0	0	0	0	0	0	0	0	0	0	0	0	0	0	0	0	0	0	0	0	0	0	0	0	0	0	0	0
transcription_TU8J2_708_from_BSU25200-MONOMER	0	0	0	0	7.15462e-08	0	0	0	0	0	0	0	0	0	0	0	0	0	0	0	0	0	0	0	0	0	0	0	0	0	0	0	0	0	0	0	0	0	4.01296e-10	0	0	0	0	0	0	0	0	0	0
transcription_TU8J2_506_from_BSU25200-MONOMER	0	0	0	0	0	0	5.55986e-07	0	0	0	0	0	0	0	0	0	5.45047e-07	0	0	3.23616e-07	0	4.10889e-07	6.00917e-07	0	0	0	0	0	0	0	0	0	0	0	0	0	0	0	0	0	0	5.50367e-07	0	0	0	0	0	0	0
transcription_TU8J2_126_from_BSU25200-MONOMER	2.57848e-10	2.51897e-10	2.36208e-10	2.56871e-10	2.48938e-10	2.41705e-10	2.37904e-10	0	0	0	0	0	0	0	0	2.56513e-10	2.3701e-10	2.56041e-10	2.53401e-10	2.02026e-10	2.64054e-10	2.50103e-10	2.09917e-10	0	2.63138e-10	2.74518e-10	2.47225e-10	2.26314e-10	2.45755e-10	2.5985e-10	2.17617e-10	2.46149e-10	2.42358e-10	2.53015e-10	2.47087e-10	2.49242e-10	2.43366e-10	2.55826e-10	2.67772e-10	2.21044e-10	2.22084e-10	2.41405e-10	2.42283e-10	2.51336e-10	2.33127e-10	2.6913e-10	2.2182e-10	2.49679e-10	1.96144e-10
transcription_TU8J2_364_from_BSU25200-MONOMER	1.47664e-07	1.4788e-07	1.37471e-07	1.47625e-07	1.48304e-07	1.48968e-07	1.48117e-07	0	0	0	0	0	0	0	0	1.47561e-07	1.48065e-07	1.47693e-07	1.48825e-07	1.48983e-07	1.48349e-07	1.48638e-07	1.48513e-07	0	1.48226e-07	1.48685e-07	1.47977e-07	1.49609e-07	1.48028e-07	1.4805e-07	1.48788e-07	1.47984e-07	1.48041e-07	1.47817e-07	1.48281e-07	1.47683e-07	1.48133e-07	1.47595e-07	1.48813e-07	1.49151e-07	1.486e-07	1.48021e-07	1.48833e-07	1.47802e-07	1.47916e-07	1.48127e-07	1.48609e-07	1.45965e-07	1.49123e-07
transcription_TU8J2_822_from_BSU16470-MONOMER	1.83387e-15	0	1.62489e-15	0	0	0	1.83387e-15	0	0	0	0	0	0	0	0	0	1.83387e-15	1.83387e-15	1.83387e-15	1.83387e-15	1.83387e-15	0	0	0	0	0	1.83387e-15	0	1.83387e-15	0	0	0	0	0	0	0	0	1.83387e-15	1.83387e-15	0	0	0	0	0	0	1.83387e-15	0	1.7966e-15	0
transcription_TU8J2_591_from_BSU25200-MONOMER	0	0	0	0	0	0	0	0	0	0	0	0	0	0	0	0	0	0	0	0	0	0	0	0	0	0	0	0	0	0	0	0	0	0	0	0	0	0	0	0	0	0	0	0	0	0	0	0	0
transcription_TU8J2_35_from_BSU25200-MONOMER	0	0	0	0	0	0	0	0	0	0	0	0	0	0	0	0	0	0	0	0	0	0	0	0	0	0	0	0	0	0	0	0	0	0	0	0	0	0	0	0	0	0	0	0	0	0	0	0	0
transcription_TU8J2_1138_from_BSU25200-MONOMER	0	0	0	0	0	0	0	0	0	0	0	0	0	0	0	0	0	0	0	0	0	0	0	0	0	0	0	0	0	0	0	0	0	0	0	0	0	0	0	0	0	0	0	0	0	0	0	0	0
transcription_TU8J2_282_from_BSU15320-MONOMER	0	1.95324e-43	0	0	0	0	0	0	0	0	0	0	0	0	0	0	0	0	0	0	0	0	0	0	0	0	0	0	0	0	0	0	0	0	3.72012e-09	0	0	0	0	0	0	0	0	0	0	0	0	0	0
transcription_TU8J2_335_from_BSU34200-MONOMER	0	0	0	0	0	0	0	0	0	0	0	0	0	0	0	0	0	0	0	0	0	0	0	0	0	0	0	0	0	0	0	0	0	0	0	0	0	0	0	0	0	0	0	0	0	0	0	0	0
transcription_TU8J2_1123_from_BSU25200-MONOMER	0	0	0	0	0	0	0	0	0	0	0	0	0	0	0	0	0	0	0	0	0	0	0	0	0	0	0	0	0	0	0	0	0	0	0	0	0	0	0	0	0	0	0	0	0	0	0	0	0
transcription_TU8J2_664_from_BSU15320-MONOMER	1.64881e-11	1.64881e-11	1.40264e-11	1.64881e-11	1.64881e-11	1.64881e-11	1.64881e-11	0	0	0	0	0	0	0	0	1.64881e-11	1.64881e-11	1.64881e-11	1.64881e-11	1.64881e-11	1.64881e-11	1.64881e-11	1.64881e-11	0	1.64881e-11	1.64881e-11	1.64881e-11	1.64881e-11	1.64881e-11	1.64881e-11	1.64881e-11	1.64881e-11	1.64881e-11	1.64881e-11	1.64881e-11	1.64881e-11	1.64881e-11	1.64881e-11	1.64881e-11	1.64881e-11	1.64881e-11	1.64881e-11	1.64881e-11	1.64881e-11	1.64881e-11	1.64881e-11	1.64881e-11	1.60528e-11	1.64881e-11
transcription_TU8J2_91_from_BSU25200-MONOMER	0	0	0	0	0	0	0	0	0	0	0	0	0	0	0	0	0	0	0	0	0	0	0	0	0	0	0	0	0	0	0	0	0	0	0	0	0	0	0	0	0	0	0	0	0	0	0	0	0
transcription_TU8J2_1210_from_BSU25200-MONOMER	5.89775e-10	5.89775e-10	5.03616e-10	5.89775e-10	1.48065e-10	5.89775e-10	5.89775e-10	0	0	0	0	0	0	0	0	5.89775e-10	0	5.89775e-10	5.89775e-10	5.89775e-10	1.48065e-10	5.89775e-10	5.89775e-10	0	1.48065e-10	5.89775e-10	1.48065e-10	1.48065e-10	1.48065e-10	1.48065e-10	1.48065e-10	5.89775e-10	5.89775e-10	5.89775e-10	5.89775e-10	5.89775e-10	5.89775e-10	5.89775e-10	1.48065e-10	1.48065e-10	5.89775e-10	5.89775e-10	1.48065e-10	1.48065e-10	1.48065e-10	5.89775e-10	5.89775e-10	5.74631e-10	5.89775e-10
transcription_TU8J2_1007_from_BSU25200-MONOMER	0	0	0	0	0	0	0	0	0	0	0	0	0	0	0	0	0	0	0	0	0	0	0	0	0	0	0	0	0	0	0	0	0	0	0	0	0	0	0	0	0	0	0	0	1.17538e-07	0	0	0	0
transcription_TU8J2_268_from_BSU25200-MONOMER	0	0	0	0	0	0	0	0	0	0	0	0	0	0	0	0	0	0	0	0	0	0	0	0	0	0	0	0	0	0	0	0	0	0	0	0	0	0	0	0	0	0	0	0	0	0	0	0	0
transcription_TU8J2_998_from_BSU34200-MONOMER	1.08314e-08	4.34987e-10	3.71441e-10	4.34987e-10	7.46996e-08	4.34987e-10	7.10661e-08	0	0	0	0	0	0	0	0	4.3497e-10	6.64539e-08	1.78068e-08	4.34987e-10	4.86806e-09	1.48065e-10	1.21645e-07	8.99231e-09	0	1.48065e-10	6.07383e-08	4.66892e-08	2.56964e-08	5.9231e-08	3.86532e-08	4.60141e-08	1.01505e-07	4.34987e-10	2.91526e-10	9.37649e-08	3.97886e-08	7.50712e-08	2.72215e-08	4.72495e-09	1.37245e-07	6.58149e-08	7.34067e-08	0	4.94792e-08	4.88643e-09	4.34987e-10	6.55913e-08	4.23817e-10	8.71191e-09
transcription_TU8J2_32_from_BSU25200-MONOMER	0	0	0	0	0	0	0	0	0	0	0	0	0	0	0	0	0	0	0	0	0	0	0	0	0	0	0	0	0	0	0	0	0	0	0	0	0	0	0	0	0	0	0	0	0	0	0	0	0
transcription_TU8J2_449_from_BSU25200-MONOMER	6.16957e-10	6.12605e-10	5.20525e-10	6.17955e-10	5.98011e-10	5.78904e-10	5.95522e-10	0	0	0	0	0	0	0	0	6.14681e-10	5.93503e-10	6.15852e-10	5.93619e-10	6.15073e-10	6.04431e-10	6.19608e-10	6.08491e-10	0	6.07029e-10	5.8557e-10	6.12888e-10	5.08143e-10	6.05993e-10	6.07435e-10	6.11115e-10	6.05755e-10	6.00633e-10	6.11398e-10	6.02248e-10	6.11579e-10	6.0172e-10	6.13125e-10	5.57774e-10	6.25687e-10	6.02633e-10	6.00993e-10	6.19398e-10	6.10829e-10	6.07051e-10	6.14536e-10	6.02524e-10	5.92828e-10	6.00167e-10
transcription_TU8J2_1095_from_BSU25200-MONOMER	0	0	0	0	0	0	0	0	0	0	0	0	0	0	0	0	0	0	0	0	0	0	0	0	0	0	0	0	0	0	0	0	0	0	0	0	0	0	0	0	0	0	0	0	0	0	0	0	0
transcription_TU8J2_305_from_BSU25200-MONOMER	0	0	1.8734e-08	1.52709e-09	0	2.29017e-08	0	0	0	0	0	0	0	0	0	2.69435e-08	4.08627e-08	0	0	0	0	2.56306e-08	2.3226e-08	0	2.21435e-08	2.25833e-08	2.22008e-08	0	2.2419e-08	2.11829e-08	2.21884e-08	2.14475e-08	2.15795e-08	0	2.11823e-08	0	0	2.22048e-08	0	2.13802e-08	0	2.22223e-08	1.56915e-09	2.24202e-08	2.17904e-08	0	0	5.35197e-09	0
transcription_TU8J2_239_from_BSU25200-MONOMER	0	0	0	0	0	0	0	0	0	0	0	0	0	0	0	0	0	0	0	0	0	0	0	0	0	0	0	0	9.48488e-08	0	0	0	0	0	0	0	0	0	0	0	0	0	0	0	0	0	0	0	0
transcription_TU8J2_635_from_BSU25200-MONOMER	0	0	0	0	0	0	0	0	0	0	0	0	0	0	0	0	0	0	0	0	0	0	0	0	0	0	0	0	0	0	0	0	0	0	0	0	0	0	0	0	0	0	0	0	0	0	0	6.7248e-07	0
transcription_TU8J2_1182_from_BSU25200-MONOMER	2.04081e-09	1.94907e-09	2.17714e-09	2.07687e-09	3.66087e-09	3.05844e-09	4.15661e-09	0	0	0	0	0	0	0	0	3.35426e-09	2.46156e-09	2.05376e-09	1.68256e-09	2.3422e-09	1.8973e-09	9.37644e-09	5.16269e-09	0	1.9673e-09	2.67233e-09	1.86135e-09	2.06891e-08	1.96034e-09	2.10328e-09	2.44697e-09	1.97816e-09	2.13204e-09	2.02637e-09	2.01468e-09	2.13117e-09	3.3634e-09	2.10543e-09	3.96074e-09	4.27911e-09	2.43717e-09	4.00272e-09	2.55132e-09	2.0382e-09	3.4941e-09	2.04472e-09	2.96326e-09	2.30386e-09	3.99187e-09
transcription_TU8J2_1416_from_BSU25200-MONOMER	0	0	0	0	0	0	0	0	0	0	0	0	0	0	0	0	0	0	0	5.94255e-10	0	0	0	0	0	0	0	0	0	0	0	0	0	9.03803e-10	0	0	0	0	0	0	0	0	0	0	0	0	0	0	0
transcription_TU8J2_299_from_BSU25200-MONOMER	0	0	0	0	0	0	0	0	0	0	0	0	0	0	0	0	5.23136e-09	0	0	0	0	0	0	0	0	0	0	0	0	0	0	0	0	0	0	0	0	0	0	0	0	0	0	0	0	0	0	0	0
transcription_TU8J2_620_from_BSU25200-MONOMER	1.47664e-07	1.4788e-07	1.37471e-07	1.47625e-07	1.48304e-07	1.48968e-07	1.48117e-07	0	0	0	0	0	0	0	0	1.47561e-07	1.48065e-07	1.47693e-07	1.48825e-07	1.48983e-07	1.48349e-07	1.48638e-07	1.48513e-07	0	1.48226e-07	1.48685e-07	1.47977e-07	1.49609e-07	1.48028e-07	1.4805e-07	1.48788e-07	1.47984e-07	1.48041e-07	1.47817e-07	1.48281e-07	1.47683e-07	1.48133e-07	1.47595e-07	1.48813e-07	1.49151e-07	1.486e-07	1.48021e-07	1.48833e-07	1.47802e-07	1.47916e-07	1.48127e-07	1.48609e-07	1.45965e-07	1.49123e-07
transcription_TU8J2_521_from_BSU25200-MONOMER	1.05908e-09	1.04626e-09	0	1.05259e-09	1.05417e-09	1.03298e-09	1.07773e-09	0	0	0	0	0	0	0	0	1.06343e-09	1.04868e-09	7.19711e-08	1.03289e-09	1.08066e-09	1.03769e-09	1.00144e-09	1.06802e-09	0	1.03527e-09	1.04743e-09	1.05447e-09	1.05992e-09	1.05487e-09	1.08513e-09	1.0596e-09	1.06614e-09	1.09766e-09	1.05714e-09	1.0794e-09	1.05836e-09	1.05534e-09	1.06083e-09	1.08386e-09	1.04988e-09	1.06927e-09	1.0509e-09	1.0318e-09	1.06218e-09	1.06137e-09	0	1.06877e-09	0	1.08933e-09
transcription_TU8J2_852_from_BSU25200-MONOMER	0	0	0	1.40808e-12	1.40808e-12	1.40808e-12	1.40808e-12	0	0	0	0	0	0	0	0	0	1.40808e-12	0	0	0	0	0	1.40808e-12	0	0	1.70356e-08	0	0	0	0	1.40808e-12	1.40808e-12	1.40808e-12	0	0	0	0	1.40808e-12	2.72418e-07	0	0	0	0	0	0	0	0	0	0
transcription_TU8J2_954_from_BSU25200-MONOMER	1.1348e-12	1.1348e-12	9.65377e-13	0	0	0	0	0	0	0	0	0	0	0	0	1.1348e-12	0	1.1348e-12	1.1348e-12	1.1348e-12	1.1348e-12	1.1348e-12	0	0	1.1348e-12	6.05832e-06	1.1348e-12	1.1348e-12	1.1348e-12	1.1348e-12	0	0	0	1.1348e-12	1.1348e-12	1.1348e-12	1.1348e-12	0	8.98427e-06	1.1348e-12	5.83976e-11	1.1348e-12	1.1348e-12	1.1348e-12	1.1348e-12	1.1348e-12	5.83976e-11	1.10484e-12	1.1348e-12
transcription_TU8J2_507_from_BSU15320-MONOMER	0	0	0	0	0	0	0	0	0	0	0	0	0	0	0	0	0	0	0	0	0	0	0	0	0	0	0	0	0	0	0	0	0	0	0	0	0	0	0	0	0	0	0	0	0	0	0	0	0
transcription_TU8J2_1287_from_BSU25200-MONOMER	0	0	0	0	1.11867e-07	0	0	0	0	0	0	0	0	0	0	0	0	0	0	0	0	0	0	0	0	0	0	0	0	0	0	0	0	0	0	0	0	0	0	0	0	0	0	0	0	0	0	0	0
transcription_TU8J2_838_from_BSU25200-MONOMER	1.25715e-13	1.25899e-13	1.03727e-13	1.25682e-13	1.26261e-13	1.26826e-13	1.26101e-13	0	0	0	0	0	0	0	0	1.25628e-13	1.26057e-13	1.2574e-13	1.26704e-13	1.26838e-13	1.26299e-13	1.26545e-13	1.26438e-13	0	1.26194e-13	1.26585e-13	1.25982e-13	1.27372e-13	1.26025e-13	1.26044e-13	1.26672e-13	1.25988e-13	1.26037e-13	1.25846e-13	1.26241e-13	1.25731e-13	1.26115e-13	1.25657e-13	1.26694e-13	1.26982e-13	1.26512e-13	1.2602e-13	1.26711e-13	1.25833e-13	1.25931e-13	1.2611e-13	1.2652e-13	1.21832e-13	1.26957e-13
transcription_TU8J2_718_from_BSU23100-MONOMER	7.82403e-14	7.82403e-14	6.93208e-14	7.82403e-14	0	7.82403e-14	0	0	0	0	0	0	0	0	0	0	0	7.82403e-14	7.82403e-14	0	7.82403e-14	0	0	0	7.82403e-14	7.82403e-14	0	0	0	0	0	0	7.82403e-14	0	0	7.82403e-14	0	0	0	0	0	0	0	7.82403e-14	0	7.82403e-14	0	7.66493e-14	0
transcription_TU8J2_127_from_BSU25200-MONOMER	7.14549e-10	7.23594e-10	6.33564e-10	7.10935e-10	7.41243e-10	8.05754e-10	7.2776e-10	0	0	0	0	0	0	0	0	7.09629e-10	7.19064e-10	7.16153e-10	7.72145e-10	7.78099e-10	7.38863e-10	8.29583e-10	7.08199e-10	0	7.34938e-10	7.92923e-10	7.81312e-10	8.76351e-10	7.25749e-10	7.33853e-10	7.64542e-10	7.27118e-10	7.17377e-10	7.27094e-10	7.34059e-10	7.13235e-10	7.31295e-10	7.1031e-10	7.70456e-10	8.4481e-10	7.56526e-10	7.20068e-10	8.17151e-10	7.18724e-10	7.30772e-10	7.34257e-10	7.5737e-10	7.14104e-10	7.23074e-10
transcription_TU8J2_180_from_BSU25200-MONOMER	9.87048e-10	1.34277e-07	8.39682e-10	9.87048e-10	9.87048e-10	9.87048e-10	1.31606e-10	0	0	0	0	0	0	0	0	9.87048e-10	1.31606e-10	1.67996e-08	9.87048e-10	1.31606e-10	1.9741e-10	9.87048e-10	3.94819e-11	0	0	9.87048e-10	9.87048e-10	1.31606e-10	6.23662e-08	9.87048e-10	9.87048e-10	1.31606e-10	9.87048e-10	9.87048e-10	9.87048e-10	9.78491e-08	1.31606e-10	1.31606e-10	9.87048e-10	9.87048e-10	1.31606e-10	9.87048e-10	1.31606e-10	8.23363e-08	1.31606e-10	9.87048e-10	9.87048e-10	9.60987e-10	9.87048e-10
transcription_TU8J2_1022_from_BSU25200-MONOMER	0	0	0	0	0	0	0	0	0	0	0	0	0	0	0	0	0	0	0	0	0	0	0	0	0	0	0	0	0	0	0	0	0	0	0	0	0	0	0	0	0	0	0	0	0	0	0	0	0
transcription_TU8J2_578_from_BSU25200-MONOMER	8.02338e-10	8.09489e-10	6.90699e-10	8.01273e-10	8.167e-10	8.22628e-10	8.16934e-10	0	0	0	0	0	0	0	0	7.99922e-10	8.13508e-10	8.05616e-10	8.27207e-10	8.28907e-10	8.18708e-10	8.05701e-10	8.08215e-10	0	8.14015e-10	7.92381e-10	8.27719e-10	8.26192e-10	8.12758e-10	8.18122e-10	8.29331e-10	8.11659e-10	8.01749e-10	8.09795e-10	8.34328e-10	8.00679e-10	8.17728e-10	8.01575e-10	7.86176e-10	8.10679e-10	8.25383e-10	8.141e-10	8.12005e-10	8.04075e-10	7.97654e-10	8.11781e-10	8.24897e-10	7.77153e-10	8.3282e-10
transcription_TU8J2_809_from_BSU25200-MONOMER	5.65541e-09	5.63673e-09	4.83427e-09	5.66762e-09	4.66591e-09	6.21891e-09	6.41012e-09	0	0	0	0	0	0	0	0	1.18549e-08	1.60946e-08	5.67453e-09	5.53467e-09	5.74733e-09	5.58346e-09	9.37619e-09	6.96441e-09	0	5.61841e-09	5.9712e-09	5.61225e-09	1.49065e-08	6.31556e-09	5.69612e-09	5.57988e-09	6.56986e-09	5.73431e-09	5.87346e-09	5.67409e-09	5.69551e-09	5.63061e-09	5.68989e-09	6.67498e-09	5.95051e-09	5.63024e-09	5.65937e-09	6.93663e-09	5.66162e-09	5.66446e-09	5.09959e-09	5.63402e-09	0	7.06623e-09
transcription_TU8J2_1124_from_BSU25200-MONOMER	0	0	0	0	0	0	0	0	0	0	0	0	0	0	0	0	0	0	0	0	0	0	0	0	0	0	0	0	0	0	0	0	0	0	0	0	0	0	0	0	0	0	0	0	0	0	0	0	0
transcription_TU8J2_36_from_BSU25200-MONOMER	0	0	0	0	0	0	0	0	0	0	0	0	0	0	0	0	0	0	0	0	0	1.89286e-15	0	0	0	0	0	0	0	0	7.82338e-14	0	0	0	0	0	0	0	0	0	0	0	0	0	0	0	0	0	0
transcription_TU8J2_1220_from_BSU25200-MONOMER	5.72488e-10	4.40882e-10	4.87015e-10	5.72488e-10	5.72488e-10	5.72488e-10	5.72488e-10	0	0	0	0	0	0	0	0	5.72488e-10	5.72488e-10	2.05471e-09	5.72488e-10	6.58032e-10	6.38291e-10	5.72488e-10	6.58032e-10	0	6.58032e-10	5.72488e-10	5.72488e-10	6.58032e-10	5.85193e-09	5.72488e-10	5.72488e-10	6.58032e-10	5.72488e-10	5.72488e-10	5.72488e-10	5.72488e-10	4.34301e-10	6.58032e-10	5.72488e-10	5.72488e-10	6.58032e-10	5.72488e-10	6.58032e-10	7.5161e-09	6.58032e-10	5.72488e-10	5.72488e-10	5.57373e-10	5.72488e-10
transcription_TU8J2_1096_from_BSU25200-MONOMER	0	0	0	0	0	0	0	0	0	0	0	0	0	0	0	0	0	0	0	0	0	0	0	0	0	0	0	0	0	0	6.58646e-08	0	0	0	0	0	0	0	0	0	0	0	0	0	0	0	0	0	0
transcription_TU8J2_24_from_BSU25200-MONOMER	0	0	0	0	0	0	0	0	0	0	0	0	0	0	0	0	0	0	0	0	0	0	0	0	0	0	0	0	0	0	0	0	0	0	0	0	0	0	0	0	0	0	0	0	0	0	0	0	0
transcription_TU8J2_225_from_BSU25200-MONOMER	1.72017e-09	1.69483e-09	1.46913e-09	1.72497e-09	1.69165e-09	1.80617e-09	1.7035e-09	0	0	0	0	0	0	0	0	1.72383e-09	1.59627e-08	1.72393e-09	1.63277e-09	1.60621e-09	1.66755e-09	3.33436e-09	1.84528e-09	0	1.68603e-09	1.81683e-09	1.65677e-09	5.61474e-09	1.69775e-09	1.70234e-09	1.61492e-09	1.71382e-09	1.75707e-09	1.71373e-09	1.7291e-09	1.72852e-09	1.68446e-09	1.7338e-09	1.87955e-09	1.69378e-09	1.64563e-09	1.68821e-09	1.73825e-09	1.70939e-09	1.72433e-09	1.69437e-09	1.6475e-09	1.6954e-09	1.87125e-09
transcription_TU8J2_1545_from_BSU25200-MONOMER	0	0	0	0	0	0	0	0	0	0	0	0	0	0	0	0	0	0	0	0	0	0	0	0	0	0	0	0	0	0	0	0	0	0	0	0	0	0	0	0	0	0	0	0	0	0	0	0	0
transcription_TU8J2_420_from_BSU25200-MONOMER	1.40948e-09	1.40948e-09	1.19904e-09	1.40948e-09	1.40948e-09	1.40948e-09	1.40948e-09	0	0	0	0	0	0	0	0	1.40948e-09	1.40948e-09	1.40948e-09	1.40948e-09	1.40948e-09	1.40948e-09	1.40948e-09	1.40948e-09	0	1.40948e-09	1.40948e-09	1.40948e-09	1.40948e-09	1.40948e-09	1.40948e-09	1.40948e-09	1.40948e-09	1.40948e-09	1.40948e-09	1.40948e-09	1.40948e-09	1.40948e-09	1.40948e-09	1.40948e-09	1.40948e-09	1.40948e-09	1.40948e-09	1.40948e-09	1.40948e-09	1.40948e-09	1.40948e-09	1.40948e-09	1.37227e-09	1.40948e-09
transcription_TU8J2_1530_from_BSU25200-MONOMER	0	0	0	0	0	0	0	0	0	0	0	0	0	0	0	0	0	0	0	0	0	0	0	0	0	0	0	0	0	0	0	0	0	0	0	0	0	0	0	0	0	0	0	0	0	0	0	0	0
transcription_TU8J2_1178_from_BSU25200-MONOMER	0	0	0	0	0	0	0	0	0	0	0	0	0	0	0	0	0	0	0	0	0	0	0	0	0	0	0	0	0	0	0	0	0	0	0	0	0	0	0	0	0	0	0	0	0	0	0	0	0
transcription_TU8J2_736_from_BSU25200-MONOMER	1.58395e-09	1.58886e-09	0	0	1.62564e-09	2.00317e-09	2.75337e-09	0	0	0	0	0	0	0	0	2.71143e-09	1.60502e-09	1.6006e-09	1.56973e-09	7.57016e-06	1.57441e-09	0	0	0	1.58891e-09	0	1.58502e-09	7.10249e-09	2.66088e-09	0	5.29704e-06	3.04051e-09	0	1.59294e-09	0	0	1.60014e-09	1.60418e-09	2.85112e-09	6.05377e-06	2.95771e-06	1.62359e-09	3.61529e-09	1.59542e-09	2.752e-09	0	3.03841e-06	0	3.34742e-09
transcription_TU8J2_964_from_BSU25200-MONOMER	0	0	1.27954e-07	0	0	0	0	0	0	0	0	0	0	0	0	0	0	0	0	0	0	0	0	0	0	0	0	0	0	0	0	0	0	0	0	0	0	0	4.46955e-10	0	0	0	0	0	0	0	0	4.97583e-10	0
transcription_TU8J2_1288_from_BSU25200-MONOMER	2.40977e-09	2.40977e-09	2.04999e-09	2.40977e-09	0	2.40977e-09	2.40977e-09	0	0	0	0	0	0	0	0	2.40977e-09	2.40977e-09	2.40977e-09	2.40977e-09	2.40977e-09	2.40977e-09	2.40977e-09	2.40977e-09	0	2.40977e-09	2.40977e-09	2.40977e-09	2.40977e-09	2.40977e-09	2.40977e-09	2.40977e-09	2.40977e-09	2.40977e-09	2.40977e-09	2.40977e-09	2.40977e-09	2.40977e-09	2.40977e-09	2.40977e-09	2.40977e-09	2.40977e-09	2.40977e-09	2.40977e-09	2.40977e-09	2.40977e-09	2.40977e-09	2.40977e-09	2.34614e-09	2.40977e-09
transcription_TU8J2_719_from_BSU25200-MONOMER	5.7801e-09	5.75265e-09	5.00698e-09	5.78237e-09	5.68973e-09	5.64923e-09	5.58671e-09	0	0	0	0	0	0	0	0	5.76634e-09	5.60685e-09	5.78367e-09	5.71368e-09	5.54778e-09	5.83542e-09	5.76599e-09	5.03851e-09	0	5.81304e-09	5.89431e-09	5.67501e-09	5.91291e-09	5.67829e-09	5.82379e-09	5.66e-09	5.66717e-09	5.64989e-09	5.74013e-09	5.59654e-09	5.68445e-09	5.66279e-09	5.73871e-09	5.72586e-09	5.70674e-09	5.58788e-09	5.65458e-09	5.62697e-09	5.71818e-09	5.43052e-09	5.81349e-09	5.58547e-09	5.63032e-09	4.76148e-09
transcription_TU8J2_296_from_BSU25200-MONOMER	2.16162e-11	2.16606e-11	9.55233e-14	2.16165e-11	2.20165e-11	2.20671e-11	0	0	0	0	0	0	0	0	0	2.18407e-11	0	0	2.20546e-11	0	2.17231e-11	2.23535e-11	2.18237e-11	0	2.17069e-11	2.20815e-11	0	0	0	0	9.91178e-14	0	2.16782e-11	0	0	0	0	0	0	2.24067e-11	0	0	2.26001e-11	2.1888e-11	0	2.17898e-11	0	5.11057e-14	2.1944e-11
transcription_TU8J2_1485_from_BSU25200-MONOMER	0	0	0	0	0	0	0	0	0	0	0	0	0	0	0	0	0	0	0	0	0	0	0	0	0	0	0	0	0	0	0	0	0	0	0	0	0	0	0	0	0	0	0	0	0	0	0	0	0
transcription_TU8J2_69_from_BSU23450-MONOMER	0	0	0	0	0	0	0	0	0	0	0	0	0	0	0	0	0	0	0	0	0	0	0	0	0	0	0	0	0	0	0	0	0	0	0	0	0	0	0	0	0	0	0	0	0	0	0	0	0
transcription_TU8J2_1134_from_BSU25200-MONOMER	0	0	0	0	0	0	0	0	0	0	0	0	0	0	0	0	0	0	0	0	0	0	0	0	0	0	0	0	0	0	0	0	0	0	0	0	0	0	0	0	0	0	0	0	0	0	0	0	0
transcription_TU8J2_279_from_BSU25200-MONOMER	0	0	0	0	4.88113e-10	0	3.89744e-10	0	0	0	0	0	0	0	0	3.75029e-10	1.79057e-09	0	0	4.43988e-10	0	1.27398e-09	4.5582e-10	0	0	0	4.85229e-10	2.46883e-09	3.77688e-10	4.99075e-10	4.76257e-10	3.78217e-10	0	4.34604e-10	4.96784e-10	0	4.85607e-10	4.96738e-10	0	5.62187e-10	4.85871e-10	4.91575e-10	3.68791e-10	6.04549e-10	5.62838e-13	0	4.86412e-10	0	4.75376e-10
transcription_TU8J2_1221_from_BSU25200-MONOMER	0	1.31606e-10	0	0	0	0	8.55442e-11	0	0	0	0	0	0	0	0	0	8.55442e-11	0	0	0	0	0	0	0	0	0	0	0	0	0	0	0	0	0	0	9.8573e-09	2.23731e-10	0	0	0	0	0	0	0	0	0	0	0	0
transcription_TU8J2_264_from_BSU25200-MONOMER	0	0	0	0	0	0	0	0	0	0	0	0	0	0	0	0	0	0	0	0	0	0	0	0	0	0	0	0	0	0	0	0	0	0	0	0	0	0	0	0	0	0	0	0	0	0	0	0	0
transcription_TU8J2_1105_from_BSU25200-MONOMER	0	0	0	0	0	0	0	0	0	0	0	0	0	0	0	0	0	0	0	0	0	0	0	0	0	0	0	0	0	0	0	0	0	0	0	0	0	0	0	0	0	0	0	0	0	0	0	0	0
transcription_TU8J2_892_from_BSU25200-MONOMER	0	0	0	0	0	0	0	0	0	0	0	0	0	0	0	0	0	0	0	0	0	0	6.57466e-08	0	0	0	0	1.31621e-05	0	0	0	0	0	0	0	0	0	0	0	0	0	0	0	0	0	0	0	0	0
transcription_TU8J2_25_from_BSU25200-MONOMER	0	0	0	0	0	0	0	0	0	0	0	0	0	0	0	0	0	0	0	0	0	0	0	0	0	0	0	0	0	0	0	0	0	0	0	0	0	0	0	0	0	0	0	0	0	0	0	0	0
transcription_TU8J2_1546_from_BSU25200-MONOMER	0	0	0	0	0	0	0	0	0	0	0	0	0	0	0	0	0	0	0	0	0	0	0	0	0	0	0	0	0	0	0	0	0	0	0	0	0	0	0	0	0	0	0	0	0	0	0	0	0
transcription_TU8J2_316_from_BSU25200-MONOMER	0	0	0	0	0	0	0	0	0	0	0	0	0	0	0	0	0	0	0	0	0	0	0	0	0	0	0	0	0	0	0	0	0	0	0	0	0	0	0	0	0	0	0	0	0	0	0	0	0
transcription_TU8J2_421_from_BSU04730-MONOMER	0	0	1.59155e-08	1.87087e-08	0	1.87087e-08	0	0	0	0	0	0	0	0	0	0	0	0	1.87087e-08	0	1.87087e-08	0	0	0	1.87087e-08	1.87087e-08	0	0	0	0	0	0	1.87087e-08	0	0	0	0	0	0	0	0	0	0	0	0	1.87087e-08	0	1.82148e-08	0
transcription_TU8J2_547_from_BSU25200-MONOMER	1.47664e-07	1.4788e-07	1.37471e-07	1.47625e-07	1.48304e-07	1.48968e-07	1.48117e-07	0	0	0	0	0	0	0	0	1.47561e-07	1.48065e-07	1.47693e-07	1.48825e-07	1.48983e-07	1.48349e-07	1.48638e-07	1.48513e-07	0	1.48226e-07	1.48685e-07	1.47977e-07	1.49609e-07	1.48028e-07	1.4805e-07	1.48788e-07	1.47984e-07	1.48041e-07	1.47817e-07	1.48281e-07	1.47683e-07	1.48133e-07	1.47595e-07	1.48813e-07	1.49151e-07	1.486e-07	1.48021e-07	1.48833e-07	1.47802e-07	1.47916e-07	1.48127e-07	1.48609e-07	1.45965e-07	1.49123e-07
transcription_TU8J2_646_from_BSU25200-MONOMER	0	0	0	0	0	0	0	0	0	0	0	0	0	0	0	0	0	0	0	0	0	0	0	0	0	0	0	0	0	0	0	0	0	0	0	0	0	0	0	0	0	0	0	0	0	0	0	0	0
transcription_TU8J2_878_from_BSU25200-MONOMER	0	0	0	0	0	0	0	0	0	0	0	0	0	0	0	0	0	0	0	0	0	0	0	0	0	0	0	0	0	0	0	0	0	0	0	0	0	0	0	0	0	0	0	0	0	0	0	0	0
transcription_TU8J2_98_from_BSU25200-MONOMER	7.77019e-08	7.78175e-08	6.67201e-08	7.78741e-08	7.85656e-08	8.69601e-08	7.91139e-08	0	0	0	0	0	0	0	0	7.78895e-08	7.79982e-08	7.80717e-08	7.73503e-08	1.95984e-07	7.75109e-08	1.28359e-07	8.48483e-08	0	7.78627e-08	8.30949e-08	7.7644e-08	2.05339e-07	7.80412e-08	2.64357e-06	7.83925e-08	7.81105e-08	7.88996e-08	7.79052e-08	2.89058e-06	7.83037e-08	7.79591e-08	7.81127e-08	8.38651e-08	8.38785e-08	7.8654e-08	7.82665e-08	8.37281e-08	7.79278e-08	7.87949e-08	7.76848e-08	7.87065e-08	7.73112e-08	2.56646e-06
transcription_TU8J2_301_from_BSU23450-MONOMER	0	0	0	0	0	0	0	0	0	0	0	0	0	0	0	0	0	0	0	0	0	0	0	0	0	0	0	0	0	0	0	0	0	0	0	0	0	0	0	0	0	0	0	0	0	0	0	0	0
transcription_TU8J2_631_from_BSU04730-MONOMER	0	0	0	0	0	0	0	0	0	0	0	0	0	0	0	0	0	0	0	0	0	0	0	0	0	0	0	0	0	0	0	0	0	0	0	0	0	0	0	0	0	0	0	0	0	0	0	0	0
transcription_TU8J2_1289_from_BSU25200-MONOMER	0	0	0	0	0	0	0	0	0	0	0	0	0	0	0	0	0	0	0	0	0	0	0	0	0	0	0	0	0	0	0	0	0	0	0	0	0	0	0	0	0	0	0	0	0	0	0	0	0
transcription_TU8J2_390_from_BSU25200-MONOMER	0	0	0	0	0	0	0	0	0	0	0	0	0	0	0	0	0	0	0	0	0	0	0	0	0	0	0	0	0	0	0	0	0	0	0	0	0	0	0	0	0	0	0	0	0	0	0	0	0
transcription_TU8J2_834_from_BSU25200-MONOMER	2.85516e-13	4.38373e-11	6.41245e-11	3.82814e-11	2.00416e-11	2.07978e-11	5.67568e-14	0	0	0	0	0	0	0	0	2.51954e-13	5.67741e-14	4.11877e-12	2.85579e-13	5.6906e-14	2.79873e-14	6.08425e-09	2.31062e-14	0	8.55594e-15	2.85436e-13	2.85453e-13	1.0871e-08	1.52729e-11	2.85563e-13	2.85558e-13	5.70183e-14	2.85543e-13	2.85423e-13	2.79552e-12	2.49191e-11	5.6772e-14	5.67251e-14	2.85387e-13	2.85583e-13	5.6842e-14	2.85469e-13	5.74914e-14	2.01612e-11	2.0862e-10	2.85435e-13	2.85531e-13	1.72052e-13	2.85811e-13
transcription_TU8J2_1509_from_BSU25200-MONOMER	1.25508e-09	1.21767e-09	1.04711e-09	1.25362e-09	1.19081e-09	1.05956e-09	1.19016e-09	0	0	0	0	0	0	0	0	1.25452e-09	1.17677e-09	1.24612e-09	1.15576e-09	1.05494e-09	1.19323e-09	1.04129e-09	1.15302e-09	0	1.20362e-09	1.19018e-09	1.17533e-09	8.19998e-10	1.21656e-09	1.20082e-09	1.08508e-09	1.23707e-09	1.24841e-09	1.23953e-09	1.24582e-09	1.24529e-09	1.20186e-09	1.2603e-09	1.25585e-09	9.89321e-10	1.12147e-09	1.20058e-09	1.05653e-09	1.231e-09	1.22594e-09	1.22434e-09	1.1228e-09	1.19218e-09	1.12023e-09
transcription_TU8J2_705_from_BSU25200-MONOMER	0	0	0	0	0	0	0	0	0	0	0	0	0	0	0	0	0	0	0	0	0	0	0	0	0	0	0	0	0	0	0	0	0	0	0	0	0	0	0	0	0	0	0	0	0	3.46649e-07	0	0	0
transcription_TU8J2_49_from_BSU04730-MONOMER	2.75482e-08	2.40157e-08	0	5.11288e-09	0	6.11912e-10	0	0	0	0	0	0	0	0	0	0	0	2.59504e-08	1.04409e-07	0	8.20377e-08	0	0	0	4.75398e-10	5.50586e-10	0	0	0	0	0	0	6.18897e-10	0	0	4.98427e-10	0	0	0	0	0	0	0	0	0	4.73563e-10	0	0	0
transcription_TU8J2_936_from_BSU25200-MONOMER	0	0	0	0	0	0	0	0	0	0	0	0	0	0	0	0	0	0	0	0	0	0	0	0	0	0	0	0	0	0	0	0	0	0	0	0	0	0	0	0	0	0	0	0	0	0	0	0	0
transcription_TU8J2_690_from_BSU25200-MONOMER	0	0	0	1.52755e-09	1.28726e-08	3.28606e-08	6.43299e-09	0	0	0	0	0	0	0	0	5.05066e-10	2.26712e-09	0	0	3.30252e-09	0	4.39075e-09	9.74783e-10	0	0	0	6.82055e-09	3.70296e-09	6.20112e-08	6.89611e-09	6.26506e-09	3.9666e-08	6.21529e-10	1.35504e-08	3.67396e-08	0	6.47736e-09	5.50366e-11	8.35106e-08	5.03632e-08	1.42622e-10	6.07906e-09	0	0	2.41615e-08	0	1.4545e-10	0	9.7271e-10
transcription_TU8J2_370_from_BSU25200-MONOMER	5.52297e-09	5.51901e-09	3.87816e-09	6.16103e-09	5.58389e-09	6.16785e-09	5.57932e-09	0	0	0	0	0	0	0	0	5.52665e-09	2.63665e-08	5.54846e-09	6.11466e-09	5.42442e-09	5.53765e-09	1.01569e-08	6.07306e-09	0	5.56464e-09	5.99778e-09	5.4294e-09	1.65147e-08	5.52465e-09	5.55118e-09	5.56749e-09	5.3319e-09	6.24649e-09	5.24681e-09	5.54147e-09	5.55154e-09	5.51836e-09	5.54099e-09	6.06636e-09	6.02696e-09	5.57163e-09	5.53187e-09	5.36243e-09	6.13323e-09	5.57882e-09	5.57203e-09	5.57852e-09	5.49687e-09	6.18578e-09
transcription_TU8J2_1242_from_BSU25200-MONOMER	7.91056e-13	7.92636e-13	5.96419e-13	7.92636e-13	7.92636e-13	7.92636e-13	2.8673e-08	0	0	0	0	0	0	0	0	2.9243e-08	7.91056e-13	7.92636e-13	2.25936e-11	7.92636e-13	7.92636e-13	5.34204e-11	3.58069e-08	0	7.91056e-13	2.73735e-11	7.92636e-13	7.92636e-13	2.77948e-08	7.92636e-13	2.79127e-11	3.75692e-08	7.91056e-13	7.92636e-13	7.92636e-13	7.92636e-13	7.92636e-13	7.91056e-13	2.624e-08	4.54936e-11	7.91056e-13	7.92636e-13	4.54354e-08	2.33616e-11	2.92862e-08	7.91056e-13	7.92636e-13	7.55068e-13	3.66144e-08
transcription_TU8J2_1019_from_BSU25200-MONOMER	0	0	0	0	4.63346e-08	0	0	0	0	0	0	0	0	0	0	9.30298e-08	0	0	9.76515e-09	0	0	1.89892e-09	8.27229e-09	0	0	0	0	0	0	0	0	0	0	0	0	6.96899e-08	0	4.45659e-08	0	0	0	0	0	1.35271e-07	5.42959e-08	1.17299e-08	0	0	7.64622e-09
transcription_TU8J2_475_from_BSU25200-MONOMER	0	0	0	0	0	0	0	0	0	0	0	0	0	0	0	0	0	0	0	0	0	0	0	0	0	0	0	0	0	0	0	0	0	0	0	0	0	0	0	0	0	0	0	0	0	0	0	0	0
transcription_TU8J2_347_from_BSU25200-MONOMER	0	0	0	0	0	0	0	0	0	0	0	0	0	0	0	0	0	0	0	5.79568e-10	0	0	0	0	0	0	0	0	0	0	0	0	0	8.81466e-10	0	0	0	0	0	0	0	0	0	0	0	0	0	0	0
transcription_TU8J2_805_from_BSU25200-MONOMER	0	0	0	0	0	0	0	0	0	0	0	0	0	0	0	0	0	0	0	3.99793e-08	0	0	0	0	0	0	3.74202e-08	0	0	0	0	1.56692e-07	0	0	0	0	0	0	0	0	4.24556e-08	0	0	0	0	0	0	0	0
transcription_TU8J2_676_from_BSU25200-MONOMER	3.11249e-09	3.11249e-09	2.6478e-09	3.11249e-09	3.11249e-09	3.11249e-09	3.62576e-09	0	0	0	0	0	0	0	0	3.11249e-09	3.62576e-09	1.3488e-08	3.11249e-09	3.62576e-09	3.57311e-09	3.11249e-09	3.7113e-09	0	3.69156e-09	3.11249e-09	3.11249e-09	3.62576e-09	4.00686e-08	3.11249e-09	3.11249e-09	3.62576e-09	3.11249e-09	3.11249e-09	3.11249e-09	6.22563e-08	3.62576e-09	3.62576e-09	3.11249e-09	3.11249e-09	3.62576e-09	3.11249e-09	3.62576e-09	5.17178e-08	3.62576e-09	3.11249e-09	3.11249e-09	3.03031e-09	3.11249e-09
transcription_TU8J2_28_from_BSU25200-MONOMER	0	0	0	0	8.55421e-10	0	8.55421e-10	0	0	0	0	0	0	0	0	8.55421e-10	8.55421e-10	0	0	8.55421e-10	0	8.55421e-10	8.55421e-10	0	0	0	8.55421e-10	8.55421e-10	8.55421e-10	8.55421e-10	0	8.55421e-10	0	8.55421e-10	8.55421e-10	0	8.55421e-10	8.55421e-10	8.55421e-10	8.55421e-10	8.55421e-10	8.55421e-10	8.55421e-10	0	8.55421e-10	0	8.55421e-10	0	8.55421e-10
transcription_TU8J2_661_from_BSU25200-MONOMER	0	0	0	0	3.58861e-09	0	4.10547e-09	0	0	0	0	0	0	0	0	3.32518e-09	2.41733e-09	0	0	2.30676e-09	0	3.24288e-09	5.14393e-09	0	0	0	1.83295e-09	9.76252e-09	1.91484e-09	2.0757e-09	2.41857e-09	1.93161e-09	0	1.98166e-09	1.9677e-09	0	3.3119e-09	2.08271e-09	3.89363e-09	4.2227e-09	2.38306e-09	3.96836e-09	2.51526e-09	0	3.253e-09	0	2.90912e-09	0	3.9543e-09
transcription_TU8J2_1106_from_BSU25200-MONOMER	0	0	0	0	0	0	0	0	0	0	0	0	0	0	0	0	0	0	0	0	0	0	0	0	0	0	0	0	0	0	0	0	0	0	0	0	0	0	0	0	0	0	0	0	0	0	0	0	0
transcription_TU8J2_1208_from_BSU25200-MONOMER	7.08753e-12	7.09149e-12	5.96003e-12	7.08681e-12	7.09928e-12	7.11144e-12	7.09584e-12	0	0	0	0	0	0	0	0	7.72497e-10	0	7.08806e-12	7.10883e-12	0	7.10009e-12	7.72497e-10	7.1031e-12	0	7.09784e-12	7.10625e-12	0	7.12321e-12	7.72497e-10	0	7.72497e-10	7.09341e-12	7.09445e-12	0	7.09885e-12	7.08788e-12	7.09613e-12	7.72497e-10	7.10861e-12	7.72497e-10	0	7.65403e-10	3.41152e-13	7.09007e-12	7.09216e-12	7.09603e-12	7.10486e-12	6.88826e-12	7.11428e-12
transcription_TU8J2_995_from_BSU25200-MONOMER	0	0	0	0	0	0	0	0	0	0	0	0	0	0	0	0	0	0	0	0	0	0	0	0	0	0	0	0	0	0	0	0	0	0	0	0	0	0	0	0	7.55474e-08	0	0	0	0	0	0	0	0
transcription_TU8J2_1217_from_BSU25200-MONOMER	8.12202e-10	1.84994e-09	1.6057e-09	1.61324e-10	7.44876e-10	8.65902e-10	2.57341e-09	0	0	0	0	0	0	0	0	2.52028e-09	8.1266e-09	8.21667e-10	0	8.69656e-10	6.99098e-10	5.13864e-09	3.06058e-09	0	7.21374e-10	2.14644e-09	1.83909e-09	9.74462e-09	2.49139e-09	8.01592e-10	6.88606e-10	2.71865e-09	1.57635e-10	1.85597e-09	1.87872e-09	1.87666e-09	1.85767e-09	1.86837e-09	2.77329e-09	2.20092e-09	1.89404e-09	7.90868e-10	3.22892e-09	1.60079e-10	2.56739e-09	7.2311e-10	7.22509e-10	8.00526e-10	2.64149e-09
transcription_TU8J2_446_from_BSU25200-MONOMER	9.17188e-08	8.01983e-09	6.90965e-08	8.5041e-09	1.60775e-07	1.00738e-07	1.21952e-07	0	0	0	0	0	0	0	0	7.17425e-08	1.209e-07	8.10945e-09	8.13611e-09	1.92565e-07	8.154e-09	1.98683e-07	1.25091e-07	0	1.46142e-08	1.20704e-07	8.6531e-08	4.81478e-07	1.0632e-07	9.72238e-08	8.57668e-08	1.66054e-07	8.25268e-09	4.87769e-08	1.54837e-07	8.03351e-09	1.27718e-07	1.4113e-07	2.02081e-07	2.19694e-07	2.11524e-07	1.25307e-07	1.62369e-07	8.07702e-09	1.04107e-07	1.577e-08	2.10882e-07	2.26805e-08	1.46135e-07
transcription_TU8J2_250_from_BSU25200-MONOMER	1.0629e-08	2.26249e-10	5.23794e-10	1.1222e-12	2.10668e-10	2.56889e-10	7.0777e-08	0	0	0	0	0	0	0	0	1.1222e-12	7.20236e-08	1.75164e-08	1.1222e-12	4.57766e-09	1.1222e-12	1.21997e-07	8.70303e-09	0	1.1222e-12	6.03045e-08	4.6541e-08	2.55507e-08	5.89406e-08	3.85063e-08	4.59136e-08	1.1222e-12	1.1222e-12	1.20284e-10	1.1222e-12	3.93548e-08	7.47821e-08	2.67876e-08	4.57932e-09	2.40132e-10	6.55245e-08	7.29742e-08	2.77574e-07	1.1222e-12	4.59603e-09	2.02043e-10	6.53022e-08	2.29596e-10	8.27805e-09
transcription_TU8J2_317_from_BSU25200-MONOMER	0	0	0	0	0	0	0	0	0	0	0	0	0	0	0	0	0	0	0	0	0	0	0	0	0	0	0	0	0	0	0	0	0	0	0	0	0	0	0	0	0	0	0	0	0	0	0	0	0
transcription_TU8J2_1092_from_BSU25200-MONOMER	5.72488e-10	4.40882e-10	4.87015e-10	5.72488e-10	5.72488e-10	5.72488e-10	5.72488e-10	0	0	0	0	0	0	0	0	5.72488e-10	5.72488e-10	2.05471e-09	5.72488e-10	6.58032e-10	6.38291e-10	5.72488e-10	6.58032e-10	0	6.58032e-10	5.72488e-10	5.72488e-10	6.58032e-10	5.85193e-09	5.72488e-10	5.72488e-10	6.58032e-10	5.72488e-10	5.72488e-10	5.72488e-10	5.72488e-10	4.34301e-10	6.58032e-10	5.72488e-10	5.72488e-10	6.58032e-10	5.72488e-10	6.58032e-10	7.5161e-09	6.58032e-10	5.72488e-10	5.72488e-10	5.57373e-10	5.72488e-10
transcription_TU8J2_656_from_BSU25200-MONOMER	0	0	0	0	0	0	0	0	0	0	0	0	0	0	0	0	0	0	0	0	0	0	0	0	0	0	0	0	0	0	0	0	0	0	0	0	0	0	0	0	0	0	0	0	0	0	0	0	0
transcription_TU8J2_1194_from_BSU25200-MONOMER	2.66577e-08	2.66577e-08	2.26777e-08	2.66577e-08	2.66577e-08	2.66577e-08	1.74255e-07	0	0	0	0	0	0	0	0	2.66577e-08	2.66577e-08	2.66577e-08	2.66577e-08	2.66577e-08	2.66577e-08	2.66577e-08	2.66577e-08	0	2.66577e-08	2.66577e-08	2.66577e-08	2.66577e-08	2.66577e-08	2.66577e-08	2.66577e-08	2.66577e-08	2.66577e-08	2.66577e-08	2.66577e-08	2.66577e-08	2.66577e-08	2.66577e-08	2.66577e-08	2.66577e-08	2.66577e-08	2.66577e-08	2.66577e-08	2.66577e-08	2.66577e-08	2.66577e-08	2.66577e-08	2.59538e-08	2.66577e-08
transcription_TU8J2_1202_from_BSU25200-MONOMER	5.09325e-10	5.08702e-10	4.30902e-10	5.11331e-10	4.973e-10	4.7849e-10	4.94437e-10	0	0	0	0	0	0	0	0	5.08487e-10	4.94552e-10	5.09844e-10	4.94313e-10	5.07465e-10	5.04684e-10	5.31185e-10	5.16788e-10	0	5.04846e-10	4.91976e-10	4.94998e-10	4.16434e-10	5.03423e-10	4.98485e-10	5.08297e-10	5.00259e-10	4.95466e-10	5.06345e-10	4.94814e-10	5.06118e-10	5.01824e-10	5.05772e-10	4.59037e-10	5.29957e-10	5.02148e-10	4.99183e-10	5.31776e-10	5.0499e-10	5.0353e-10	5.09704e-10	5.01916e-10	4.91567e-10	5.11993e-10
transcription_TU8J2_1428_from_BSU25200-MONOMER	1.44777e-10	1.44778e-10	1.2361e-10	1.44777e-10	0	1.44781e-10	0	0	0	0	0	0	0	0	0	0	0	0	1.44781e-10	0	1.44779e-10	0	0	0	1.44779e-10	0	0	0	0	0	0	0	1.44778e-10	0	0	0	0	0	1.44781e-10	0	0	0	0	0	0	1.44779e-10	0	1.41056e-10	1.44782e-10
transcription_TU8J2_1078_from_BSU25200-MONOMER	0	0	0	0	0	0	0	0	0	0	0	0	0	0	0	0	0	0	0	7.14851e-09	0	0	0	0	0	0	0	0	2.15753e-09	0	0	0	0	0	0	1.85505e-07	0	0	0	3.75775e-08	1.34043e-07	0	0	0	0	0	1.336e-07	0	0
transcription_TU8J2_533_from_BSU25200-MONOMER	0	0	0	0	0	0	0	0	0	0	0	0	0	0	0	0	0	0	0	0	0	0	0	0	0	0	0	0	0	0	0	0	0	0	0	0	0	0	0	0	0	0	0	0	0	0	0	0	0
transcription_TU8J2_641_from_BSU25200-MONOMER	0	6.79365e-08	0	6.45321e-08	0	0	0	0	0	0	0	0	0	0	0	0	0	0	0	0	0	0	0	0	0	0	0	0	0	0	0	0	0	0	0	0	0	0	0	0	0	0	0	0	0	0	0	0	0
transcription_TU8J2_864_from_BSU25200-MONOMER	0	0	0	0	1.25843e-07	0	0	0	0	0	0	0	0	0	0	0	0	0	0	7.1141e-08	0	1.45077e-07	0	0	0	0	0	0	0	0	6.58646e-08	0	0	0	0	0	0	0	2.72418e-07	1.69713e-07	7.55474e-08	0	0	0	0	0	7.53273e-08	0	0
transcription_TU8J2_417_from_BSU16470-MONOMER	0	0	0	0	0	0	0	0	0	0	0	0	0	0	0	0	0	0	0	0	0	0	0	0	0	0	0	0	0	0	0	0	0	0	0	0	0	0	0	0	0	0	0	0	0	0	0	0	0
transcription_TU8J2_221_from_BSU25200-MONOMER	1.47664e-07	1.4788e-07	1.37471e-07	1.47625e-07	1.48304e-07	1.48968e-07	1.48117e-07	0	0	0	0	0	0	0	0	1.47561e-07	1.48065e-07	1.47693e-07	1.48825e-07	1.48983e-07	1.48349e-07	1.48638e-07	1.48513e-07	0	1.48226e-07	1.48685e-07	1.47977e-07	1.49609e-07	1.48028e-07	1.4805e-07	1.48788e-07	1.47984e-07	1.48041e-07	1.47817e-07	1.48281e-07	1.47683e-07	1.48133e-07	1.47595e-07	1.48813e-07	1.49151e-07	1.486e-07	1.48021e-07	1.48833e-07	1.47802e-07	1.47916e-07	1.48127e-07	1.48609e-07	1.45965e-07	1.49123e-07
transcription_TU8J2_519_from_BSU25200-MONOMER	8.47298e-09	0	0	0	0	0	0	0	0	0	0	0	0	0	0	0	0	3.1851e-08	1.00862e-07	0	0	0	0	0	0	0	0	0	0	0	0	0	0	3.72845e-08	0	1.40046e-08	0	0	0	0	0	0	0	0	0	4.52777e-08	0	8.33251e-09	0
transcription_TU8J2_1049_from_BSU25200-MONOMER	0	0	0	0	0	0	0	0	0	0	0	0	0	0	0	0	0	0	0	0	0	0	0	0	0	0	0	0	0	0	0	0	0	0	0	0	0	0	0	0	0	0	0	0	0	0	0	0	0
transcription_TU8J2_14_from_BSU25200-MONOMER	0	1.8314e-15	0	1.8314e-15	1.8314e-15	1.8314e-15	0	0	0	0	0	0	0	0	0	1.8314e-15	0	0	0	0	0	0	1.8314e-15	0	1.8314e-15	1.8314e-15	0	1.8314e-15	0	1.8314e-15	1.8314e-15	1.8314e-15	1.8314e-15	1.8314e-15	1.8314e-15	1.8314e-15	1.8314e-15	0	0	1.8314e-15	1.8314e-15	1.8314e-15	1.8314e-15	1.8314e-15	1.8314e-15	0	1.8314e-15	0	1.8314e-15
transcription_TU8J2_2974_from_BSU25200-MONOMER	0	0	0	0	0	0	0	0	0	0	0	0	0	0	0	0	0	0	0	0	0	0	0	0	0	0	0	0	0	0	0	0	0	0	0	0	0	0	0	0	0	0	0	0	0	0	0	0	0
transcription_TU8J2_946_from_BSU25200-MONOMER	0	0	0	0	0	0	0	0	0	0	0	0	0	0	0	0	0	0	0	0	0	0	0	0	0	0	0	0	0	0	0	0	0	0	0	0	0	0	0	0	0	0	0	0	0	0	0	0	0
transcription_TU8J2_1267_from_BSU25200-MONOMER	0	0	0	0	0	0	0	0	0	0	0	0	0	0	0	0	0	0	0	0	0	0	0	0	0	0	0	0	0	0	0	0	0	0	0	0	0	0	0	0	0	0	0	0	0	0	0	0	0
transcription_TU8J2_2947_from_BSU25200-MONOMER	1.76919e-09	1.76919e-09	1.50505e-09	1.76919e-09	1.76919e-09	1.76919e-09	1.76919e-09	0	0	0	0	0	0	0	0	1.76919e-09	9.56373e-08	1.76919e-09	1.76919e-09	1.76919e-09	1.76919e-09	1.76919e-09	1.76919e-09	0	1.76919e-09	1.76919e-09	1.76919e-09	1.76919e-09	1.76919e-09	1.76919e-09	1.76919e-09	1.76919e-09	1.76919e-09	1.76919e-09	1.76919e-09	1.76919e-09	1.76919e-09	1.76919e-09	1.76919e-09	1.76919e-09	1.76919e-09	4.67729e-08	1.76919e-09	1.76919e-09	1.76919e-09	1.76919e-09	1.76919e-09	1.72248e-09	1.76919e-09
transcription_TU8J2_2956_from_BSU25200-MONOMER	1.00322e-12	9.88078e-13	8.97656e-13	1.01152e-12	2.65454e-12	9.09932e-13	2.9067e-12	0	0	0	0	0	0	0	0	1.92996e-12	1.96352e-12	9.99346e-13	9.33244e-13	1.53278e-12	9.66646e-13	1.5176e-12	2.92294e-12	0	9.72122e-13	9.49015e-13	1.47861e-12	1.14074e-12	1.33772e-12	1.36381e-12	1.19214e-12	1.44709e-12	9.88338e-13	9.96406e-13	1.38693e-12	1.0056e-12	2.59977e-12	1.37762e-12	2.71919e-12	2.43832e-12	1.80717e-12	2.91571e-12	1.31343e-12	9.94102e-13	2.5372e-12	9.83296e-13	2.25435e-12	9.94293e-13	1.68928e-12
transcription_TU8J2_371_from_BSU25200-MONOMER	0	0	0	0	0	0	0	0	0	0	0	0	0	0	0	0	0	0	0	0	0	0	0	0	0	0	0	0	0	0	0	0	0	0	0	0	0	0	0	0	0	0	0	0	0	0	0	0	0
transcription_TU8J2_931_from_BSU25200-MONOMER	0	0	0	0	0	0	0	0	0	0	0	0	0	0	0	0	0	0	0	0	0	0	0	0	0	0	0	0	0	0	0	0	0	0	0	0	0	0	0	0	0	0	0	0	0	0	0	0	0
transcription_TU8J2_280_from_BSU25200-MONOMER	0	0	0	0	0	0	0	0	0	0	0	0	0	0	0	0	0	0	0	0	0	0	0	0	0	0	0	0	0	0	0	0	0	0	0	0	0	0	0	0	0	0	0	0	0	0	0	0	0
transcription_TU8J2_575_from_BSU25200-MONOMER	9.5791e-08	7.10329e-09	4.93844e-08	7.67298e-09	0	1.9218e-08	0	0	0	0	0	0	0	0	0	7.74883e-08	0	7.20187e-09	7.05119e-09	9.21181e-10	1.43821e-08	0	0	0	2.13838e-08	0	0	0	0	0	0	0	7.36013e-09	1.2271e-08	0	7.11881e-09	0	4.88347e-08	0	0	0	0	0	7.17189e-09	0	2.23678e-08	0	2.89321e-08	0
transcription_TU8J2_686_from_BSU34200-MONOMER	1.51708e-09	6.71978e-08	1.98805e-08	6.22024e-08	6.66292e-08	5.33807e-08	6.74817e-08	0	0	0	0	0	0	0	0	2.94098e-08	4.2393e-08	4.86335e-09	1.53363e-09	6.8213e-08	1.53362e-09	3.06112e-08	2.4726e-08	0	2.36787e-08	2.4133e-08	2.37103e-08	9.94384e-08	2.39613e-08	2.60168e-08	2.37437e-08	2.63359e-08	2.40576e-08	4.87371e-09	2.60494e-08	6.66502e-08	6.65143e-08	2.37305e-08	6.85793e-08	2.66934e-08	6.67043e-08	2.37638e-08	7.20393e-08	2.39474e-08	5.48486e-08	4.39345e-08	6.67168e-08	5.38153e-10	7.0304e-08
transcription_TU8J2_266_from_BSU25200-MONOMER	0	0	0	0	0	0	0	0	0	0	0	0	0	0	0	0	0	0	0	0	0	0	0	0	0	0	0	0	0	0	0	0	0	0	0	0	0	0	0	0	0	0	0	0	0	0	0	0	0
transcription_TU8J2_792_from_BSU25200-MONOMER	1.32833e-08	7.05739e-09	3.63679e-08	5.92897e-09	1.97034e-08	1.12804e-09	1.15998e-09	0	0	0	0	0	0	0	0	1.94018e-08	1.17573e-09	0	8.79785e-09	1.17421e-09	1.81055e-08	1.86558e-09	4.49344e-09	0	2.21944e-08	1.09875e-09	1.17388e-09	1.09117e-09	1.15907e-09	1.1279e-09	1.11889e-09	1.16061e-09	1.26997e-08	0	1.13427e-09	2.90966e-08	1.15398e-09	1.90282e-08	1.12739e-09	1.85922e-09	1.13619e-09	1.16399e-09	1.08768e-09	0	1.1938e-09	2.21909e-08	1.1356e-09	9.38865e-09	4.21881e-09
transcription_TU8J2_563_from_BSU25200-MONOMER	6.36911e-15	0	4.80201e-15	0	0	0	0	0	0	0	0	0	0	0	0	0	0	0	1.8191e-13	0	0	4.3011e-13	0	0	6.36911e-15	2.20395e-13	0	0	0	0	2.24736e-13	0	0	0	0	6.38183e-15	0	0	2.16263e-13	0	0	0	0	1.88093e-13	0	0	0	6.07936e-15	6.38183e-15
transcription_TU8J2_572_from_BSU25200-MONOMER	5.21092e-08	7.52378e-08	8.13264e-08	6.03419e-08	3.7811e-08	2.16472e-09	2.226e-09	0	0	0	0	0	0	0	0	5.58641e-08	2.25624e-09	6.41385e-08	1.68831e-08	2.92391e-08	3.99918e-08	3.58006e-09	8.62294e-09	0	4.92078e-08	2.1085e-09	2.25269e-09	2.09397e-09	2.22426e-09	2.16445e-09	2.14715e-09	2.22721e-09	2.78012e-08	7.40794e-08	2.17668e-09	9.7747e-08	2.21449e-09	3.65153e-08	2.16347e-09	3.56785e-09	1.38724e-07	2.23371e-09	1.84924e-08	0	2.29091e-09	1.31337e-07	1.37386e-07	4.296e-08	8.09592e-09
transcription_TU8J2_1218_from_BSU25200-MONOMER	5.72488e-10	5.72488e-10	4.87015e-10	5.72488e-10	5.72488e-10	5.72488e-10	6.58032e-10	0	0	0	0	0	0	0	0	5.72488e-10	6.58032e-10	2.05471e-09	5.72488e-10	6.58032e-10	6.38291e-10	5.72488e-10	6.58032e-10	0	6.58032e-10	5.72488e-10	5.72488e-10	6.58032e-10	5.85193e-09	5.72488e-10	5.72488e-10	6.58032e-10	5.72488e-10	5.72488e-10	5.72488e-10	1.04298e-08	6.58032e-10	6.58032e-10	5.72488e-10	5.72488e-10	6.58032e-10	5.72488e-10	6.58032e-10	7.5161e-09	6.58032e-10	5.72488e-10	5.72488e-10	5.57373e-10	5.72488e-10
transcription_TU8J2_447_from_BSU25200-MONOMER	0	0	0	0	0	0	0	0	0	0	0	0	0	0	0	0	0	0	0	0	0	0	0	0	0	0	0	0	0	0	0	0	0	0	0	0	0	0	0	0	0	0	0	0	0	0	0	0	0
transcription_TU8J2_327_from_BSU25200-MONOMER	0	0	0	0	0	0	0	0	0	0	0	0	0	0	0	0	0	0	0	0	0	0	0	0	0	0	0	0	0	0	0	0	0	0	0	0	0	0	0	0	0	0	0	0	0	0	0	0	0
transcription_TU8J2_777_from_MONOMER8J2-6	0	0	3.27236e-10	0	0	1.6008e-10	7.02365e-13	0	0	0	0	0	0	0	0	7.02365e-13	0	1.47064e-10	0	7.0832e-11	1.21015e-10	4.9177e-10	7.02365e-13	0	1.25765e-10	1.44123e-10	1.41259e-10	9.31443e-10	0	1.43358e-10	1.1884e-10	7.02365e-13	0	7.45813e-11	1.4446e-10	1.48307e-10	1.37351e-10	1.4951e-10	7.02365e-13	1.49592e-10	1.26991e-10	1.4075e-10	0	0	7.02365e-13	1.25752e-10	1.27035e-10	1.43016e-10	0
transcription_TU8J2_237_from_BSU25200-MONOMER	0	0	0	0	0	0	0	0	0	0	0	0	0	0	0	0	0	0	0	0	0	0	0	0	0	0	0	0	0	0	0	0	0	0	0	0	0	0	0	0	0	0	0	0	0	0	0	0	0
transcription_TU8J2_762_from_BSU25200-MONOMER	0	0	0	0	0	0	0	0	0	0	0	0	0	0	0	0	0	0	0	0	0	0	0	0	0	0	0	0	0	0	0	0	0	0	0	0	0	0	0	0	0	0	0	0	0	0	0	0	0
transcription_TU8J2_865_from_BSU25200-MONOMER	0	0	0	0	0	0	0	0	0	0	0	0	0	0	0	0	0	0	0	0	0	0	0	0	0	0	0	0	0	0	0	0	0	0	0	0	0	0	0	0	0	0	0	0	0	0	0	0	0
transcription_TU8J2_13_from_BSU25200-MONOMER	0	0	0	0	0	0	0	0	0	0	0	0	0	0	0	0	0	0	0	0	0	0	0	0	0	0	0	0	0	0	0	0	0	0	0	0	0	0	0	0	0	0	0	0	0	0	0	0	0
transcription_TU8J2_30_from_BSU25200-MONOMER	0	0	0	0	0	0	0	0	0	0	0	0	0	0	0	0	0	0	0	0	0	0	0	0	0	0	0	0	0	0	0	0	0	0	0	0	0	0	0	0	0	0	0	0	0	0	0	0	0
transcription_TU8J2_1175_from_BSU01730-MONOMER	0	0	0	0	0	0	0	0	0	0	0	0	0	0	0	0	0	0	0	0	0	0	0	0	0	0	0	0	0	0	0	0	0	0	0	0	0	0	0	0	0	0	0	0	0	0	0	0	0
transcription_TU8J2_105_from_BSU25200-MONOMER	0	0	0	0	0	0	0	0	0	0	0	0	0	0	0	0	0	2.3062e-07	0	0	0	0	0	0	0	0	0	0	0	0	0	0	0	0	0	0	0	0	0	0	0	0	0	0	0	0	0	0	0
transcription_TU8J2_1059_from_BSU25200-MONOMER	0	0	0	0	0	0	0	0	0	0	0	0	0	0	0	0	0	0	0	0	0	0	0	0	0	0	0	0	0	0	0	0	0	0	0	0	0	0	0	0	0	0	0	0	0	0	0	0	0
transcription_TU8J2_514_from_BSU25200-MONOMER	0	0	0	0	0	0	0	0	0	0	0	0	0	0	0	0	0	0	0	0	0	0	0	0	0	0	0	0	0	0	0	0	0	0	0	0	0	0	0	0	0	0	0	0	0	0	0	0	0
transcription_TU8J2_836_from_BSU25200-MONOMER	7.48108e-09	7.48108e-09	6.36415e-09	7.48108e-09	7.48108e-09	7.48108e-09	7.48108e-09	0	0	0	0	0	0	0	0	7.48108e-09	7.48108e-09	7.48108e-09	7.48108e-09	7.48108e-09	7.48108e-09	7.48108e-09	7.48108e-09	0	7.48108e-09	7.48108e-09	7.48108e-09	7.48108e-09	7.48108e-09	7.48108e-09	7.48108e-09	7.48108e-09	7.48108e-09	7.48108e-09	7.48108e-09	7.48108e-09	7.48108e-09	7.48108e-09	7.48108e-09	7.48108e-09	7.48108e-09	7.48108e-09	7.48108e-09	7.48108e-09	7.48108e-09	7.48108e-09	7.48108e-09	7.28356e-09	7.48108e-09
transcription_TU8J2_613_from_BSU25200-MONOMER	0	0	0	0	0	0	0	0	0	0	0	0	0	0	0	0	0	0	0	0	0	0	0	0	0	0	0	0	0	0	0	0	0	0	0	0	0	0	0	0	0	0	0	0	0	0	0	0	0
transcription_TU8J2_1044_from_BSU25200-MONOMER	8.82337e-10	8.85072e-10	7.63014e-10	8.85302e-10	9.05561e-10	1.11587e-09	1.53376e-09	0	0	0	0	0	0	0	0	1.5104e-09	8.94074e-10	8.91616e-10	8.74416e-10	9.10998e-10	8.77025e-10	2.14984e-09	1.81702e-09	0	8.85101e-10	1.01714e-09	8.82936e-10	3.95644e-09	1.48224e-09	9.0564e-10	8.97695e-10	1.69372e-09	9.13908e-10	8.87348e-10	8.97489e-10	8.95761e-10	8.91358e-10	8.93608e-10	1.58822e-09	1.04706e-09	9.06258e-10	9.04423e-10	2.01389e-09	8.88727e-10	1.533e-09	8.81132e-10	9.08636e-10	8.95987e-10	1.86468e-09
transcription_TU8J2_50_from_BSU04730-MONOMER	0	0	0	0	0	0	0	0	0	0	0	0	0	0	0	0	0	0	0	0	0	0	0	0	0	0	0	0	0	0	0	0	0	0	0	0	0	0	0	0	0	0	0	0	0	0	0	0	0
transcription_TU8J2_1268_from_BSU25200-MONOMER	2.54582e-09	2.50304e-09	1.38937e-09	2.54833e-09	2.41361e-09	2.33718e-09	2.41906e-09	0	0	0	0	0	0	0	0	2.55353e-09	2.45193e-09	0	2.34308e-09	2.36487e-09	2.41397e-09	2.06963e-09	2.36884e-09	0	2.44011e-09	2.3996e-09	2.55672e-09	2.35031e-09	2.45575e-09	2.43069e-09	2.39367e-09	2.448e-09	2.46012e-09	2.50598e-09	2.39516e-09	2.52833e-09	2.44013e-09	2.53987e-09	2.57581e-09	2.12453e-09	2.3857e-09	2.44648e-09	2.05829e-09	2.52812e-09	2.50724e-09	2.44423e-09	2.38541e-09	1.61944e-09	2.26438e-09
transcription_TU8J2_821_from_BSU25200-MONOMER	1.11249e-10	1.09526e-10	9.17369e-11	1.12188e-10	1.07167e-10	1.00601e-10	1.07715e-10	0	0	0	0	0	0	0	0	1.12053e-10	1.07415e-10	1.10806e-10	1.03299e-10	1.04175e-10	1.07073e-10	9.29954e-11	1.06237e-10	0	1.07701e-10	1.04988e-10	1.04215e-10	9.43924e-11	1.09678e-10	1.08402e-10	1.05269e-10	1.09675e-10	1.09571e-10	1.10471e-10	1.10265e-10	1.11529e-10	1.08772e-10	1.11596e-10	1.1152e-10	9.25145e-11	1.04486e-10	1.09129e-10	9.39886e-11	1.10214e-10	1.05952e-10	1.08973e-10	1.04446e-10	1.088e-10	1.03296e-10
transcription_TU8J2_830_from_BSU25200-MONOMER	0	0	0	0	1.38294e-12	0	1.5853e-12	0	0	0	0	0	0	0	0	9.17518e-13	6.18429e-13	0	0	2.38422e-13	0	6.34184e-13	1.61487e-12	0	0	0	8.61774e-14	2.8098e-13	0	0	2.41124e-13	0	0	0	0	0	1.39133e-12	0	1.3828e-12	1.4985e-12	5.14492e-13	1.5812e-12	0	0	1.18471e-12	0	9.26083e-13	0	4.13845e-13
transcription_TU8J2_2957_from_BSU25200-MONOMER	0	0	0	0	5.10977e-09	0	0	0	0	0	0	0	0	0	0	0	0	0	0	0	0	0	0	0	0	0	0	0	0	0	0	0	0	0	0	0	0	0	0	0	0	0	0	0	0	0	0	0	0
transcription_TU8J2_372_from_BSU25200-MONOMER	5.75994e-07	5.40195e-07	4.42362e-07	6.14488e-07	4.74555e-07	3.59446e-07	4.75516e-07	0	0	0	0	0	0	0	0	6.02778e-07	4.53042e-07	5.81834e-07	4.20789e-07	3.81469e-07	4.82161e-07	2.3949e-07	4.52179e-07	0	4.92431e-07	4.00372e-07	4.3459e-07	0	5.50986e-07	4.84147e-07	4.42002e-07	4.74545e-07	5.27566e-07	5.74741e-07	4.43337e-07	6.44888e-07	5.31656e-07	5.88155e-07	4.24171e-07	1.69616e-07	3.9924e-07	5.0625e-07	2.23899e-07	5.53594e-07	5.30572e-07	5.41176e-07	3.97813e-07	5.56995e-07	3.10682e-07
transcription_TU8J2_1146_from_BSU25200-MONOMER	0	0	0	0	0	0	0	0	0	0	0	0	0	0	0	0	0	0	0	0	0	0	0	0	0	0	0	0	0	0	0	0	0	0	0	0	0	0	0	0	0	0	0	0	0	0	0	0	0
transcription_TU8J2_477_from_BSU25200-MONOMER	0	0	0	0	0	0	0	0	0	0	0	0	0	0	0	0	0	0	0	0	0	0	0	0	0	0	0	0	0	0	0	0	0	0	0	0	0	0	0	0	0	0	0	0	0	0	0	0	0
transcription_TU8J2_358_from_BSU25200-MONOMER	4.27721e-10	4.27721e-10	2.11379e-10	4.27721e-10	4.27721e-10	4.27721e-10	0	0	0	0	0	0	0	0	0	3.42177e-10	0	6.98336e-09	4.27721e-10	0	9.87048e-11	2.23275e-06	0	0	0	4.27721e-10	4.27721e-10	0	2.59695e-08	4.27721e-10	4.27721e-10	0	4.27721e-10	4.27721e-10	4.27721e-10	4.88588e-08	0	0	4.27721e-10	4.27721e-10	0	3.42177e-10	0	3.42903e-08	0	4.27721e-10	4.27721e-10	2.41916e-10	4.27721e-10
transcription_TU8J2_173_from_BSU25200-MONOMER	0	0	0	0	0	0	0	0	0	0	0	0	0	0	0	0	0	0	0	0	0	0	0	0	0	0	0	0	0	0	0	0	0	8.29848e-08	0	0	0	0	0	0	0	0	0	0	0	0	0	0	0
transcription_TU8J2_1239_from_BSU25200-MONOMER	0	0	0	0	1.25843e-07	0	0	0	0	0	0	0	0	0	0	0	0	0	0	0	0	0	0	0	0	0	0	0	0	0	0	0	0	0	0	0	0	0	0	0	0	0	0	0	0	0	0	0	0
transcription_TU8J2_471_from_BSU25200-MONOMER	0	0	0	0	0	0	0	0	0	0	0	0	0	0	0	0	0	0	0	0	0	0	0	0	0	0	0	0	0	0	0	0	0	0	0	0	0	0	0	0	0	0	0	0	0	0	0	0	0
transcription_TU8J2_1219_from_BSU25200-MONOMER	5.72488e-10	5.72488e-10	4.87015e-10	5.72488e-10	5.72488e-10	5.72488e-10	6.58032e-10	0	0	0	0	0	0	0	0	5.72488e-10	6.58032e-10	2.05471e-09	5.72488e-10	6.58032e-10	6.38291e-10	5.72488e-10	6.58032e-10	0	6.58032e-10	5.72488e-10	5.72488e-10	6.58032e-10	5.85193e-09	5.72488e-10	5.72488e-10	6.58032e-10	5.72488e-10	5.72488e-10	5.72488e-10	1.04298e-08	6.58032e-10	6.58032e-10	5.72488e-10	5.72488e-10	6.58032e-10	5.72488e-10	6.58032e-10	7.5161e-09	6.58032e-10	5.72488e-10	5.72488e-10	5.57373e-10	5.72488e-10
transcription_TU8J2_1000_from_BSU25200-MONOMER	0	0	0	0	0	0	0	0	0	0	0	0	0	0	0	0	0	0	0	0	0	0	0	0	0	0	0	0	0	0	0	0	0	0	0	0	0	0	0	0	0	0	0	0	0	0	0	0	0
transcription_TU8J2_903_from_BSU25200-MONOMER	5.43503e-08	4.72819e-08	2.55259e-07	9.47561e-09	2.08424e-10	2.54645e-10	0	0	0	0	0	0	0	0	0	0	2.82722e-09	5.11463e-08	2.08078e-07	1.12049e-10	1.63332e-07	7.84602e-10	0	0	1.99818e-10	2.29149e-10	2.24574e-10	1.48709e-09	0	2.27928e-10	1.88754e-10	0	4.68193e-10	1.1804e-10	2.29689e-10	2.35834e-10	2.18329e-10	2.37756e-10	0	2.37887e-10	2.01777e-10	2.2376e-10	0	4.58156e-10	0	1.99798e-10	2.01848e-10	2.27411e-10	0
transcription_TU8J2_328_from_BSU25200-MONOMER	0	0	0	0	0	0	0	0	0	0	0	0	0	0	0	0	0	0	0	0	0	0	0	0	0	0	0	0	0	0	0	0	0	0	0	0	0	0	0	0	0	0	0	0	0	0	7.53273e-08	0	0
transcription_TU8J2_787_from_BSU15320-MONOMER	4.93524e-10	6.71385e-08	0	6.21432e-08	2.93709e-08	5.29793e-08	6.58032e-11	0	0	0	0	0	0	0	0	4.0798e-10	6.58032e-11	7.00311e-09	4.93524e-10	6.58032e-11	0	4.93524e-10	1.9741e-11	0	0	4.93524e-10	4.93524e-10	6.58032e-11	2.59892e-08	4.93524e-10	4.93524e-10	6.58032e-11	4.93524e-10	4.93524e-10	4.93524e-10	3.91528e-08	6.58032e-11	6.58032e-11	4.93524e-10	4.93524e-10	6.58032e-11	4.93524e-10	6.58032e-11	3.43101e-08	5.43617e-08	4.93524e-10	4.93524e-10	8.32856e-11	4.93524e-10
transcription_TU8J2_559_from_BSU25200-MONOMER	1.22029e-08	7.31753e-08	5.99432e-43	6.65107e-09	0	2.62594e-07	5.98651e-08	0	0	0	0	0	0	0	0	1.19017e-09	5.52115e-08	9.50301e-09	1.53763e-07	0	9.57686e-08	1.0872e-07	1.05742e-08	0	7.568e-08	4.97599e-08	3.5472e-08	1.47656e-08	4.80293e-08	2.75698e-08	3.4966e-08	9.04597e-08	6.46575e-08	3.04787e-08	7.89307e-08	4.11728e-08	6.38847e-08	2.85984e-08	6.30734e-09	1.24388e-07	5.47089e-08	6.219e-08	1.06828e-08	4.10633e-08	6.42903e-09	1.16103e-09	5.44875e-08	1.14735e-09	1.02453e-08
transcription_TU8J2_89_from_BSU25200-MONOMER	0	0	0	0	0	0	0	0	0	0	0	0	0	0	0	0	0	0	0	5.58957e-10	0	0	0	0	0	0	0	0	0	0	0	0	0	9.43644e-10	0	0	0	0	0	0	0	0	0	0	0	0	0	0	0
transcription_TU8J2_1439_from_BSU25200-MONOMER	0	0	0	0	0	0	0	0	0	0	0	0	0	0	0	0	0	0	0	0	0	0	0	0	0	0	0	0	0	0	0	0	0	0	0	0	0	0	0	0	0	0	0	0	0	0	0	0	0
transcription_TU8J2_763_from_BSU25200-MONOMER	3.02295e-08	2.5649e-09	8.83782e-08	0	0	0	0	0	0	0	0	0	0	0	0	4.55015e-08	0	1.56428e-08	1.91604e-08	0	4.23756e-08	1.89892e-09	0	0	5.25586e-08	0	0	0	0	0	0	0	2.88056e-08	7.98495e-08	0	6.96899e-08	0	0	0	1.96186e-09	0	0	0	8.66071e-08	0	5.25447e-08	0	8.63073e-08	0
transcription_TU8J2_643_from_BSU25200-MONOMER	0	0	0	0	0	0	0	0	0	0	0	0	0	0	0	0	0	0	0	2.81642e-09	0	0	0	0	0	0	0	0	0	0	0	0	0	4.2835e-09	0	0	0	0	0	0	0	0	0	0	0	0	0	0	0
transcription_TU8J2_419_from_BSU25200-MONOMER	2.382e-11	2.382e-11	2.02637e-11	2.382e-11	2.382e-11	2.382e-11	2.382e-11	0	0	0	0	0	0	0	0	2.382e-11	2.382e-11	2.382e-11	2.382e-11	2.382e-11	2.382e-11	2.382e-11	2.382e-11	0	2.382e-11	2.382e-11	2.382e-11	2.382e-11	2.382e-11	2.382e-11	2.382e-11	2.382e-11	2.382e-11	2.382e-11	2.382e-11	2.382e-11	2.382e-11	2.382e-11	2.382e-11	2.382e-11	2.382e-11	2.382e-11	2.382e-11	2.382e-11	2.382e-11	2.382e-11	2.382e-11	2.31911e-11	2.382e-11
transcription_TU8J2_875_from_BSU13450-MONOMER	0	0	0	0	0	0	0	0	0	0	0	0	0	0	0	0	0	0	0	0	0	0	0	0	0	0	0	0	0	0	0	0	0	0	0	0	0	0	0	0	0	0	0	0	0	0	0	0	0
transcription_TU8J2_1424_from_BSU25200-MONOMER	1.47664e-07	1.4788e-07	1.37471e-07	1.47625e-07	1.48304e-07	1.48968e-07	1.48117e-07	0	0	0	0	0	0	0	0	1.47561e-07	1.48065e-07	1.47693e-07	1.48825e-07	1.48983e-07	1.48349e-07	1.48638e-07	1.48513e-07	0	1.48226e-07	1.48685e-07	1.47977e-07	1.49609e-07	1.48028e-07	1.4805e-07	1.48788e-07	1.47984e-07	1.48041e-07	1.47817e-07	1.48281e-07	1.47683e-07	1.48133e-07	1.47595e-07	1.48813e-07	1.49151e-07	1.486e-07	1.48021e-07	1.48833e-07	1.47802e-07	1.47916e-07	1.48127e-07	1.48609e-07	1.45965e-07	1.49123e-07
transcription_TU8J2_130_from_BSU25200-MONOMER	8.07122e-10	8.04809e-10	6.99308e-10	8.08407e-10	7.98377e-10	8.00538e-10	7.80486e-10	0	0	0	0	0	0	0	0	8.05986e-10	7.85557e-10	8.09437e-10	8.04298e-10	8.13051e-10	8.23577e-10	8.30593e-10	7.02815e-10	0	8.164e-10	8.2201e-10	7.85085e-10	8.85377e-10	8.00274e-10	8.18713e-10	8.24321e-10	7.96955e-10	7.86161e-10	8.0505e-10	7.86588e-10	7.93978e-10	7.99089e-10	8.01134e-10	7.72567e-10	8.50298e-10	7.99372e-10	7.97118e-10	8.18734e-10	7.9996e-10	7.56449e-10	8.12204e-10	7.99522e-10	7.90555e-10	6.60781e-10
transcription_TU8J2_300_from_BSU38700-MONOMER	0	0	0	0	0	0	0	0	0	0	0	0	0	0	0	0	0	0	0	0	0	0	0	0	0	0	0	0	0	0	0	0	0	0	0	0	0	0	0	0	0	0	0	0	0	0	0	0	0
transcription_TU8J2_629_from_BSU25200-MONOMER	0	0	0	0	0	0	3.16169e-07	0	0	0	0	0	0	0	0	8.04823e-12	0	0	0	0	0	8.07066e-12	0	0	0	0	0	0	8.85499e-10	8.05841e-12	8.85515e-10	0	0	4.52828e-10	0	0	0	8.04894e-12	0	8.85522e-10	0	0	7.68723e-12	0	0	0	0	0	0
transcription_TU8J2_1176_from_BSU25200-MONOMER	0	0	0	0	1.98221e-06	0	2.27588e-06	0	0	0	0	0	0	0	0	0	2.44811e-06	0	0	2.2996e-06	0	2.54553e-07	2.27681e-06	0	0	0	2.94227e-06	0	2.26891e-06	2.50963e-06	0	2.98195e-06	0	0	2.55407e-06	0	1.47874e-06	2.4196e-06	2.14973e-06	6.56344e-07	2.27306e-06	2.27954e-06	3.00997e-06	0	2.33e-06	0	2.50712e-06	0	2.23267e-06
transcription_TU8J2_734_from_BSU25200-MONOMER	0	0	0	0	0	0	0	0	0	0	0	0	0	0	0	0	0	0	0	0	0	0	0	0	0	0	0	7.45351e-07	0	0	0	0	0	0	0	0	0	0	0	0	0	0	0	0	0	0	0	0	0
transcription_TU8J2_218_from_BSU25200-MONOMER	6.13523e-07	6.13394e-07	5.50266e-07	6.13728e-07	6.15899e-07	6.33398e-07	1.86705e-06	0	0	0	0	0	0	0	0	7.64889e-07	7.54958e-07	6.49469e-07	6.12765e-07	7.77301e-07	6.14635e-07	7.31731e-07	6.52843e-07	0	6.15844e-07	6.26196e-07	6.16464e-07	9.00821e-07	7.6265e-07	6.15986e-07	6.20788e-07	6.38177e-07	6.16447e-07	6.25866e-07	6.19323e-07	8.49381e-07	6.1634e-07	6.19802e-07	6.44061e-07	6.34113e-07	6.17016e-07	6.18376e-07	6.51933e-07	7.79188e-07	6.16956e-07	6.01408e-07	6.15305e-07	6.01223e-07	6.55014e-07
transcription_TU8J2_1295_from_BSU25200-MONOMER	1.61309e-09	1.52135e-09	1.96576e-09	1.64915e-09	3.23315e-09	2.63072e-09	4.15661e-09	0	0	0	0	0	0	0	0	3.01209e-09	2.46156e-09	0	1.25484e-09	2.3422e-09	1.79859e-09	0	5.16269e-09	0	1.9673e-09	2.24461e-09	1.43363e-09	2.06891e-08	0	1.67556e-09	2.01925e-09	1.97816e-09	1.70432e-09	1.59865e-09	1.58696e-09	0	3.3634e-09	2.10543e-09	3.53302e-09	3.85139e-09	2.43717e-09	3.66054e-09	2.55132e-09	0	3.4941e-09	1.61699e-09	2.53554e-09	2.06195e-09	3.56415e-09
transcription_TU8J2_388_from_BSU25200-MONOMER	9.6415e-07	7.96688e-07	4.64039e-06	7.27626e-07	1.95665e-06	5.93157e-07	5.88491e-07	0	0	0	0	0	0	0	0	5.85676e-07	9.86306e-07	8.76455e-07	4.0514e-06	5.74938e-07	3.15226e-06	7.29721e-07	6.13079e-07	0	2.95305e-06	5.80887e-07	5.65571e-07	9.72746e-07	5.8467e-07	5.6823e-07	5.64905e-07	5.91588e-07	5.70391e-07	1.08503e-06	5.68221e-07	5.68453e-07	5.66304e-07	5.67754e-07	6.01225e-07	5.8112e-07	5.67098e-07	5.67465e-07	6.06762e-07	5.66889e-07	5.58785e-07	3.86094e-06	5.67269e-07	2.07965e-06	6.18887e-07
transcription_TU8J2_4_from_BSU25200-MONOMER	0	0	0	0	1.26261e-13	0	3.14185e-09	0	0	0	0	0	0	0	0	1.25628e-13	3.4207e-09	2.63265e-12	0	3.13044e-09	0	1.26545e-13	2.63824e-12	0	0	0	1.25982e-13	3.4257e-09	3.42898e-09	1.26044e-13	3.42973e-09	3.71769e-09	0	1.25846e-13	1.26241e-13	2.63259e-12	3.72691e-09	3.42748e-09	3.42849e-09	1.26982e-13	1.26512e-13	1.2602e-13	1.26711e-13	2.89555e-10	3.42825e-09	0	1.2652e-13	0	1.26957e-13
transcription_TU8J2_1161_from_BSU23100-MONOMER	8.55421e-10	8.55421e-10	7.27707e-10	8.55421e-10	0	8.55421e-10	0	0	0	0	0	0	0	0	0	0	0	8.55421e-10	8.55421e-10	0	8.55421e-10	0	0	0	8.55421e-10	8.55421e-10	0	0	0	0	8.55421e-10	0	8.55421e-10	0	0	8.55421e-10	0	0	0	0	0	0	0	8.55421e-10	0	8.55421e-10	0	8.32836e-10	0
transcription_TU8J2_1269_from_CPLX8J2-36	2.31391e-10	2.25126e-10	0	0	2.09546e-10	0	0	0	0	0	0	0	0	0	0	0	2.82834e-09	0	4.00514e-10	0	0	0	0	0	0	0	0	0	1.1222e-12	0	0	0	0	0	0	0	0	0	0	0	0	0	0	0	0	0	0	0	0
transcription_TU8J2_1045_from_BSU25200-MONOMER	7.62956e-08	0	0	0	0	0	0	0	0	0	0	0	0	0	0	0	0	0	0	0	0	0	0	0	0	0	0	0	0	0	0	0	0	0	0	0	0	0	0	0	0	0	0	0	0	0	0	0	0
transcription_TU8J2_373_from_BSU25200-MONOMER	3.11333e-10	3.11333e-10	2.64851e-10	3.11333e-10	3.11333e-10	3.11333e-10	3.11333e-10	0	0	0	0	0	0	0	0	3.11333e-10	3.11333e-10	3.11333e-10	3.11333e-10	3.11333e-10	3.11333e-10	3.11333e-10	3.11333e-10	0	3.11333e-10	3.11333e-10	3.11333e-10	3.11333e-10	3.11333e-10	3.11333e-10	3.11333e-10	3.11333e-10	3.11333e-10	3.11333e-10	3.11333e-10	3.11333e-10	3.11333e-10	3.11333e-10	3.11333e-10	0	3.11333e-10	3.11333e-10	3.11333e-10	3.11333e-10	3.11333e-10	3.11333e-10	0	3.03113e-10	3.11333e-10
transcription_TU8J2_60_from_BSU15320-MONOMER	2.85683e-12	1.88718e-12	2.47635e-08	2.85704e-12	2.87242e-12	2.8873e-12	2.8792e-12	0	0	0	0	0	0	0	0	2.85445e-12	2.88618e-12	2.87083e-12	2.88241e-12	2.9393e-12	2.87935e-12	2.45154e-06	2.94505e-12	0	2.87166e-12	2.87467e-12	2.88152e-12	4.38044e-06	2.8747e-12	2.92578e-12	2.92389e-12	2.98458e-12	2.86785e-12	2.8694e-12	2.93692e-12	2.87313e-12	2.88531e-12	2.86643e-12	2.85465e-12	2.93376e-12	2.91351e-12	2.88773e-12	3.17519e-12	2.86129e-12	2.87132e-12	2.87425e-12	2.91277e-12	2.81361e-12	3.02586e-12
transcription_TU8J2_1254_from_BSU25200-MONOMER	6.17613e-09	6.13643e-09	5.10754e-09	6.18466e-09	6.05135e-09	5.97129e-09	6.16627e-09	0	0	0	0	0	0	0	0	6.19564e-09	6.17636e-09	1.3488e-08	5.96772e-09	5.93379e-09	6.02014e-09	5.85873e-09	6.52837e-09	0	6.04378e-09	5.88271e-09	6.12748e-09	5.83394e-09	4.00686e-08	6.03038e-09	5.94647e-09	6.13216e-09	6.22718e-09	6.16115e-09	6.10727e-09	6.22563e-08	6.11564e-09	6.20226e-09	6.02306e-09	5.67659e-09	6.04594e-09	6.13933e-09	5.88959e-09	5.17178e-08	6.24054e-09	6.04394e-09	6.04137e-09	5.9727e-09	6.58855e-09
transcription_TU8J2_359_from_BSU25200-MONOMER	1.57862e-09	1.58548e-09	1.35591e-09	1.58152e-09	1.6153e-09	2.02292e-09	8.50968e-09	0	0	0	0	0	0	0	0	2.1607e-09	8.43705e-09	1.59464e-09	1.56093e-09	8.47248e-09	1.56653e-09	3.79757e-09	2.47317e-09	0	1.58209e-09	1.83211e-09	1.58003e-09	1.29817e-08	9.02741e-09	1.61367e-09	9.04545e-09	9.60807e-09	1.6313e-09	8.42318e-09	1.59975e-09	1.60525e-09	9.62196e-09	9.0275e-09	8.71745e-09	8.72279e-09	1.62514e-09	2.18281e-09	1.87191e-09	2.1605e-09	8.47939e-09	1.57348e-09	1.62361e-09	1.23157e-09	1.95082e-09
transcription_TU8J2_697_from_BSU25200-MONOMER	0	0	0	0	0	0	0	0	0	0	0	0	0	0	0	0	0	0	0	0	0	0	0	0	4.34574e-07	0	0	0	0	0	0	0	0	0	0	0	0	0	0	0	0	0	0	0	0	0	0	0	0
transcription_TU8J2_291_from_BSU04730-MONOMER	0	0	0	0	0	0	0	0	0	0	0	0	0	0	0	0	0	0	0	0	0	0	0	0	0	0	0	0	0	0	0	0	0	0	0	0	0	0	0	0	0	0	0	0	0	0	0	0	0
transcription_TU8J2_174_from_BSU25200-MONOMER	0	0	0	0	0	0	0	0	0	0	0	0	0	0	0	0	0	0	0	0	0	0	0	0	0	0	0	0	0	0	0	0	0	0	0	0	0	0	0	0	0	0	0	0	0	0	0	0	0
transcription_TU8J2_586_from_BSU25200-MONOMER	0	0	0	0	0	0	1.44447e-07	0	0	0	0	0	0	0	0	0	0	0	0	0	0	0	0	0	0	0	0	0	0	0	0	0	0	0	0	0	0	0	0	0	0	0	0	0	0	0	0	0	0
transcription_TU8J2_1132_from_BSU25200-MONOMER	0	0	0	0	0	0	0	0	0	0	0	0	0	0	0	0	0	0	0	0	0	0	0	0	0	0	0	0	0	0	0	0	0	0	0	0	0	0	0	0	0	0	0	0	0	0	0	0	0
transcription_TU8J2_16_from_BSU25200-MONOMER	0	0	0	0	0	0	0	0	0	0	0	0	0	0	0	0	0	0	0	0	0	0	0	0	0	0	0	0	0	0	0	0	0	0	0	0	0	0	0	0	0	0	0	0	0	0	0	0	0
transcription_TU8J2_574_from_BSU25200-MONOMER	0	0	0	0	0	0	0	0	0	0	0	0	0	0	0	0	0	0	0	0	0	0	0	0	0	0	0	5.07008e-26	0	0	0	0	0	0	0	0	0	0	0	0	0	0	0	0	0	0	0	0	0
transcription_TU8J2_339_from_BSU25200-MONOMER	9.04004e-09	5.42091e-08	9.20405e-43	9.54559e-09	0	2.22688e-07	4.43488e-08	0	0	0	0	0	0	0	0	8.81693e-10	4.09013e-08	7.03994e-09	1.13909e-07	0	7.09464e-08	8.0541e-08	7.8335e-09	0	5.60646e-08	3.68627e-08	2.6278e-08	1.09385e-08	3.55806e-08	2.0424e-08	2.59032e-08	6.70136e-08	4.7899e-08	2.2579e-08	5.84728e-08	3.05013e-08	4.73265e-08	2.1186e-08	4.67255e-09	9.21481e-08	4.0529e-08	4.6071e-08	7.91392e-09	3.04201e-08	4.7627e-09	8.60106e-10	4.03649e-08	8.49966e-10	7.58987e-09
transcription_TU8J2_659_from_BSU04730-MONOMER	2.63246e-12	2.63393e-12	1.03727e-13	1.25682e-13	0	1.26826e-13	0	0	0	0	0	0	0	0	0	0	0	0	1.26704e-13	0	1.26299e-13	0	0	0	1.26194e-13	2.63941e-12	0	0	0	0	0	0	1.26037e-13	0	0	0	0	0	0	0	0	0	0	0	0	1.2611e-13	0	2.55844e-12	0
transcription_TU8J2_668_from_BSU04730-MONOMER	0	0	0	0	0	0	0	0	0	0	0	0	0	0	0	0	0	0	0	0	0	0	0	0	0	0	0	0	0	0	0	0	0	0	0	0	0	0	0	0	0	0	0	0	0	0	0	0	0
transcription_TU8J2_458_from_BSU00980-MONOMER	6.07282e-08	4.663e-08	5.04035e-08	3.7398e-08	1.08248e-09	1.19512e-09	1.22263e-09	0	0	0	0	0	0	0	0	8.18474e-08	7.12462e-09	3.9751e-08	6.30836e-09	2.86826e-09	2.47857e-08	2.09313e-09	1.35715e-09	0	3.04974e-08	1.14797e-09	1.07685e-09	3.4827e-09	0	1.08943e-09	1.05184e-09	1.2581e-09	1.72303e-08	4.59121e-08	1.09022e-09	1.09847e-09	1.07829e-09	1.09666e-09	1.28112e-09	1.1346e-09	7.39763e-08	1.08551e-09	1.36272e-09	7.51794e-08	1.24175e-09	8.13987e-08	7.37276e-08	4.93977e-08	1.37868e-09
transcription_TU8J2_789_from_BSU25200-MONOMER	0	0	0	0	0	0	0	0	0	0	0	0	0	0	0	0	0	0	0	0	1.85257e-07	0	0	0	0	0	0	0	0	0	0	0	0	0	0	0	0	0	0	0	0	0	0	0	0	0	0	0	0
transcription_TU8J2_1103_from_BSU25200-MONOMER	0	0	0	0	0	0	0	0	0	0	0	0	0	0	0	0	0	0	0	0	0	0	0	0	0	0	0	0	0	0	0	0	0	0	0	0	0	0	0	0	0	0	0	0	0	0	0	0	0
transcription_TU8J2_653_from_BSU25200-MONOMER	0	0	0	0	0	0	1.44779e-10	0	0	0	0	0	0	0	0	0	0	0	0	1.43461e-10	0	0	1.43461e-10	0	0	0	0	0	0	0	0	1.44778e-10	0	7.58543e-09	0	0	1.44779e-10	0	0	7.45357e-09	0	0	0	0	0	0	0	0	0
transcription_TU8J2_443_from_BSU25200-MONOMER	0	0	0	0	0	0	0	0	0	0	0	0	0	0	0	0	0	0	0	0	0	0	0	0	0	0	0	0	0	0	0	0	0	0	0	0	0	0	0	0	0	0	0	0	0	0	0	0	0
transcription_TU8J2_248_from_BSU25200-MONOMER	0	0	0	0	0	0	0	0	0	0	0	0	0	0	0	0	0	0	0	0	0	0	0	0	0	0	0	0	0	0	0	0	0	0	0	0	0	0	0	0	0	0	0	0	0	0	0	0	0
transcription_TU8J2_1191_from_BSU25200-MONOMER	3.83155e-06	1.17048e-06	0	3.82844e-06	3.7385e-06	3.61071e-06	3.85817e-06	0	0	0	0	0	0	0	0	3.83426e-06	3.92888e-06	3.80622e-06	3.6921e-06	3.53729e-06	3.65764e-06	3.65241e-06	4.08436e-06	0	3.70575e-06	1.02494e-06	8.73931e-07	3.42159e-06	1.52245e-06	3.54482e-06	3.52967e-06	1.15614e-06	0	3.81535e-06	1.09765e-06	1.20302e-06	3.76447e-06	3.85121e-06	1.0728e-06	3.36083e-06	3.6812e-06	3.83203e-06	3.55578e-06	3.83203e-06	1.62716e-06	1.13988e-06	3.67715e-06	0	4.01867e-06
transcription_TU8J2_545_from_BSU25200-MONOMER	0	0	9.81151e-10	0	0	0	0	0	0	0	0	0	0	0	0	0	0	0	0	6.43907e-09	0	0	0	0	0	0	0	0	0	0	0	0	0	0	0	0	0	0	0	0	0	0	0	0	0	0	0	0	0
transcription_TU8J2_3001_from_BSU25200-MONOMER	0	0	0	0	6.53285e-08	0	0	0	0	0	0	0	0	0	0	0	0	0	0	0	0	0	0	0	0	0	0	0	0	0	0	7.04451e-08	0	0	6.50579e-08	0	0	0	0	9.53189e-08	0	0	0	3.42343e-08	0	0	0	0	0
transcription_TU8J2_639_from_BSU34200-MONOMER	0	0	0	0	0	0	0	0	0	0	0	0	0	0	0	0	0	0	0	0	0	0	0	0	0	0	0	0	0	0	0	0	0	0	0	0	0	0	0	0	0	0	0	0	0	0	0	0	0
transcription_TU8J2_759_from_BSU25200-MONOMER	0	0	0	0	0	0	0	0	0	0	0	0	0	0	0	0	0	0	0	0	0	0	0	0	0	0	0	0	0	0	0	0	0	0	0	0	0	0	0	0	0	0	0	0	0	0	0	0	0
transcription_TU8J2_131_from_BSU25200-MONOMER	2.9613e-10	2.9613e-10	2.52869e-10	2.9613e-10	3.0476e-08	2.9613e-10	5.85688e-10	0	0	0	0	0	0	0	0	2.96165e-10	1.22368e-08	5.16555e-10	2.9613e-10	5.83052e-10	8.03477e-10	2.9613e-10	5.83052e-10	0	8.02866e-10	2.9613e-10	8.00842e-10	8.05509e-10	5.83052e-10	8.03477e-10	5.83052e-10	5.85687e-10	2.9613e-10	5.83052e-10	5.18581e-10	2.9613e-10	5.85688e-10	2.9613e-10	8.05505e-10	5.83052e-10	5.16555e-10	2.98155e-10	5.83052e-10	5.83052e-10	5.83052e-10	2.9613e-10	5.18582e-10	2.88526e-10	2.9613e-10
transcription_TU8J2_530_from_BSU25200-MONOMER	0	0	0	0	0	0	0	0	0	0	0	0	0	0	0	0	0	0	0	0	0	0	0	0	0	0	0	0	0	0	0	0	0	0	0	0	0	0	0	0	0	0	0	0	0	0	0	0	0
transcription_TU8J2_744_from_BSU25200-MONOMER	5.73002e-09	1.61922e-09	4.96427e-09	5.72904e-09	5.82698e-09	5.8797e-09	5.78391e-09	0	0	0	0	0	0	0	0	5.71546e-09	5.81848e-09	5.74419e-09	5.8872e-09	6.12589e-09	5.83839e-09	6.09743e-09	5.86781e-09	0	5.80504e-09	5.98194e-09	5.74728e-09	5.90384e-09	5.79608e-09	6.02517e-09	6.03916e-09	5.77598e-09	5.74712e-09	5.74965e-09	5.97266e-09	5.73476e-09	5.80374e-09	5.71902e-09	5.86691e-09	6.29954e-09	5.94437e-09	5.81015e-09	6.15754e-09	5.74183e-09	5.7666e-09	5.82311e-09	5.94559e-09	5.64277e-09	6.09458e-09
transcription_TU8J2_624_from_BSU25200-MONOMER	4.2758e-15	4.2556e-15	3.28233e-15	4.27746e-15	4.20931e-15	4.17951e-15	4.13352e-15	0	0	0	0	0	0	0	0	4.26567e-15	4.14834e-15	4.27842e-15	4.22693e-15	4.10488e-15	4.31649e-15	4.26541e-15	3.73021e-15	0	4.30003e-15	4.35981e-15	4.19848e-15	4.3735e-15	4.20089e-15	4.30793e-15	4.18744e-15	4.19271e-15	4.18e-15	4.24639e-15	4.14075e-15	4.20543e-15	4.18949e-15	4.24534e-15	4.23589e-15	4.22182e-15	4.13438e-15	4.18345e-15	4.16314e-15	4.23024e-15	4.01861e-15	4.30036e-15	4.13261e-15	4.08332e-15	3.52641e-15
transcription_TU8J2_615_from_BSU25200-MONOMER	1.14241e-09	1.1453e-09	9.82946e-10	1.13827e-09	1.15309e-09	1.17323e-09	1.1586e-09	0	0	0	0	0	0	0	0	1.14255e-09	1.14268e-09	1.13973e-09	1.16157e-09	1.27333e-09	1.15776e-09	1.1712e-09	1.17611e-09	0	1.15169e-09	1.2078e-09	1.12995e-09	1.27897e-09	1.14907e-09	1.13027e-09	1.23769e-09	1.1454e-09	1.16492e-09	1.14253e-09	1.14033e-09	1.145e-09	1.15423e-09	1.14035e-09	1.20972e-09	1.28006e-09	1.20695e-09	1.14482e-09	1.19445e-09	1.14419e-09	1.16113e-09	1.15041e-09	1.20825e-09	1.11336e-09	1.17813e-09
transcription_TU8J2_847_from_BSU14730-MONOMER	0	0	0	0	0	0	0	0	0	0	0	0	0	0	0	0	0	0	0	0	0	0	0	0	0	0	0	0	0	0	0	0	0	0	0	0	0	0	0	0	0	0	0	0	0	0	0	0	0
transcription_TU8J2_1162_from_BSU25200-MONOMER	0	0	0	0	0	0	0	0	0	0	0	0	0	0	0	0	0	0	0	0	0	0	0	0	0	0	0	0	0	2.10005e-06	0	0	0	0	0	0	0	0	0	0	0	0	0	0	0	0	0	0	0
transcription_TU8J2_40_from_BSU25200-MONOMER	1.53004e-09	1.52134e-09	0	0	4.069e-08	0	1.77673e-09	0	0	0	0	0	0	0	0	1.52553e-09	1.34903e-08	1.81475e-09	0	1.8132e-09	0	1.53535e-09	1.80003e-09	0	0	1.46727e-09	2.09311e-09	1.8889e-09	1.79504e-09	2.08484e-09	1.80528e-09	1.7972e-09	0	1.80585e-09	1.79018e-09	1.51929e-09	1.78913e-09	1.52238e-09	1.98816e-09	1.83442e-09	1.78832e-09	1.50075e-09	1.82185e-09	1.80471e-09	1.79715e-09	0	1.79074e-09	0	1.49646e-09
transcription_TU8J2_949_from_BSU25200-MONOMER	0	0	9.54657e-13	0	0	0	1.1222e-12	0	0	0	0	0	0	0	0	0	0	1.1222e-12	0	1.1222e-12	0	0	0	0	0	1.1222e-12	0	1.1222e-12	0	0	1.1222e-12	0	0	1.1222e-12	0	0	1.1222e-12	1.1222e-12	0	0	0	1.1222e-12	0	0	1.1222e-12	1.1222e-12	0	1.09257e-12	0
transcription_TU8J2_297_from_BSU25200-MONOMER	0	0	0	0	0	0	0	0	0	0	0	0	0	0	0	0	0	0	0	0	0	5.70253e-06	0	0	0	2.51659e-06	0	0	0	0	0	0	0	0	0	0	0	0	0	4.84361e-06	0	0	5.29796e-06	0	0	0	0	0	0
transcription_TU8J2_1281_from_BSU25200-MONOMER	1.22036e-08	1.29027e-08	1.22702e-08	1.20525e-08	1.37557e-08	1.62326e-08	1.28365e-08	0	0	0	0	0	0	0	0	1.22492e-08	1.26287e-08	1.24346e-08	1.49299e-08	1.69436e-08	1.48018e-08	1.95016e-08	8.65465e-09	0	1.41499e-08	1.87194e-08	1.18831e-08	1.95227e-08	1.3041e-08	1.5825e-08	1.66707e-08	1.28027e-08	1.1718e-08	1.25992e-08	1.43533e-08	1.13494e-08	1.3267e-08	1.17596e-08	1.51317e-08	2.26107e-08	1.48908e-08	1.31447e-08	1.9838e-08	1.24508e-08	1.30213e-08	1.36039e-08	1.49522e-08	1.37547e-08	9.30334e-09
transcription_TU8J2_832_from_BSU25200-MONOMER	6.16957e-10	6.12605e-10	5.20525e-10	6.17955e-10	5.98011e-10	5.78904e-10	5.95522e-10	0	0	0	0	0	0	0	0	6.14681e-10	5.93503e-10	6.15852e-10	5.93619e-10	6.15073e-10	6.04431e-10	6.19608e-10	6.08491e-10	0	6.07029e-10	5.8557e-10	6.12888e-10	5.08143e-10	6.05993e-10	6.07435e-10	6.11115e-10	6.05755e-10	6.00633e-10	6.11398e-10	6.02248e-10	6.11579e-10	6.0172e-10	6.13125e-10	5.57774e-10	6.25687e-10	6.02633e-10	6.00993e-10	6.19398e-10	6.10829e-10	6.07051e-10	6.14536e-10	6.02524e-10	5.92828e-10	6.00167e-10
transcription_TU8J2_600_from_BSU25200-MONOMER	1.38396e-07	1.05694e-07	1.1482e-07	8.42486e-08	0	0	0	0	0	0	0	0	0	0	0	1.79978e-07	0	8.97078e-08	1.22062e-08	0	5.50538e-08	0	0	0	6.82834e-08	0	0	0	0	0	0	0	3.74239e-08	1.03739e-07	0	0	0	0	0	0	0	0	0	1.71934e-07	0	5.30261e-08	0	1.12129e-07	0
transcription_TU8J2_1157_from_BSU25200-MONOMER	0	0	0	0	0	3.61214e-06	0	0	0	0	0	0	0	0	0	0	0	0	0	0	0	0	0	0	0	0	0	0	0	0	0	0	0	0	0	0	0	0	0	0	0	0	0	0	0	0	0	0	0
transcription_TU8J2_934_from_BSU25200-MONOMER	0	0	0	0	0	0	0	0	0	0	0	0	0	0	0	0	0	0	0	0	0	0	0	0	0	0	0	0	0	0	0	0	0	0	0	0	0	0	0	0	0	0	0	0	0	0	0	0	0
transcription_TU8J2_1264_from_BSU25200-MONOMER	0	0	0	0	2.01809e-06	0	0	0	0	0	0	0	0	0	0	7.46971e-07	0	0	0	0	0	8.99812e-07	0	0	0	0	2.33942e-07	0	0	0	0	0	0	0	0	0	2.58628e-06	0	3.75382e-06	2.97093e-06	1.39667e-06	0	0	0	2.16339e-06	0	1.88013e-06	0	1.06028e-07
transcription_TU8J2_818_from_MONOMER8J2-6	1.15168e-08	7.60785e-09	9.82165e-09	1.15176e-08	1.15797e-08	1.16009e-08	1.16068e-08	0	0	0	0	0	0	0	0	1.15071e-08	1.16351e-08	1.15377e-08	1.16199e-08	1.18321e-08	1.15783e-08	1.16902e-08	1.18723e-08	0	1.15462e-08	1.15539e-08	1.15822e-08	1.15542e-08	1.15889e-08	1.17601e-08	1.17584e-08	1.20316e-08	1.15612e-08	1.15495e-08	1.18047e-08	1.15466e-08	1.15984e-08	1.15194e-08	1.15079e-08	1.17907e-08	1.17146e-08	1.16073e-08	1.28002e-08	1.15348e-08	1.15751e-08	1.15566e-08	1.17116e-08	1.12377e-08	1.21982e-08
transcription_TU8J2_596_from_BSU25200-MONOMER	0	0	0	0	0	0	0	0	0	0	0	0	0	0	0	0	0	0	0	0	0	0	0	0	0	0	0	0	0	0	0	0	0	0	0	0	0	0	0	0	0	0	0	0	0	0	0	0	0
transcription_TU8J2_369_from_BSU25200-MONOMER	2.42648e-09	2.41088e-09	2.11443e-09	3.64964e-09	3.30864e-08	2.89214e-08	6.48686e-08	0	0	0	0	0	0	0	0	2.83352e-09	1.58769e-08	2.58849e-09	2.36799e-09	0	2.71277e-09	8.12688e-09	3.4925e-09	0	2.72758e-09	2.6827e-09	8.10467e-09	1.12696e-08	5.19395e-08	8.25248e-09	7.4886e-09	1.1574e-07	2.93943e-09	1.35868e-08	3.18287e-08	2.42865e-09	1.10876e-07	2.48252e-09	6.95148e-08	4.28371e-08	2.62999e-09	7.24455e-09	2.862e-08	2.56361e-09	8.279e-08	2.4331e-09	2.63576e-09	2.42704e-09	3.35374e-09
transcription_TU8J2_1133_from_BSU25200-MONOMER	0	0	0	0	0	0	0	0	0	0	0	0	0	0	0	0	0	0	0	0	0	0	0	0	0	0	0	0	0	0	0	0	3.29382e-06	0	0	0	0	1.35275e-07	0	0	0	0	0	0	0	0	0	0	1.1222e-12
transcription_TU8J2_1017_from_BSU25200-MONOMER	2.16162e-11	2.16606e-11	9.55233e-14	2.16165e-11	2.20165e-11	2.20671e-11	2.22556e-11	0	0	0	0	0	0	0	0	2.18407e-11	2.19182e-11	2.16494e-11	2.20546e-11	2.19795e-11	2.17231e-11	2.23535e-11	2.18237e-11	0	2.17069e-11	2.20815e-11	2.17201e-11	2.31977e-11	2.18501e-11	2.17204e-11	9.91178e-14	2.19895e-11	2.16782e-11	2.17156e-11	2.18536e-11	2.16851e-11	2.19136e-11	2.17626e-11	2.22311e-11	2.24067e-11	2.20027e-11	2.18244e-11	2.26001e-11	2.1888e-11	2.71267e-13	2.17898e-11	2.2001e-11	5.11057e-14	2.1944e-11
transcription_TU8J2_92_from_BSU25200-MONOMER	3.11249e-09	3.11249e-09	2.6478e-09	3.11249e-09	3.11249e-09	3.11249e-09	3.62576e-09	0	0	0	0	0	0	0	0	3.11249e-09	3.62576e-09	1.3488e-08	3.11249e-09	3.62576e-09	3.57311e-09	3.11249e-09	3.7113e-09	0	3.69156e-09	3.11249e-09	3.11249e-09	3.62576e-09	4.00686e-08	3.11249e-09	3.11249e-09	3.62576e-09	3.11249e-09	3.11249e-09	3.11249e-09	6.22563e-08	3.62576e-09	3.62576e-09	3.11249e-09	3.11249e-09	3.62576e-09	3.11249e-09	3.62576e-09	5.17178e-08	3.62576e-09	3.11249e-09	3.11249e-09	3.03031e-09	3.11249e-09
transcription_TU8J2_278_from_BSU25200-MONOMER	0	0	0	0	0	0	0	0	0	0	0	0	0	0	0	0	0	0	0	0	0	0	0	0	0	0	0	0	0	0	0	0	0	0	0	0	0	0	0	0	0	0	0	0	0	0	0	0	0
transcription_TU8J2_581_from_BSU25200-MONOMER	0	0	0	0	0	0	0	0	0	0	0	0	0	0	0	0	0	0	0	0	0	0	0	0	0	0	0	0	0	0	0	0	0	0	0	0	0	0	0	0	0	0	0	0	0	0	0	0	0
transcription_TU8J2_683_from_BSU15320-MONOMER	2.45047e-10	5.12481e-08	2.08462e-10	4.07433e-08	2.492e-08	2.45047e-10	6.58032e-11	0	0	0	0	0	0	0	0	2.45047e-10	6.58032e-11	4.00086e-09	2.45047e-10	6.58032e-11	5.65493e-11	2.45047e-10	1.9741e-11	0	0	2.45047e-10	2.45047e-10	6.58032e-11	1.48783e-08	2.45047e-10	2.45047e-10	6.58032e-11	2.45047e-10	2.45047e-10	5.57332e-09	2.79918e-08	6.58032e-11	6.58032e-11	2.45047e-10	2.45047e-10	6.58032e-11	2.45047e-10	6.58032e-11	1.96454e-08	4.17519e-08	2.45047e-10	2.45047e-10	2.38577e-10	2.45047e-10
transcription_TU8J2_914_from_BSU15320-MONOMER	0	0	4.45817e-10	0	0	0	0	0	0	0	0	0	0	0	0	0	0	0	0	0	0	0	0	0	0	0	0	0	0	0	0	0	0	0	0	0	0	0	0	0	0	0	0	0	0	0	0	5.14213e-10	0
transcription_TU8J2_1234_from_BSU04730-MONOMER	1.52039e-08	1.51937e-08	1.17129e-08	1.62722e-08	1.53587e-08	1.66224e-08	1.52403e-08	0	0	0	0	0	0	0	0	1.51769e-08	5.08493e-08	1.52384e-08	1.64244e-08	1.50697e-08	1.53327e-08	2.35587e-08	1.58262e-08	0	1.53682e-08	1.63882e-08	1.53454e-08	3.4584e-08	1.51796e-08	1.53544e-08	1.53031e-08	1.48712e-08	1.63759e-08	2.9388e-07	1.52752e-08	1.51972e-08	1.5171e-08	1.52044e-08	1.63976e-08	1.64433e-08	1.52843e-08	1.51429e-08	1.52325e-08	1.62327e-08	1.52433e-08	1.54164e-08	1.52993e-08	1.50691e-08	1.60081e-08
transcription_TU8J2_272_from_BSU25200-MONOMER	0	0	0	0	0	0	0	0	0	0	0	0	0	0	0	0	0	0	0	0	0	0	0	0	0	0	0	0	0	0	0	0	0	0	0	0	0	0	0	0	0	0	0	0	0	0	0	0	0
transcription_TU8J2_1002_from_BSU25200-MONOMER	0	0	1.77766e-11	0	0	0	0	0	0	0	0	0	0	0	0	0	0	0	0	0	0	0	0	0	0	0	0	0	0	0	2.19386e-11	0	0	0	0	0	0	0	0	0	0	0	0	0	2.19417e-11	0	0	2.0888e-11	0
transcription_TU8J2_34_from_BSU25200-MONOMER	0	0	0	0	4.16668e-06	0	7.65973e-06	0	0	0	0	0	0	0	0	4.18505e-06	1.41294e-06	0	0	0	0	0	7.63674e-06	0	0	0	0	1.83063e-06	0	0	1.57096e-06	0	0	0	0	0	2.85765e-06	0	0	2.63271e-06	0	7.66003e-06	0	0	2.52642e-06	0	1.52126e-06	0	2.4418e-06
transcription_TU8J2_57_from_BSU16470-MONOMER	7.23163e-12	7.23163e-12	6.15194e-12	7.23163e-12	7.23163e-12	7.23163e-12	7.23163e-12	0	0	0	0	0	0	0	0	7.23163e-12	7.23163e-12	7.23163e-12	7.23163e-12	7.23163e-12	7.23163e-12	0	7.23163e-12	0	7.23163e-12	7.23163e-12	7.23163e-12	7.23163e-12	7.23163e-12	7.23163e-12	7.23163e-12	7.23163e-12	7.23163e-12	7.23163e-12	7.23163e-12	7.23163e-12	7.23163e-12	7.23163e-12	7.23163e-12	7.23163e-12	7.23163e-12	7.23163e-12	7.23163e-12	7.23163e-12	7.23163e-12	7.23163e-12	7.23163e-12	7.04069e-12	7.23163e-12
transcription_TU8J2_134_from_BSU25200-MONOMER	2.88238e-10	2.88239e-10	2.4722e-10	2.89554e-10	1.9312e-08	2.89563e-10	5.34077e-08	0	0	0	0	0	0	0	0	1.43478e-10	7.27895e-09	1.44777e-10	2.89562e-10	1.56522e-09	2.63712e-12	1.43461e-10	1.4478e-10	0	2.63629e-12	2.88241e-10	0	1.71285e-09	1.85795e-09	0	1.85832e-09	2.00231e-09	2.89557e-10	0	1.44779e-10	2.88238e-10	2.00691e-09	1.8572e-09	1.71425e-09	1.43461e-10	1.42141e-10	1.42143e-10	0	1.44778e-10	1.71412e-09	2.89557e-10	1.4478e-10	2.80833e-10	2.89564e-10
transcription_TU8J2_324_from_BSU16470-MONOMER	0	0	0	0	0	0	0	0	0	0	0	0	0	0	0	0	0	0	0	0	0	0	0	0	0	0	0	0	0	0	0	0	0	0	0	0	0	0	0	0	0	0	0	0	0	0	0	0	0
transcription_TU8J2_546_from_BSU25200-MONOMER	4.49061e-10	4.50126e-10	3.76033e-10	4.49348e-10	4.43014e-10	4.37464e-10	4.4492e-10	0	0	0	0	0	0	0	0	4.47922e-10	4.46025e-10	4.49488e-10	4.38913e-10	4.38023e-10	4.40908e-10	4.29634e-10	4.06799e-10	0	4.43131e-10	4.47456e-10	4.54158e-10	4.37172e-10	4.41299e-10	4.46925e-10	4.40593e-10	4.41308e-10	4.51359e-10	4.45481e-10	4.32213e-10	4.45724e-10	4.40808e-10	4.46214e-10	4.59466e-10	4.23447e-10	4.42161e-10	4.42587e-10	4.12851e-10	4.46495e-10	4.32768e-10	4.41454e-10	4.41643e-10	4.34565e-10	3.89948e-10
transcription_TU8J2_1200_from_BSU25200-MONOMER	0	0	0	0	1.38294e-12	0	1.5853e-12	0	0	0	0	0	0	0	0	9.17518e-13	6.18429e-13	0	0	2.38422e-13	0	6.34184e-13	1.61487e-12	0	0	0	8.61774e-14	2.8098e-13	0	0	2.41124e-13	0	0	0	0	0	1.39133e-12	0	1.3828e-12	1.4985e-12	5.14492e-13	1.5812e-12	0	0	1.18471e-12	0	9.26083e-13	0	4.13845e-13
transcription_TU8J2_234_from_BSU25200-MONOMER	1.39051e-09	1.38633e-09	1.19636e-09	1.71822e-09	0	8.489e-09	0	0	0	0	0	0	0	0	0	1.69663e-09	0	1.43392e-09	1.37499e-09	0	1.46722e-09	0	1.91742e-09	0	1.47118e-09	1.45934e-09	0	3.75975e-09	0	2.95141e-09	0	0	1.52794e-09	4.38057e-09	0	1.3911e-09	0	1.40553e-09	1.95416e-08	0	0	0	8.71444e-09	1.42741e-09	0	1.39229e-09	0	1.37112e-09	0
transcription_TU8J2_1554_from_BSU25200-MONOMER	0	0	0	0	0	0	0	0	0	0	0	0	0	0	0	0	0	0	0	0	0	0	0	0	0	0	0	0	0	0	0	0	0	0	0	0	0	0	0	0	0	0	0	0	0	0	0	0	0
transcription_TU8J2_540_from_BSU25200-MONOMER	5.69282e-09	5.69282e-09	4.84288e-09	5.69282e-09	5.69282e-09	5.69282e-09	5.69282e-09	0	0	0	0	0	0	0	0	5.69282e-09	5.69282e-09	5.69282e-09	5.69282e-09	5.69282e-09	5.69282e-09	5.69282e-09	5.69282e-09	0	5.69282e-09	5.69282e-09	5.69282e-09	5.69282e-09	5.69282e-09	5.69282e-09	5.69282e-09	5.69282e-09	5.69282e-09	5.69282e-09	5.69282e-09	5.69282e-09	5.69282e-09	5.69282e-09	5.69282e-09	5.69282e-09	5.69282e-09	5.69282e-09	5.69282e-09	5.69282e-09	5.69282e-09	5.69282e-09	5.69282e-09	5.54252e-09	5.69282e-09
transcription_TU8J2_1187_from_BSU25200-MONOMER	8.68365e-10	8.60739e-10	7.10577e-10	8.70003e-10	8.44395e-10	8.29015e-10	8.66471e-10	0	0	0	0	0	0	0	0	8.72112e-10	8.68408e-10	8.67505e-10	8.28329e-10	8.21812e-10	8.38399e-10	8.07392e-10	9.36029e-10	0	8.4294e-10	8.11998e-10	8.59019e-10	8.02631e-10	8.60969e-10	8.40366e-10	8.24246e-10	8.59918e-10	8.78172e-10	8.65486e-10	8.55136e-10	8.78316e-10	8.56744e-10	8.73383e-10	8.3896e-10	7.72404e-10	8.43355e-10	8.61295e-10	8.13321e-10	8.6884e-10	8.80737e-10	8.42972e-10	8.42477e-10	8.37683e-10	9.47589e-10
transcription_TU8J2_154_from_BSU25200-MONOMER	1.22036e-08	1.29027e-08	1.22702e-08	1.20525e-08	1.37557e-08	1.62326e-08	1.28365e-08	0	0	0	0	0	0	0	0	1.22492e-08	1.26287e-08	1.24346e-08	1.49299e-08	1.69436e-08	1.48018e-08	1.95016e-08	8.65465e-09	0	1.41499e-08	1.87194e-08	1.18831e-08	1.95227e-08	1.3041e-08	1.5825e-08	1.66707e-08	1.28027e-08	1.1718e-08	1.25992e-08	1.43533e-08	1.13494e-08	1.3267e-08	1.17596e-08	1.51317e-08	2.26107e-08	1.48908e-08	1.31447e-08	1.9838e-08	1.24508e-08	1.30213e-08	1.36039e-08	1.49522e-08	1.37547e-08	9.30334e-09
transcription_TU8J2_1061_from_BSU15320-MONOMER	1.1222e-12	1.1222e-12	0	1.1222e-12	0	1.1222e-12	0	0	0	0	0	0	0	0	0	0	0	0	1.1222e-12	0	1.1222e-12	0	0	0	1.1222e-12	0	0	0	1.1222e-12	0	0	0	1.1222e-12	0	0	1.1222e-12	0	0	0	0	0	0	0	0	0	0	0	0	0
transcription_TU8J2_1070_from_BSU25200-MONOMER	0	0	0	0	0	0	0	0	0	0	0	0	0	0	0	0	0	0	0	0	0	0	0	0	0	0	0	0	0	0	0	0	0	0	0	0	0	0	0	0	0	0	0	0	0	0	0	0	0
transcription_TU8J2_848_from_BSU25200-MONOMER	4.86575e-08	3.46932e-08	1.84334e-07	2.08693e-08	0	2.39946e-07	0	0	0	0	0	0	0	0	0	1.00007e-07	0	1.56428e-08	2.02108e-07	0	1.90865e-07	1.89892e-09	0	0	1.91174e-07	0	0	0	0	0	0	0	1.32421e-07	1.18553e-07	0	6.96899e-08	0	0	0	1.96186e-09	0	0	0	8.66071e-08	0	1.14009e-07	0	1.15659e-07	0
transcription_TU8J2_2998_from_BSU25200-MONOMER	0	0	0	0	0	0	0	0	0	0	0	0	0	0	0	0	0	0	0	1.79904e-07	0	0	9.70196e-08	0	0	0	0	1.02363e-06	0	0	0	0	0	0	0	0	0	0	1.77333e-07	0	0	0	1.59762e-07	0	0	0	0	0	1.21355e-07
transcription_TU8J2_1297_from_BSU25200-MONOMER	0	0	1.51381e-09	0	0	0	0	0	0	0	0	0	0	0	0	0	0	0	0	0	0	0	0	0	0	0	0	0	0	0	0	0	0	0	0	0	0	0	0	0	0	0	0	0	0	0	0	1.76447e-09	0
transcription_TU8J2_833_from_BSU25200-MONOMER	3.24828e-09	3.26312e-09	2.8245e-09	3.26586e-09	3.34283e-09	4.22086e-09	3.39378e-09	0	0	0	0	0	0	0	0	8.51526e-09	3.28226e-09	3.28526e-09	3.22307e-09	3.37825e-09	3.23539e-09	7.68363e-09	3.96998e-09	0	3.26947e-09	3.79724e-09	3.24726e-09	1.50401e-08	3.28865e-09	3.35338e-09	3.3252e-09	3.29326e-09	3.35067e-09	3.2703e-09	3.32572e-09	3.31325e-09	3.27779e-09	3.29014e-09	3.89267e-09	3.86031e-09	3.35226e-09	3.30615e-09	3.21106e-09	3.26931e-09	9.96498e-08	3.25355e-09	3.35666e-09	3.34275e-09	4.14541e-09
transcription_TU8J2_20_from_BSU25200-MONOMER	0	0	0	0	0	0	0	0	0	0	0	0	0	0	0	0	0	0	0	0	0	0	0	0	0	0	0	0	0	0	0	0	0	0	0	0	0	0	0	0	0	0	0	0	0	0	0	0	0
transcription_TU8J2_1158_from_BSU25200-MONOMER	1.09078e-08	4.0714e-07	0	1.99116e-07	1.02633e-07	1.15174e-08	1.03877e-07	0	0	0	0	0	0	0	0	5.24369e-09	1.1163e-08	5.68695e-09	1.13807e-08	1.05057e-07	1.12091e-08	6.22399e-09	1.12737e-08	0	1.11182e-08	1.1783e-08	1.09678e-08	1.54102e-07	1.10971e-08	6.27985e-09	1.19293e-08	5.8062e-09	5.34637e-09	5.71957e-09	6.20593e-09	1.02499e-07	1.02363e-07	1.08984e-08	1.05771e-07	6.6087e-09	1.02694e-07	1.11296e-08	1.13738e-07	1.09649e-08	1.10983e-08	6.70228e-08	1.02711e-07	0	1.08773e-07
transcription_TU8J2_828_from_BSU25200-MONOMER	1.22036e-08	1.29027e-08	1.22702e-08	1.20525e-08	1.37557e-08	1.62326e-08	1.28365e-08	0	0	0	0	0	0	0	0	1.22492e-08	1.26287e-08	1.24346e-08	1.49299e-08	1.69436e-08	1.48018e-08	1.95016e-08	8.65465e-09	0	1.41499e-08	1.87194e-08	1.18831e-08	1.95227e-08	1.3041e-08	1.5825e-08	1.66707e-08	1.28027e-08	1.1718e-08	1.25992e-08	1.43533e-08	1.13494e-08	1.3267e-08	1.17596e-08	1.51317e-08	2.26107e-08	1.48908e-08	1.31447e-08	1.9838e-08	1.24508e-08	1.30213e-08	1.36039e-08	1.49522e-08	1.37547e-08	9.30334e-09
transcription_TU8J2_176_from_BSU25200-MONOMER	0	0	0	0	0	0	0	0	0	0	0	0	0	0	0	0	0	0	0	0	0	0	0	0	0	0	0	0	0	0	0	0	0	0	0	0	0	0	0	0	0	0	0	0	0	0	0	5.96864e-08	0
transcription_TU8J2_185_from_BSU25200-MONOMER	0	0	0	0	0	0	0	0	0	0	0	0	0	0	0	0	0	0	0	0	0	0	0	0	0	0	0	0	0	0	0	0	0	0	0	0	0	0	0	0	0	0	0	0	0	0	0	0	0
transcription_TU8J2_2954_from_BSU25200-MONOMER	0	0	0	0	0	0	0	0	0	0	0	0	0	0	0	1.76261e-13	0	0	0	0	0	0	0	0	0	0	0	0	0	0	0	0	0	0	0	0	0	0	0	7.58352e-13	0	0	0	0	0	0	0	0	0
transcription_TU8J2_597_from_BSU04730-MONOMER	0	0	1.29392e-09	1.53204e-09	0	1.45394e-09	0	0	0	0	0	0	0	0	0	0	0	0	1.48337e-09	0	2.07883e-09	0	0	0	2.08403e-09	0	0	0	0	0	0	0	1.4974e-09	0	0	0	0	0	0	0	0	0	0	0	0	1.5252e-09	0	1.47418e-09	0
transcription_TU8J2_474_from_BSU25200-MONOMER	0	0	5.27481e-13	6.20055e-13	0	0	0	0	0	0	0	0	0	0	0	0	0	0	0	0	0	6.20055e-13	0	0	0	6.20055e-13	0	0	0	0	6.20055e-13	0	6.20055e-13	0	0	0	0	0	6.20055e-13	6.20055e-13	0	0	0	0	6.20055e-13	6.20055e-13	0	6.03684e-13	0
transcription_TU8J2_288_from_BSU25200-MONOMER	0	0	0	0	0	0	0	0	0	0	0	0	0	0	0	0	6.74787e-08	0	2.85473e-10	0	0	0	0	0	0	0	0	0	0	0	0	0	0	0	0	0	0	0	0	0	0	3.29182e-08	0	0	0	0	0	0	0
transcription_TU8J2_1003_from_BSU25200-MONOMER	0	0	0	2.21363e-07	0	1.89688e-07	0	0	0	0	0	0	0	0	0	0	0	0	0	0	0	0	0	0	0	0	0	0	0	0	0	0	0	0	0	0	0	0	0	0	0	0	0	0	1.94958e-07	0	0	0	0
transcription_TU8J2_1012_from_BSU25200-MONOMER	0	0	0	0	0	0	0	0	0	0	0	0	0	0	0	0	0	0	0	7.1141e-08	0	0	0	0	0	0	0	0	0	0	0	0	0	0	0	0	0	0	0	0	0	0	0	0	0	0	0	0	0
transcription_TU8J2_1129_from_BSU04730-MONOMER	0	0	2.82766e-15	3.68495e-15	0	3.60057e-15	0	0	0	0	0	0	0	0	0	0	0	0	3.64142e-15	0	3.71857e-15	0	0	0	3.70439e-15	3.7559e-15	0	0	0	0	0	0	3.60099e-15	0	0	0	0	0	0	0	0	0	0	0	0	3.70468e-15	0	3.5177e-15	0
transcription_TU8J2_1235_from_BSU25200-MONOMER	0	0	0	0	0	0	0	0	0	0	0	0	0	0	0	0	0	0	0	0	0	0	0	0	0	0	0	0	0	0	0	0	0	0	0	0	0	0	0	0	0	0	0	0	0	0	0	0	0
transcription_TU8J2_469_from_BSU25200-MONOMER	0	0	0	0	0	0	0	0	0	0	0	0	0	0	0	0	0	0	0	0	0	0	0	0	0	0	0	0	0	0	0	0	0	0	0	0	0	0	0	0	0	0	0	0	0	0	0	0	0
transcription_TU8J2_445_from_BSU25200-MONOMER	0	0	0	0	0	0	1.098e-07	0	0	0	0	0	0	0	0	0	9.54069e-08	0	0	0	0	0	0	0	0	0	0	0	0	0	0	1.56692e-07	0	0	0	0	0	0	0	0	0	0	0	0	0	0	0	0	0
transcription_TU8J2_1450_from_BSU25200-MONOMER	0	0	0	0	0	0	0	0	0	0	0	0	0	0	0	0	0	0	0	0	0	0	0	0	0	0	0	0	0	0	0	0	0	0	0	0	0	0	0	0	0	0	0	0	0	0	0	0	0
transcription_TU8J2_259_from_BSU25200-MONOMER	0	0	0	0	0	0	0	0	0	0	0	0	0	0	0	0	0	0	0	0	0	0	0	0	0	0	0	0	0	0	0	0	0	0	0	0	0	0	0	0	0	0	0	0	0	0	0	0	0
transcription_TU8J2_640_from_BSU15330-MONOMER	0	0	0	0	0	0	0	0	0	0	0	0	0	0	0	0	0	0	0	0	0	0	0	0	0	0	0	0	0	0	0	0	0	0	0	0	0	0	0	0	0	0	0	0	0	0	0	0	0
transcription_TU8J2_1188_from_BSU25200-MONOMER	0	4.35093e-10	0	0	0	0	0	0	0	0	0	0	0	0	0	0	0	0	0	0	0	0	0	0	0	0	0	0	0	0	0	0	0	0	0	0	0	0	0	0	0	0	5.51067e-11	4.43914e-10	0	0	0	0	3.71015e-10
transcription_TU8J2_746_from_BSU25200-MONOMER	8.31274e-09	5.79261e-09	7.64828e-09	2.55445e-09	8.45944e-09	1.14259e-07	8.45204e-09	0	0	0	0	0	0	0	0	8.86845e-09	8.42443e-09	8.33159e-09	8.51247e-09	8.86775e-09	8.45345e-09	8.62386e-09	8.41631e-09	0	8.42357e-09	8.70035e-09	8.31175e-09	8.91697e-09	8.42939e-09	8.50674e-09	8.77428e-09	8.39969e-09	8.94974e-09	8.3524e-09	8.50973e-09	8.33753e-09	8.4543e-09	8.32578e-09	8.62791e-09	8.99715e-09	8.63061e-09	8.43678e-09	8.74159e-09	8.35274e-09	1.16996e-07	8.39333e-09	8.63518e-09	8.17251e-09	8.53383e-09
transcription_TU8J2_23_from_BSU25200-MONOMER	3.68352e-15	3.66612e-15	0	0	3.62624e-15	0	3.56095e-15	0	0	0	0	0	0	0	0	3.67479e-15	3.57371e-15	3.68577e-15	0	3.53628e-15	0	3.67457e-15	3.21351e-15	0	0	0	3.61691e-15	3.76768e-15	3.61899e-15	3.7112e-15	3.6074e-15	3.61194e-15	0	3.65818e-15	3.56718e-15	3.62289e-15	3.60916e-15	3.65728e-15	3.64914e-15	3.63702e-15	3.56169e-15	3.60396e-15	3.58646e-15	3.64427e-15	3.46196e-15	0	3.56016e-15	0	3.03793e-15
[truncated: 5,700 more rows]
[truncated: 37 more columns]
