# Supplementary material for: Predicting stress response and improved protein overproduction in Bacillus subtilis
Source: NPJ Syst Biol Appl. 2022 Dec 27;8:50. doi: 10.1038/s41540-022-00259-0 (PMC9794813; doi:10.1038/s41540-022-00259-0)
Supplement: Supplementary file 3 — Sensitivity, amino acid composition and observed effect in amylase activity of amino acids. [file 41540_2022_259_MOESM3_ESM.xlsx]

## Sheet: Predictions
	composition	shadow_price	change
ala__L_c	0.0880121	-0.0417334	12.9311
cys__L_c	0.00151745	-0.0714105	-0.238692
asp__L_c	0.0682853	-0.0463704	205.156
glu__L_c	0.0349014	-0.0677008	436.523
phe__L_c	0.0409712	-0.156732	14.932
gly_c	0.0849772	-0.0259674	26.73
his__L_c	0.0257967	-0.102942	11.4875
ile__L_c	0.0515933	-0.113144	12.7211
lys__L_c	0.0515933	-0.106652	13.0646
leu__L_c	0.0652504	-0.10387	373.353
met__L_c	0.0151745	-0.117781	1.91475
asn__L_c	0.0834598	-0.0574993	45.839
pro__L_c	0.0394537	-0.0834668	16.7568
gln__L_c	0.0424886	-0.0714105	89.8612
arg__L_c	0.0333839	-0.10387	9.92546
ser__L_c	0.0849772	-0.0389512	75.956
thr__L_c	0.0743551	-0.065846	32.5724
val__L_c	0.0500759	-0.0825394	11.7078
trp__L_c	0.0212443	-0.195683	11.0621
tyr__L_c	0.0424886	-0.15024	21.8487

## Sheet: Experimental
Amino acid	OD405 average	OD 405 standard deviation	Change mU/mL
Ala	0.09603	0.00406639	5.0396
Arg	0.09703	0.00182087	5.2799
Asn	0.1002	0.00235372	6.0411
Asp	0.09427	0.00486096	4.6149
Cys	0.06723	0.00177451	-1.8828
Gln	0.10437	0.00142673	7.0426
Glu	0.0962	0.00313794	5.0796
Gly	0.07557	0.00205318	0.1202
Ile	0.08437	0.00221259	2.2354
Leu	0.07567	0.00228959	0.1442
Phe	0.076	0.00260896	0.2243
Ser	0.0898	0.00220907	3.5413
Trp	0.07863	0.00216384	0.8573
Tyr	0.07613	0.00189268	0.2564
Val	0.07727	0.00100775	0.5288
starch	0.07507	0.0012037	0
