# Supplementary material for: Predicting stress response and improved protein overproduction in Bacillus subtilis
Source: NPJ Syst Biol Appl. 2022 Dec 27;8:50. doi: 10.1038/s41540-022-00259-0 (PMC9794813; doi:10.1038/s41540-022-00259-0)
Supplement: Supplementary file 4 — Raw measurements of amylase activity with amino acid supplementation [file 41540_2022_259_MOESM4_ESM.xlsx]

## Sheet: Raw
aa	sample1	sample2	sample3
Ala	0.092	0.0945	0.1016
Arg	0.0945	0.0987	0.0979
Asn	0.0997	0.0976	0.1033
Asp	0.0915	0.0902	0.1011
Cys	0.0656	0.0664	0.0697
Gln	0.1063	0.1029	0.1039
Glu	0.1006	0.0945	0.0935
Gly	0.0736	0.0784	0.0747
Ile	0.0872	0.0818	0.0841
Leu	0.0739	0.0789	0.0742
Phe	0.0749	0.0796	0.0735
Ser	0.0872	0.0926	0.0896
Trp	0.0798	0.0756	0.0805
Tyr	0.0758	0.0786	0.074
Val	0.0776	0.0783	0.0759
starch	0.0762	0.0756	0.0734

## Sheet: Standard
	sample1	sample2	nmol	avg	corrected	per unit
0	0.0688	0.0689	0	0.06885	0	0
0.5	0.0872	0.0912	1	0.0892	0.02035	0.02035
1	0.1145	0.1252	2	0.11985	0.03065	0.015325
2	0.1722	0.1815	4	0.17685	0.057	0.01425
					average	0.0166417
