# Supplementary material for: Predicting stress response and improved protein overproduction in Bacillus subtilis
Source: NPJ Syst Biol Appl. 2022 Dec 27;8:50. doi: 10.1038/s41540-022-00259-0 (PMC9794813; doi:10.1038/s41540-022-00259-0)
Supplement: Supplementary file 5 — Sampling flux distributions at low and high amylase secretion rates. [file 41540_2022_259_MOESM5_ESM.xlsx]

## Sheet: low
	1.37126e-08	1.39629e-08	1.48495e-08	1.518e-08	1.51849e-08	1.5396e-08	1.56315e-08	1.58622e-08	1.6115e-08	1.64805e-08	1.67155e-08	1.72284e-08	1.73761e-08	1.74514e-08	1.82363e-08	1.86197e-08	1.9214e-08	1.97212e-08	1.99719e-08	2.01556e-08	2.02139e-08	2.07495e-08	2.16012e-08	2.16925e-08	2.18043e-08	2.21542e-08	2.34172e-08	2.34569e-08	2.35386e-08	2.36016e-08	2.39055e-08	2.48898e-08	2.58364e-08	2.58461e-08	2.71495e-08	2.72161e-08	2.73365e-08	2.78147e-08	2.86438e-08	2.88273e-08	2.9021e-08	3.0513e-08	3.09332e-08	3.16276e-08	3.17198e-08	3.17235e-08	3.17979e-08	3.20855e-08	3.40569e-08
biomass_dilution	0.101698	0.101698	0.101698	0.101698	0.101698	0.101698	0.101698	0.101698	0.101698	0.101698	0.101698	0.101698	0.101698	0.101698	0.101698	0.101698	0.101698	0.101698	0.101698	0.101698	0.101698	0.101698	0.101698	0.101698	0.101698	0.101698	0.101698	0.101698	0.101698	0.101698	0.101698	0.101698	0.101697	0.101697	0.101697	0.101697	0.101697	0.101697	0.101697	0.101697	0.101697	0.101697	0.101697	0.101697	0.101697	0.101697	0.101697	0.101697	0.101697
protein_biomass_to_biomass	0.0357775	0.0357775	0.0357775	0.0357775	0.0357775	0.0357775	0.0357775	0.0357775	0.0357775	0.0357775	0.0357775	0.0357775	0.0357775	0.0357775	0.0357775	0.0357775	0.0357775	0.0357775	0.0357775	0.0357775	0.0357775	0.0357775	0.0357775	0.0357775	0.0357775	0.0357775	0.0357775	0.0357775	0.0357775	0.0357775	0.0357775	0.0357775	0.0357771	0.0357771	0.0357771	0.0357771	0.0357771	0.0357771	0.0357771	0.0357771	0.0357771	0.0357771	0.0357771	0.0357771	0.0357771	0.0357771	0.0357771	0.0357771	0.0357771
mRNA_biomass_to_biomass	0.000117912	0.000117912	0.000117912	0.000117912	0.000117912	0.000117912	0.000117912	0.000117912	0.000117912	0.000117912	0.000117912	0.000117913	0.000117913	0.000117913	0.000117913	0.000117913	0.000117913	0.000117913	0.000117913	0.000117913	0.000117913	0.000117913	0.000117913	0.000117913	0.000117913	0.000117913	0.000117913	0.000117913	0.000117913	0.000117913	0.000117913	0.000117913	0.000117912	0.000117912	0.000117912	0.000117912	0.000117913	0.000117913	0.000117913	0.000117913	0.000117913	0.000117913	0.000117913	0.000117913	0.000117913	0.000117913	0.000117913	0.000117913	0.000117913
tRNA_biomass_to_biomass	0.000716773	0.000716773	0.000716774	0.000716775	0.000716774	0.000716775	0.000716775	0.000716775	0.000716775	0.000716775	0.000716776	0.000716776	0.000716776	0.000716776	0.000716777	0.000716777	0.000716777	0.000716778	0.000716778	0.000716778	0.000716778	0.000716779	0.000716779	0.000716779	0.00071678	0.00071678	0.000716782	0.000716782	0.000716781	0.000716782	0.000716781	0.000716782	0.000716775	0.000716775	0.000716776	0.000716776	0.000716776	0.000716777	0.000716777	0.000716778	0.000716778	0.000716779	0.000716779	0.00071678	0.00071678	0.00071678	0.00071678	0.00071678	0.000716782
rRNA_biomass_to_biomass	0.00518485	0.00518485	0.00518486	0.00518486	0.00518486	0.00518486	0.00518486	0.00518487	0.00518486	0.00518486	0.00518487	0.00518487	0.00518488	0.00518488	0.00518488	0.00518488	0.00518488	0.00518488	0.00518489	0.00518489	0.00518489	0.00518489	0.0051849	0.0051849	0.0051849	0.0051849	0.00518491	0.00518491	0.00518491	0.00518491	0.00518491	0.00518492	0.00518486	0.00518486	0.00518487	0.00518487	0.00518487	0.00518488	0.00518488	0.00518488	0.00518488	0.00518489	0.0051849	0.0051849	0.0051849	0.0051849	0.0051849	0.0051849	0.00518492
ncRNA_biomass_to_biomass	9.32206e-06	9.32209e-06	9.32218e-06	9.32222e-06	9.32221e-06	9.32224e-06	9.32227e-06	9.32229e-06	9.32231e-06	9.32235e-06	9.32238e-06	9.32244e-06	9.32245e-06	9.32246e-06	9.32255e-06	9.32259e-06	9.32265e-06	9.3227e-06	9.32273e-06	9.32275e-06	9.32275e-06	9.32281e-06	9.3229e-06	9.32291e-06	9.32292e-06	9.32296e-06	9.3231e-06	9.32311e-06	9.32311e-06	9.32312e-06	9.32315e-06	9.32326e-06	9.32313e-06	9.32313e-06	9.32327e-06	9.32328e-06	9.32329e-06	9.32334e-06	9.32343e-06	9.32345e-06	9.32347e-06	9.32363e-06	9.32368e-06	9.32375e-06	9.32376e-06	9.32376e-06	9.32377e-06	9.3238e-06	9.32401e-06
DNA_biomass_to_biomass	0.00602767	0.00602767	0.00602767	0.00602767	0.00602767	0.00602767	0.00602767	0.00602767	0.00602767	0.00602767	0.00602767	0.00602767	0.00602767	0.00602767	0.00602767	0.00602767	0.00602767	0.00602767	0.00602767	0.00602767	0.00602767	0.00602767	0.00602767	0.00602767	0.00602767	0.00602767	0.00602767	0.00602767	0.00602767	0.00602767	0.00602767	0.00602767	0.00602761	0.00602761	0.00602761	0.00602761	0.00602761	0.00602761	0.00602761	0.00602761	0.00602761	0.00602761	0.00602761	0.00602761	0.00602761	0.00602761	0.00602761	0.00602761	0.00602761
lipid_biomass_to_biomass	0.0194945	0.0194945	0.0194945	0.0194945	0.0194945	0.0194945	0.0194945	0.0194945	0.0194945	0.0194945	0.0194945	0.0194945	0.0194945	0.0194945	0.0194945	0.0194945	0.0194945	0.0194945	0.0194945	0.0194945	0.0194945	0.0194945	0.0194945	0.0194945	0.0194945	0.0194945	0.0194945	0.0194945	0.0194945	0.0194945	0.0194945	0.0194945	0.0194943	0.0194943	0.0194943	0.0194943	0.0194943	0.0194943	0.0194943	0.0194943	0.0194943	0.0194943	0.0194943	0.0194943	0.0194943	0.0194943	0.0194943	0.0194943	0.0194943
constituent_biomass_to_biomass	0.0141801	0.0141801	0.0141801	0.0141801	0.0141801	0.0141801	0.0141801	0.0141801	0.0141801	0.0141801	0.0141801	0.0141801	0.0141801	0.0141801	0.0141801	0.0141801	0.0141801	0.0141801	0.0141801	0.0141801	0.0141801	0.0141801	0.0141801	0.0141801	0.0141801	0.0141801	0.0141801	0.0141801	0.0141801	0.0141801	0.0141801	0.0141801	0.01418	0.01418	0.01418	0.01418	0.01418	0.01418	0.01418	0.01418	0.01418	0.01418	0.01418	0.01418	0.01418	0.01418	0.01418	0.01418	0.01418
prosthetic_group_biomass_to_biomass	6.43796e-05	6.43783e-05	6.43783e-05	6.43783e-05	6.43796e-05	6.43783e-05	6.43783e-05	6.43783e-05	6.43796e-05	6.43796e-05	6.43783e-05	6.43783e-05	6.43783e-05	6.43783e-05	6.43783e-05	6.43784e-05	6.43796e-05	6.43796e-05	6.43796e-05	6.43796e-05	6.43796e-05	6.43797e-05	6.43797e-05	6.43797e-05	6.43797e-05	6.43797e-05	6.43784e-05	6.43784e-05	6.43797e-05	6.43784e-05	6.43797e-05	6.43797e-05	6.43793e-05	6.43793e-05	6.43793e-05	6.43793e-05	6.43793e-05	6.43793e-05	6.43793e-05	6.43793e-05	6.43793e-05	6.43793e-05	6.43793e-05	6.43793e-05	6.43793e-05	6.43793e-05	6.43793e-05	6.43793e-05	6.43794e-05
peptidoglycan_biomass_to_biomass	0	0	0	0	0	0	0	0	0	0	0	0	0	0	0	0	0	0	0	0	0	0	0	0	0	0	0	0	0	0	0	0	0	0	0	0	0	0	0	0	0	0	0	0	0	0	0	0	0
EX_2ddglcn_e	0	0	0	0	0	0	0	0	0	0	0	0	0	0	0	0	0	0	0	0	0	0	0	0	0	0	0	0	0	0	0	0	0	0	0	0	0	0	0	0	0	0	0	0	0	0	0	0	0
EX_2hxmp_e	0	0	0	0	0	0	0	0	0	0	0	0	0	0	0	0	0	0	0	0	0	0	0	0	0	0	0	0	0	0	0	0	0	0	0	0	0	0	0	0	0	0	0	0	0	0	0	0	0
EX_2pg_e	0	0	0	0	0	0	0	0	0	0	0	0	0	0	0	0	0	0	0	0	0	0	0	0	0	0	0	0	0	0	0	0	0	0	0	0	0	0	0	0	0	0	0	0	0	0	0	0	0
EX_2pglyc_e	0	0	0	0	0	0	0	0	0	0	0	0	0	0	0	0	0	0	0	0	0	0	0	0	0	0	0	0	0	0	0	0	0	0	0	0	0	0	0	0	0	0	0	0	0	0	0	0	0
EX_3amba_e	0	0	0	0	0	0	0	0	0	0	0	0	0	0	0	0	0	0	0	0	0	0	0	0	0	0	0	0	0	0	0	0	0	0	0	0	0	0	0	0	0	0	0	0	0	0	0	0	0
EX_3amp_e	0	0	0	0	0	0	0	0	0	0	0	0	0	0	0	0	0	0	0	0	0	0	0	0	0	0	0	0	0	0	0	0	0	0	0	0	0	0	0	0	0	0	0	0	0	0	0	0	0
EX_3cmp_e	0	0	0	0	0	0	0	0	0	0	0	0	0	0	0	0	0	0	0	0	0	0	0	0	0	0	0	0	0	0	0	0	0	0	0	0	0	0	0	0	0	0	0	0	0	0	0	0	0
EX_3gmp_e	0	0	0	0	0	0	0	0	0	0	0	0	0	0	0	0	0	0	0	0	0	0	0	0	0	0	0	0	0	0	0	0	0	0	0	0	0	0	0	0	0	0	0	0	0	0	0	0	0
EX_3pg_e	0	0	0	0	0	0	0	0	0	0	0	0	0	0	0	0	0	0	0	0	0	0	0	0	0	0	0	0	0	0	0	0	0	0	0	0	0	0	0	0	0	0	0	0	0	0	0	0	0
EX_3ump_e	0	0	0	0	0	0	0	0	0	0	0	0	0	0	0	0	0	0	0	0	0	0	0	0	0	0	0	0	0	0	0	0	0	0	0	0	0	0	0	0	0	0	0	0	0	0	0	0	0
EX_4abut_e	0	0	0	0	0	0	0	0	0	0	0	0	0	0	0	0	0	0	0	0	0	0	0	0	0	0	0	0	0	0	0	0	0	0	0	0	0	0	0	0	0	0	0	0	0	0	0	0	0
EX_5mtr_e	0	0	0	0	0	0	0	0	0	0	0	0	0	0	0	0	0	0	0	0	0	0	0	0	0	0	0	0	0	0	0	0	0	0	0	0	0	0	0	0	0	0	0	0	0	0	0	0	0
EX_6pgc_e	0	0	0	0	0	0	0	0	0	0	0	0	0	0	0	0	0	0	0	0	0	0	0	0	0	0	0	0	0	0	0	0	0	0	0	0	0	0	0	0	0	0	0	0	0	0	0	0	0
EX_Larab_e	0	0	0	0	0	0	0	0	0	0	0	0	0	0	0	0	0	0	0	0	0	0	0	0	0	0	0	0	0	0	0	0	0	0	0	0	0	0	0	0	0	0	0	0	0	0	0	0	0
EX_Lcyst_e	0	0	0	0	0	0	0	0	0	0	0	0	0	0	0	0	0	0	0	0	0	0	0	0	0	0	0	0	0	0	0	0	0	0	0	0	0	0	0	0	0	0	0	0	0	0	0	0	0
EX_abt__L_e	0	0	0	0	0	0	0	0	0	0	0	0	0	0	0	0	0	0	0	0	0	0	0	0	0	0	0	0	0	0	0	0	0	0	0	0	0	0	0	0	0	0	0	0	0	0	0	0	0
EX_ac_e	0	0	0	0	0	0	0	0	0	0	0	0	0	0	0	0	0	0	0	0	0	0	0	0	0	0	0	0	0	0	0	0	0	0	0	0	0	0	0	0	0	0	0	0	0	0	0	0	0
EX_acac_e	0	0	0	0	0	0	0	0	0	0	0	0	0	0	0	0	0	0	0	0	0	0	0	0	0	0	0	0	0	0	0	0	0	0	0	0	0	0	0	0	0	0	0	0	0	0	0	0	0
EX_acgam_e	0	0	0	0	0	0	0	0	0	0	0	0	0	0	0	0	0	0	0	0	0	0	0	0	0	0	0	0	0	0	0	0	0	0	0	0	0	0	0	0	0	0	0	0	0	0	0	0	0
EX_acmana_e	0	0	0	0	0	0	0	0	0	0	0	0	0	0	0	0	0	0	0	0	0	0	0	0	0	0	0	0	0	0	0	0	0	0	0	0	0	0	0	0	0	0	0	0	0	0	0	0	0
EX_acnam_e	0	0	0	0	0	0	0	0	0	0	0	0	0	0	0	0	0	0	0	0	0	0	0	0	0	0	0	0	0	0	0	0	0	0	0	0	0	0	0	0	0	0	0	0	0	0	0	0	0
EX_actn__R_e	0	0	0	0	0	0	0	0	0	0	0	0	0	0	0	0	0	0	0	0	0	0	0	0	0	0	0	0	0	0	0	0	0	0	0	0	0	0	0	0	0	0	0	0	0	0	0	0	0
EX_ade_e	0	0	0	0	0	0	0	0	0	0	0	0	0	0	0	0	0	0	0	0	0	0	0	0	0	0	0	0	0	0	0	0	0	0	0	0	0	0	0	0	0	0	0	0	0	0	0	0	0
EX_adn_e	0	0	0	0	0	0	0	0	0	0	0	0	0	0	0	0	0	0	0	0	0	0	0	0	0	0	0	0	0	0	0	0	0	0	0	0	0	0	0	0	0	0	0	0	0	0	0	0	0
EX_akg_e	0	0	0	0	0	0	0	0	0	0	0	0	0	0	0	0	0	0	0	0	0	0	0	0	0	0	0	0	0	0	0	0	0	0	0	0	0	0	0	0	0	0	0	0	0	0	0	0	0
EX_ala_B_e	-1.32878e-18	0	0	0	-1.32878e-18	0	0	0	-1.32878e-18	-1.32878e-18	0	0	0	0	0	0	0	0	0	0	0	0	0	0	0	0	0	0	0	0	0	-1.32878e-18	0	0	-1.32877e-18	0	0	0	-1.32877e-18	-1.32877e-18	-1.32877e-18	-1.32877e-18	-1.32877e-18	-1.32877e-18	-1.32877e-18	-1.32877e-18	-1.32877e-18	-1.32877e-18	-1.32877e-18
EX_ala__D_e	0	0	0	0	0	0	0	0	0	0	0	0	0	0	0	0	0	0	0	0	0	0	0	0	0	0	0	0	0	0	0	0	0	0	0	0	0	0	0	0	0	0	0	0	0	0	0	0	0
EX_ala_L_Thr__L_e	0	0	0	0	0	0	0	0	0	0	0	0	0	0	0	0	0	0	0	0	0	0	0	0	0	0	0	0	0	0	0	0	0	0	0	0	0	0	0	0	0	0	0	0	0	0	0	0	0
EX_ala_L_asp__L_e	0	0	0	0	0	0	0	0	0	0	0	0	0	0	0	0	0	0	0	0	0	0	0	0	0	0	0	0	0	0	0	0	0	0	0	0	0	0	0	0	0	0	0	0	0	0	0	0	0
EX_ala__L_e	0	0	0	0	0	0	0	0	0	0	0	0	0	0	0	0	0	0	0	0	0	0	0	0	0	0	0	0	0	0	0	0	0	0	0	0	0	0	0	0	0	0	0	0	0	0	0	0	0
EX_ala_L_gln__L_e	0	0	0	0	0	0	0	0	0	0	0	0	0	0	0	0	0	0	0	0	0	0	0	0	0	0	0	0	0	0	0	0	0	0	0	0	0	0	0	0	0	0	0	0	0	0	0	0	0
EX_ala_L_glu__L_e	0	0	0	0	0	0	0	0	0	0	0	0	0	0	0	0	0	0	0	0	0	0	0	0	0	0	0	0	0	0	0	0	0	0	0	0	0	0	0	0	0	0	0	0	0	0	0	0	0
EX_L_alagly_e	0	0	0	0	0	0	0	0	0	0	0	0	0	0	0	0	0	0	0	0	0	0	0	0	0	0	0	0	0	0	0	0	0	0	0	0	0	0	0	0	0	0	0	0	0	0	0	0	0
EX_ala_L_his__L_e	0	0	0	0	0	0	0	0	0	0	0	0	0	0	0	0	0	0	0	0	0	0	0	0	0	0	0	0	0	0	0	0	0	0	0	0	0	0	0	0	0	0	0	0	0	0	0	0	0
EX_ala_L_leu__L_e	0	0	0	0	0	0	0	0	0	0	0	0	0	0	0	0	0	0	0	0	0	0	0	0	0	0	0	0	0	0	0	0	0	0	0	0	0	0	0	0	0	0	0	0	0	0	0	0	0
EX_alaala_e	0	0	0	0	0	0	0	0	0	0	0	0	0	0	0	0	0	0	0	0	0	0	0	0	0	0	0	0	0	0	0	0	0	0	0	0	0	0	0	0	0	0	0	0	0	0	0	0	0
EX_alltn_e	0	0	0	0	0	0	0	0	0	0	0	0	0	0	0	0	0	0	0	0	0	0	0	0	0	0	0	0	0	0	0	0	0	0	0	0	0	0	0	0	0	0	0	0	0	0	0	0	0
EX_amp_e	0	0	0	0	0	0	0	0	0	0	0	0	0	0	0	0	0	0	0	0	0	0	0	0	0	0	0	0	0	0	0	0	0	0	0	0	0	0	0	0	0	0	0	0	0	0	0	0	0
EX_amylase_e	0	0	0	0	0	0	0	0	0	0	0	0	0	0	0	0	0	0	0	0	0	0	0	0	0	0	0	0	0	0	0	0	0	0	0	0	0	0	0	0	0	0	0	0	0	0	0	0	0
EX_antim_e	0	0	0	0	0	0	0	0	0	0	0	0	0	0	0	0	0	0	0	0	0	0	0	0	0	0	0	0	0	0	0	0	0	0	0	0	0	0	0	0	0	0	0	0	0	0	0	0	0
EX_arab__D_e	0	0	0	0	0	0	0	0	0	0	0	0	0	0	0	0	0	0	0	0	0	0	0	0	0	0	0	0	0	0	0	0	0	0	0	0	0	0	0	0	0	0	0	0	0	0	0	0	0
EX_arab__L_e	0	0	0	0	0	0	0	0	0	0	0	0	0	0	0	0	0	0	0	0	0	0	0	0	0	0	0	0	0	0	0	0	0	0	0	0	0	0	0	0	0	0	0	0	0	0	0	0	0
EX_arbt_e	0	0	0	0	0	0	0	0	0	0	0	0	0	0	0	0	0	0	0	0	0	0	0	0	0	0	0	0	0	0	0	0	0	0	0	0	0	0	0	0	0	0	0	0	0	0	0	0	0
EX_arg__L_e	0	0	0	0	0	0	0	0	0	0	0	0	0	0	0	0	0	0	0	0	0	0	0	0	0	0	0	0	0	0	0	0	0	0	0	0	0	0	0	0	0	0	0	0	0	0	0	0	0
EX_argp_e	0	0	0	0	0	0	0	0	0	0	0	0	0	0	0	0	0	0	0	0	0	0	0	0	0	0	0	0	0	0	0	0	0	0	0	0	0	0	0	0	0	0	0	0	0	0	0	0	0
EX_arsenb_e	0	0	0	0	0	0	0	0	0	0	0	0	0	0	0	0	0	0	0	0	0	0	0	0	0	0	0	0	0	0	0	0	0	0	0	0	0	0	0	0	0	0	0	0	0	0	0	0	0
EX_arsna_e	0	0	0	0	0	0	0	0	0	0	0	0	0	0	0	0	0	0	0	0	0	0	0	0	0	0	0	0	0	0	0	0	0	0	0	0	0	0	0	0	0	0	0	0	0	0	0	0	0
EX_arsni2_e	0	0	0	0	0	0	0	0	0	0	0	0	0	0	0	0	0	0	0	0	0	0	0	0	0	0	0	0	0	0	0	0	0	0	0	0	0	0	0	0	0	0	0	0	0	0	0	0	0
EX_asn__L_e	0	0	0	0	0	0	0	0	0	0	0	0	0	0	0	0	0	0	0	0	0	0	0	0	0	0	0	0	0	0	0	0	0	0	0	0	0	0	0	0	0	0	0	0	0	0	0	0	0
EX_asp__L_e	0	0	0	0	0	0	0	0	0	0	0	0	0	0	0	0	0	0	0	0	0	0	0	0	0	0	0	0	0	0	0	0	0	0	0	0	0	0	0	0	0	0	0	0	0	0	0	0	0
EX_bilea_e	0	0	0	0	0	0	0	0	0	0	0	0	0	0	0	0	0	0	0	0	0	0	0	0	0	0	0	0	0	0	0	0	0	0	0	0	0	0	0	0	0	0	0	0	0	0	0	0	0
EX_btd_RR_e	0	0	0	0	0	0	0	0	0	0	0	0	0	0	0	0	0	0	0	0	0	0	0	0	0	0	0	0	0	0	0	0	0	0	0	0	0	0	0	0	0	0	0	0	0	0	0	0	0
EX_buts_e	0	0	0	0	0	0	0	0	0	0	0	0	0	0	0	0	0	0	0	0	0	0	0	0	0	0	0	0	0	0	0	0	0	0	0	0	0	0	0	0	0	0	0	0	0	0	0	0	0
EX_ca2_e	0	0	0	0	0	0	0	0	0	0	0	0	0	0	0	0	0	0	0	0	0	0	0	0	0	0	0	0	0	0	0	0	0	0	0	0	0	0	0	0	0	0	0	0	0	0	0	0	0
EX_cbl2_e	0	0	0	0	0	0	0	0	0	0	0	0	0	0	0	0	0	0	0	0	0	0	0	0	0	0	0	0	0	0	0	0	0	0	0	0	0	0	0	0	0	0	0	0	0	0	0	0	0
EX_cd2_e	0	0	0	0	0	0	0	0	0	0	0	0	0	0	0	0	0	0	0	0	0	0	0	0	0	0	0	0	0	0	0	0	0	0	0	0	0	0	0	0	0	0	0	0	0	0	0	0	0
EX_cellb_e	0	0	0	0	0	0	0	0	0	0	0	0	0	0	0	0	0	0	0	0	0	0	0	0	0	0	0	0	0	0	0	0	0	0	0	0	0	0	0	0	0	0	0	0	0	0	0	0	0
EX_cgly_e	0	0	0	0	0	0	0	0	0	0	0	0	0	0	0	0	0	0	0	0	0	0	0	0	0	0	0	0	0	0	0	0	0	0	0	0	0	0	0	0	0	0	0	0	0	0	0	0	0
EX_chitob_e	0	0	0	0	0	0	0	0	0	0	0	0	0	0	0	0	0	0	0	0	0	0	0	0	0	0	0	0	0	0	0	0	0	0	0	0	0	0	0	0	0	0	0	0	0	0	0	0	0
EX_chol_e	0	0	0	0	0	0	0	0	0	0	0	0	0	0	0	0	0	0	0	0	0	0	0	0	0	0	0	0	0	0	0	0	0	0	0	0	0	0	0	0	0	0	0	0	0	0	0	0	0
EX_chols_e	0	0	0	0	0	0	0	0	0	0	0	0	0	0	0	0	0	0	0	0	0	0	0	0	0	0	0	0	0	0	0	0	0	0	0	0	0	0	0	0	0	0	0	0	0	0	0	0	0
EX_chor_e	0	0	0	0	0	0	0	0	0	0	0	0	0	0	0	0	0	0	0	0	0	0	0	0	0	0	0	0	0	0	0	0	0	0	0	0	0	0	0	0	0	0	0	0	0	0	0	0	0
EX_cit_e	0	0	0	0	0	0	0	0	0	0	0	0	0	0	0	0	0	0	0	0	0	0	0	0	0	0	0	0	0	0	0	0	0	0	0	0	0	0	0	0	0	0	0	0	0	0	0	0	0
EX_citr__L_e	0	0	0	0	0	0	0	0	0	0	0	0	0	0	0	0	0	0	0	0	0	0	0	0	0	0	0	0	0	0	0	0	0	0	0	0	0	0	0	0	0	0	0	0	0	0	0	0	0
EX_cmp_e	0	0	0	0	0	0	0	0	0	0	0	0	0	0	0	0	0	0	0	0	0	0	0	0	0	0	0	0	0	0	0	0	0	0	0	0	0	0	0	0	0	0	0	0	0	0	0	0	0
EX_co2_e	6.04196	6.04196	6.04196	6.04196	6.04196	6.04196	6.04196	6.04196	6.04196	6.04196	6.04196	6.04196	6.04196	6.04196	6.04196	6.04196	6.04196	6.04196	6.04196	6.04196	6.04196	6.04196	6.04196	6.04196	6.04196	6.04196	6.04197	6.04197	6.04196	6.04197	6.04196	6.04197	6.04193	6.04193	6.04193	6.04193	6.04193	6.04193	6.04193	6.04193	6.04193	6.04194	6.04194	6.04194	6.04194	6.04194	6.04194	6.04194	6.04194
EX_cobalt2_e	-4.90164e-08	-4.90165e-08	-4.90166e-08	-4.90166e-08	-4.90166e-08	-4.90166e-08	-4.90166e-08	-4.90166e-08	-4.90166e-08	-4.90167e-08	-4.90167e-08	-4.90168e-08	-4.90168e-08	-4.90168e-08	-4.90168e-08	-4.90169e-08	-4.90169e-08	-4.90169e-08	-4.9017e-08	-4.9017e-08	-4.9017e-08	-4.9017e-08	-4.90171e-08	-4.90171e-08	-4.90171e-08	-4.90171e-08	-4.90173e-08	-4.90173e-08	-4.90173e-08	-4.90173e-08	-4.90173e-08	-4.90174e-08	-4.90165e-08	-4.90165e-08	-4.90166e-08	-4.90166e-08	-4.90166e-08	-4.90166e-08	-4.90167e-08	-4.90167e-08	-4.90167e-08	-4.90168e-08	-4.90169e-08	-4.90169e-08	-4.9017e-08	-4.9017e-08	-4.9017e-08	-4.9017e-08	-4.90171e-08
EX_crn_e	0	0	0	0	0	0	0	0	0	0	0	0	0	0	0	0	0	0	0	0	0	0	0	0	0	0	0	0	0	0	0	0	0	0	0	0	0	0	0	0	0	0	0	0	0	0	0	0	0
EX_cro4_e	0	0	0	0	0	0	0	0	0	0	0	0	0	0	0	0	0	0	0	0	0	0	0	0	0	0	0	0	0	0	0	0	0	0	0	0	0	0	0	0	0	0	0	0	0	0	0	0	0
EX_csn_e	0	0	0	0	0	0	0	0	0	0	0	0	0	0	0	0	0	0	0	0	0	0	0	0	0	0	0	0	0	0	0	0	0	0	0	0	0	0	0	0	0	0	0	0	0	0	0	0	0
EX_ctbt_e	0	0	0	0	0	0	0	0	0	0	0	0	0	0	0	0	0	0	0	0	0	0	0	0	0	0	0	0	0	0	0	0	0	0	0	0	0	0	0	0	0	0	0	0	0	0	0	0	0
EX_cu2_e	0	0	0	0	0	0	0	0	0	0	0	0	0	0	0	0	0	0	0	0	0	0	0	0	0	0	0	0	0	0	0	0	0	0	0	0	0	0	0	0	0	0	0	0	0	0	0	0	0
EX_cys__D_e	0	0	0	0	0	0	0	0	0	0	0	0	0	0	0	0	0	0	0	0	0	0	0	0	0	0	0	0	0	0	0	0	0	0	0	0	0	0	0	0	0	0	0	0	0	0	0	0	0
EX_cys__L_e	0	0	0	0	0	0	0	0	0	0	0	0	0	0	0	0	0	0	0	0	0	0	0	0	0	0	0	0	0	0	0	0	0	0	0	0	0	0	0	0	0	0	0	0	0	0	0	0	0
EX_cyst__L_e	0	0	0	0	0	0	0	0	0	0	0	0	0	0	0	0	0	0	0	0	0	0	0	0	0	0	0	0	0	0	0	0	0	0	0	0	0	0	0	0	0	0	0	0	0	0	0	0	0
EX_cytd_e	0	0	0	0	0	0	0	0	0	0	0	0	0	0	0	0	0	0	0	0	0	0	0	0	0	0	0	0	0	0	0	0	0	0	0	0	0	0	0	0	0	0	0	0	0	0	0	0	0
EX_dad_2_e	0	0	0	0	0	0	0	0	0	0	0	0	0	0	0	0	0	0	0	0	0	0	0	0	0	0	0	0	0	0	0	0	0	0	0	0	0	0	0	0	0	0	0	0	0	0	0	0	0
EX_dcyt_e	0	0	0	0	0	0	0	0	0	0	0	0	0	0	0	0	0	0	0	0	0	0	0	0	0	0	0	0	0	0	0	0	0	0	0	0	0	0	0	0	0	0	0	0	0	0	0	0	0
EX_dextrin_e	0	0	0	0	0	0	0	0	0	0	0	0	0	0	0	0	0	0	0	0	0	0	0	0	0	0	0	0	0	0	0	0	0	0	0	0	0	0	0	0	0	0	0	0	0	0	0	0	0
EX_dha_e	0	0	0	0	0	0	0	0	0	0	0	0	0	0	0	0	0	0	0	0	0	0	0	0	0	0	0	0	0	0	0	0	0	0	0	0	0	0	0	0	0	0	0	0	0	0	0	0	0
EX_diact_e	0	0	0	0	0	0	0	0	0	0	0	0	0	0	0	0	0	0	0	0	0	0	0	0	0	0	0	0	0	0	0	0	0	0	0	0	0	0	0	0	0	0	0	0	0	0	0	0	0
EX_djenk_e	0	0	0	0	0	0	0	0	0	0	0	0	0	0	0	0	0	0	0	0	0	0	0	0	0	0	0	0	0	0	0	0	0	0	0	0	0	0	0	0	0	0	0	0	0	0	0	0	0
EX_drib_e	0	0	0	0	0	0	0	0	0	0	0	0	0	0	0	0	0	0	0	0	0	0	0	0	0	0	0	0	0	0	0	0	0	0	0	0	0	0	0	0	0	0	0	0	0	0	0	0	0
EX_dtmp_e	0	0	0	0	0	0	0	0	0	0	0	0	0	0	0	0	0	0	0	0	0	0	0	0	0	0	0	0	0	0	0	0	0	0	0	0	0	0	0	0	0	0	0	0	0	0	0	0	0
EX_ectoine_e	0	0	0	0	0	0	0	0	0	0	0	0	0	0	0	0	0	0	0	0	0	0	0	0	0	0	0	0	0	0	0	0	0	0	0	0	0	0	0	0	0	0	0	0	0	0	0	0	0
EX_etha_e	0	0	0	0	0	0	0	0	0	0	0	0	0	0	0	0	0	0	0	0	0	0	0	0	0	0	0	0	0	0	0	0	0	0	0	0	0	0	0	0	0	0	0	0	0	0	0	0	0
EX_eths_e	0	0	0	0	0	0	0	0	0	0	0	0	0	0	0	0	0	0	0	0	0	0	0	0	0	0	0	0	0	0	0	0	0	0	0	0	0	0	0	0	0	0	0	0	0	0	0	0	0
EX_etoh_e	0	0	0	0	0	0	0	0	0	0	0	0	0	0	0	0	0	0	0	0	0	0	0	0	0	0	0	0	0	0	0	0	0	0	0	0	0	0	0	0	0	0	0	0	0	0	0	0	0
EX_fe2_e	0	0	0	0	0	0	0	0	0	0	0	0	0	0	0	0	0	0	0	0	0	0	0	0	0	0	0	0	0	0	0	0	0	0	0	0	0	0	0	0	0	0	0	0	0	0	0	0	0
EX_fe3_e	0	0	0	0	0	0	0	0	0	0	0	0	0	0	0	0	0	0	0	0	0	0	0	0	0	0	0	0	0	0	0	0	0	0	0	0	0	0	0	0	0	0	0	0	0	0	0	0	0
EX_ferrich_e	0	0	0	0	0	0	0	0	0	0	0	0	0	0	0	0	0	0	0	0	0	0	0	0	0	0	0	0	0	0	0	0	0	0	0	0	0	0	0	0	0	0	0	0	0	0	0	0	0
EX_ferxa_e	0	0	0	0	0	0	0	0	0	0	0	0	0	0	0	0	0	0	0	0	0	0	0	0	0	0	0	0	0	0	0	0	0	0	0	0	0	0	0	0	0	0	0	0	0	0	0	0	0
EX_fol_e	0	0	0	0	0	0	0	0	0	0	0	0	0	0	0	0	0	0	0	0	0	0	0	0	0	0	0	0	0	0	0	0	0	0	0	0	0	0	0	0	0	0	0	0	0	0	0	0	0
EX_for_e	0	0	0	0	0	0	0	0	0	0	0	0	0	0	0	0	0	0	0	0	0	0	0	0	0	0	0	0	0	0	0	0	0	0	0	0	0	0	0	0	0	0	0	0	0	0	0	0	0
EX_fru_e	0	0	0	0	0	0	0	0	0	0	0	0	0	0	0	0	0	0	0	0	0	0	0	0	0	0	0	0	0	0	0	0	0	0	0	0	0	0	0	0	0	0	0	0	0	0	0	0	0
EX_fum_e	0	0	0	0	0	0	0	0	0	0	0	0	0	0	0	0	0	0	0	0	0	0	0	0	0	0	0	0	0	0	0	0	0	0	0	0	0	0	0	0	0	0	0	0	0	0	0	0	0
EX_g1p_e	0	0	0	0	0	0	0	0	0	0	0	0	0	0	0	0	0	0	0	0	0	0	0	0	0	0	0	0	0	0	0	0	0	0	0	0	0	0	0	0	0	0	0	0	0	0	0	0	0
EX_g6p_e	0	0	0	0	0	0	0	0	0	0	0	0	0	0	0	0	0	0	0	0	0	0	0	0	0	0	0	0	0	0	0	0	0	0	0	0	0	0	0	0	0	0	0	0	0	0	0	0	0
EX_gal_e	0	0	0	0	0	0	0	0	0	0	0	0	0	0	0	0	0	0	0	0	0	0	0	0	0	0	0	0	0	0	0	0	0	0	0	0	0	0	0	0	0	0	0	0	0	0	0	0	0
EX_galctr__D_e	0	0	0	0	0	0	0	0	0	0	0	0	0	0	0	0	0	0	0	0	0	0	0	0	0	0	0	0	0	0	0	0	0	0	0	0	0	0	0	0	0	0	0	0	0	0	0	0	0
EX_galt_e	0	0	0	0	0	0	0	0	0	0	0	0	0	0	0	0	0	0	0	0	0	0	0	0	0	0	0	0	0	0	0	0	0	0	0	0	0	0	0	0	0	0	0	0	0	0	0	0	0
EX_galur_e	0	0	0	0	0	0	0	0	0	0	0	0	0	0	0	0	0	0	0	0	0	0	0	0	0	0	0	0	0	0	0	0	0	0	0	0	0	0	0	0	0	0	0	0	0	0	0	0	0
EX_gam6p_e	0	0	0	0	0	0	0	0	0	0	0	0	0	0	0	0	0	0	0	0	0	0	0	0	0	0	0	0	0	0	0	0	0	0	0	0	0	0	0	0	0	0	0	0	0	0	0	0	0
EX_gam_e	0	0	0	0	0	0	0	0	0	0	0	0	0	0	0	0	0	0	0	0	0	0	0	0	0	0	0	0	0	0	0	0	0	0	0	0	0	0	0	0	0	0	0	0	0	0	0	0	0
EX_gbbtn_e	0	0	0	0	0	0	0	0	0	0	0	0	0	0	0	0	0	0	0	0	0	0	0	0	0	0	0	0	0	0	0	0	0	0	0	0	0	0	0	0	0	0	0	0	0	0	0	0	0
EX_glc__D_e	-1.69999	-1.69999	-1.69999	-1.69999	-1.69999	-1.69999	-1.69999	-1.69999	-1.69999	-1.69999	-1.7	-1.7	-1.7	-1.7	-1.7	-1.7	-1.7	-1.7	-1.7	-1.7	-1.7	-1.7	-1.7	-1.7	-1.7	-1.7	-1.7	-1.7	-1.7	-1.7	-1.7	-1.7	-1.69999	-1.69999	-1.69999	-1.69999	-1.69999	-1.69999	-1.69999	-1.69999	-1.69999	-1.69999	-1.69999	-1.69999	-1.69999	-1.69999	-1.69999	-1.69999	-1.69999
EX_glcn__D_e	0	0	0	0	0	0	0	0	0	0	0	0	0	0	0	0	0	0	0	0	0	0	0	0	0	0	0	0	0	0	0	0	0	0	0	0	0	0	0	0	0	0	0	0	0	0	0	0	0
EX_glcr_e	0	0	0	0	0	0	0	0	0	0	0	0	0	0	0	0	0	0	0	0	0	0	0	0	0	0	0	0	0	0	0	0	0	0	0	0	0	0	0	0	0	0	0	0	0	0	0	0	0
EX_glcur_e	0	0	0	0	0	0	0	0	0	0	0	0	0	0	0	0	0	0	0	0	0	0	0	0	0	0	0	0	0	0	0	0	0	0	0	0	0	0	0	0	0	0	0	0	0	0	0	0	0
EX_gln__L_e	0	0	0	0	0	0	0	0	0	0	0	0	0	0	0	0	0	0	0	0	0	0	0	0	0	0	0	0	0	0	0	0	0	0	0	0	0	0	0	0	0	0	0	0	0	0	0	0	0
EX_glu__D_e	0	0	0	0	0	0	0	0	0	0	0	0	0	0	0	0	0	0	0	0	0	0	0	0	0	0	0	0	0	0	0	0	0	0	0	0	0	0	0	0	0	0	0	0	0	0	0	0	0
EX_glu__L_e	0	0	0	0	0	0	0	0	0	0	0	0	0	0	0	0	0	0	0	0	0	0	0	0	0	0	0	0	0	0	0	0	0	0	0	0	0	0	0	0	0	0	0	0	0	0	0	0	0
EX_glx_e	0	0	0	0	0	0	0	0	0	0	0	0	0	0	0	0	0	0	0	0	0	0	0	0	0	0	0	0	0	0	0	0	0	0	0	0	0	0	0	0	0	0	0	0	0	0	0	0	0
EX_gly_asn__L_e	0	0	0	0	0	0	0	0	0	0	0	0	0	0	0	0	0	0	0	0	0	0	0	0	0	0	0	0	0	0	0	0	0	0	0	0	0	0	0	0	0	0	0	0	0	0	0	0	0
EX_gly_asp__L_e	0	0	0	0	0	0	0	0	0	0	0	0	0	0	0	0	0	0	0	0	0	0	0	0	0	0	0	0	0	0	0	0	0	0	0	0	0	0	0	0	0	0	0	0	0	0	0	0	0
EX_gly_e	0	0	0	0	0	0	0	0	0	0	0	0	0	0	0	0	0	0	0	0	0	0	0	0	0	0	0	0	0	0	0	0	0	0	0	0	0	0	0	0	0	0	0	0	0	0	0	0	0
EX_gly_gln__L_e	0	0	0	0	0	0	0	0	0	0	0	0	0	0	0	0	0	0	0	0	0	0	0	0	0	0	0	0	0	0	0	0	0	0	0	0	0	0	0	0	0	0	0	0	0	0	0	0	0
EX_gly_glu__L_e	0	0	0	0	0	0	0	0	0	0	0	0	0	0	0	0	0	0	0	0	0	0	0	0	0	0	0	0	0	0	0	0	0	0	0	0	0	0	0	0	0	0	0	0	0	0	0	0	0
EX_gly_met__L_e	0	0	0	0	0	0	0	0	0	0	0	0	0	0	0	0	0	0	0	0	0	0	0	0	0	0	0	0	0	0	0	0	0	0	0	0	0	0	0	0	0	0	0	0	0	0	0	0	0
EX_gly_pro__L_e	0	0	0	0	0	0	0	0	0	0	0	0	0	0	0	0	0	0	0	0	0	0	0	0	0	0	0	0	0	0	0	0	0	0	0	0	0	0	0	0	0	0	0	0	0	0	0	0	0
EX_glyb_e	0	0	0	0	0	0	0	0	0	0	0	0	0	0	0	0	0	0	0	0	0	0	0	0	0	0	0	0	0	0	0	0	0	0	0	0	0	0	0	0	0	0	0	0	0	0	0	0	0
EX_glyc3p_e	0	0	0	0	0	0	0	0	0	0	0	0	0	0	0	0	0	0	0	0	0	0	0	0	0	0	0	0	0	0	0	0	0	0	0	0	0	0	0	0	0	0	0	0	0	0	0	0	0
EX_glyc_e	0	0	0	0	0	0	0	0	0	0	0	0	0	0	0	0	0	0	0	0	0	0	0	0	0	0	0	0	0	0	0	0	0	0	0	0	0	0	0	0	0	0	0	0	0	0	0	0	0
EX_glyclt_e	0	0	0	0	0	0	0	0	0	0	0	0	0	0	0	0	0	0	0	0	0	0	0	0	0	0	0	0	0	0	0	0	0	0	0	0	0	0	0	0	0	0	0	0	0	0	0	0	0
EX_glycogen_e	0	0	0	0	0	0	0	0	0	0	0	0	0	0	0	0	0	0	0	0	0	0	0	0	0	0	0	0	0	0	0	0	0	0	0	0	0	0	0	0	0	0	0	0	0	0	0	0	0
EX_gmp_e	0	0	0	0	0	0	0	0	0	0	0	0	0	0	0	0	0	0	0	0	0	0	0	0	0	0	0	0	0	0	0	0	0	0	0	0	0	0	0	0	0	0	0	0	0	0	0	0	0
EX_gsn_e	0	0	0	0	0	0	0	0	0	0	0	0	0	0	0	0	0	0	0	0	0	0	0	0	0	0	0	0	0	0	0	0	0	0	0	0	0	0	0	0	0	0	0	0	0	0	0	0	0
EX_gthox_e	0	0	0	0	0	0	0	0	0	0	0	0	0	0	0	0	0	0	0	0	0	0	0	0	0	0	0	0	0	0	0	0	0	0	0	0	0	0	0	0	0	0	0	0	0	0	0	0	0
EX_gthrd_e	0	0	0	0	0	0	0	0	0	0	0	0	0	0	0	0	0	0	0	0	0	0	0	0	0	0	0	0	0	0	0	0	0	0	0	0	0	0	0	0	0	0	0	0	0	0	0	0	0
EX_gua_e	0	0	0	0	0	0	0	0	0	0	0	0	0	0	0	0	0	0	0	0	0	0	0	0	0	0	0	0	0	0	0	0	0	0	0	0	0	0	0	0	0	0	0	0	0	0	0	0	0
EX_h2o2_e	0	0	0	0	0	0	0	0	0	0	0	0	0	0	0	0	0	0	0	0	0	0	0	0	0	0	0	0	0	0	0	0	0	0	0	0	0	0	0	0	0	0	0	0	0	0	0	0	0
EX_h2o_e	8.41218	8.41219	8.41219	8.41219	8.41219	8.41219	8.41219	8.41219	8.41219	8.41219	8.4122	8.4122	8.4122	8.4122	8.4122	8.4122	8.4122	8.4122	8.4122	8.4122	8.4122	8.4122	8.41221	8.41221	8.41221	8.41221	8.41222	8.41222	8.41221	8.41222	8.41221	8.41222	8.41216	8.41216	8.41217	8.41217	8.41217	8.41217	8.41217	8.41217	8.41217	8.41218	8.41218	8.41218	8.41218	8.41218	8.41218	8.41218	8.41219
EX_h_e	0.782988	0.782988	0.782989	0.782989	0.782989	0.78299	0.78299	0.78299	0.78299	0.78299	0.782991	0.782991	0.782991	0.782991	0.782992	0.782992	0.782992	0.782992	0.782993	0.782993	0.782993	0.782993	0.782994	0.782994	0.782994	0.782994	0.782996	0.782996	0.782995	0.782996	0.782996	0.782997	0.78299	0.78299	0.782991	0.782991	0.782991	0.782991	0.782992	0.782992	0.782992	0.782994	0.782994	0.782994	0.782995	0.782995	0.782995	0.782995	0.782996
EX_hexs_e	0	0	0	0	0	0	0	0	0	0	0	0	0	0	0	0	0	0	0	0	0	0	0	0	0	0	0	0	0	0	0	0	0	0	0	0	0	0	0	0	0	0	0	0	0	0	0	0	0
EX_hg2_e	0	0	0	0	0	0	0	0	0	0	0	0	0	0	0	0	0	0	0	0	0	0	0	0	0	0	0	0	0	0	0	0	0	0	0	0	0	0	0	0	0	0	0	0	0	0	0	0	0
EX_his__L_e	0	0	0	0	0	0	0	0	0	0	0	0	0	0	0	0	0	0	0	0	0	0	0	0	0	0	0	0	0	0	0	0	0	0	0	0	0	0	0	0	0	0	0	0	0	0	0	0	0
EX_hqn_e	0	0	0	0	0	0	0	0	0	0	0	0	0	0	0	0	0	0	0	0	0	0	0	0	0	0	0	0	0	0	0	0	0	0	0	0	0	0	0	0	0	0	0	0	0	0	0	0	0
EX_hxan_e	0	0	0	0	0	0	0	0	0	0	0	0	0	0	0	0	0	0	0	0	0	0	0	0	0	0	0	0	0	0	0	0	0	0	0	0	0	0	0	0	0	0	0	0	0	0	0	0	0
EX_icit_e	0	0	0	0	0	0	0	0	0	0	0	0	0	0	0	0	0	0	0	0	0	0	0	0	0	0	0	0	0	0	0	0	0	0	0	0	0	0	0	0	0	0	0	0	0	0	0	0	0
EX_ile__L_e	0	0	0	0	0	0	0	0	0	0	0	0	0	0	0	0	0	0	0	0	0	0	0	0	0	0	0	0	0	0	0	0	0	0	0	0	0	0	0	0	0	0	0	0	0	0	0	0	0
EX_inost_e	0	0	0	0	0	0	0	0	0	0	0	0	0	0	0	0	0	0	0	0	0	0	0	0	0	0	0	0	0	0	0	0	0	0	0	0	0	0	0	0	0	0	0	0	0	0	0	0	0
EX_ins_e	0	0	0	0	0	0	0	0	0	0	0	0	0	0	0	0	0	0	0	0	0	0	0	0	0	0	0	0	0	0	0	0	0	0	0	0	0	0	0	0	0	0	0	0	0	0	0	0	0
EX_istnt_e	0	0	0	0	0	0	0	0	0	0	0	0	0	0	0	0	0	0	0	0	0	0	0	0	0	0	0	0	0	0	0	0	0	0	0	0	0	0	0	0	0	0	0	0	0	0	0	0	0
EX_k_e	-1.80871e-07	-1.80871e-07	-1.80871e-07	-1.80871e-07	-1.80871e-07	-1.80871e-07	-1.80871e-07	-1.80871e-07	-1.80872e-07	-1.80872e-07	-1.80871e-07	-1.80871e-07	-1.80871e-07	-1.80871e-07	-1.80871e-07	-1.80871e-07	-1.80872e-07	-1.80872e-07	-1.80872e-07	-1.80872e-07	-1.80872e-07	-1.80872e-07	-1.80872e-07	-1.80872e-07	-1.80872e-07	-1.80872e-07	-1.80872e-07	-1.80872e-07	-1.80872e-07	-1.80872e-07	-1.80872e-07	-1.80872e-07	-1.80869e-07	-1.80869e-07	-1.80869e-07	-1.80869e-07	-1.80869e-07	-1.80869e-07	-1.80869e-07	-1.80869e-07	-1.80869e-07	-1.80869e-07	-1.80869e-07	-1.80869e-07	-1.80869e-07	-1.80869e-07	-1.80869e-07	-1.80869e-07	-1.80869e-07
EX_lac__L_e	0	0	0	0	0	0	0	0	0	0	0	0	0	0	0	0	0	0	0	0	0	0	0	0	0	0	0	0	0	0	0	0	0	0	0	0	0	0	0	0	0	0	0	0	0	0	0	0	0
EX_lanth_e	0	0	0	0	0	0	0	0	0	0	0	0	0	0	0	0	0	0	0	0	0	0	0	0	0	0	0	0	0	0	0	0	0	0	0	0	0	0	0	0	0	0	0	0	0	0	0	0	0
EX_lcts_e	0	0	0	0	0	0	0	0	0	0	0	0	0	0	0	0	0	0	0	0	0	0	0	0	0	0	0	0	0	0	0	0	0	0	0	0	0	0	0	0	0	0	0	0	0	0	0	0	0
EX_leu__L_e	0	0	0	0	0	0	0	0	0	0	0	0	0	0	0	0	0	0	0	0	0	0	0	0	0	0	0	0	0	0	0	0	0	0	0	0	0	0	0	0	0	0	0	0	0	0	0	0	0
EX_lipt_e	0	0	0	0	0	0	0	0	0	0	0	0	0	0	0	0	0	0	0	0	0	0	0	0	0	0	0	0	0	0	0	0	0	0	0	0	0	0	0	0	0	0	0	0	0	0	0	0	0
EX_lys__L_e	0	0	0	0	0	0	0	0	0	0	0	0	0	0	0	0	0	0	0	0	0	0	0	0	0	0	0	0	0	0	0	0	0	0	0	0	0	0	0	0	0	0	0	0	0	0	0	0	0
EX_madg_e	0	0	0	0	0	0	0	0	0	0	0	0	0	0	0	0	0	0	0	0	0	0	0	0	0	0	0	0	0	0	0	0	0	0	0	0	0	0	0	0	0	0	0	0	0	0	0	0	0
EX_mal__D_e	0	0	0	0	0	0	0	0	0	0	0	0	0	0	0	0	0	0	0	0	0	0	0	0	0	0	0	0	0	0	0	0	0	0	0	0	0	0	0	0	0	0	0	0	0	0	0	0	0
EX_mal__L_e	0	0	0	0	0	0	0	0	0	0	0	0	0	0	0	0	0	0	0	0	0	0	0	0	0	0	0	0	0	0	0	0	0	0	0	0	0	0	0	0	0	0	0	0	0	0	0	0	0
EX_malt_e	0	0	0	0	0	0	0	0	0	0	0	0	0	0	0	0	0	0	0	0	0	0	0	0	0	0	0	0	0	0	0	0	0	0	0	0	0	0	0	0	0	0	0	0	0	0	0	0	0
EX_malttr_e	0	0	0	0	0	0	0	0	0	0	0	0	0	0	0	0	0	0	0	0	0	0	0	0	0	0	0	0	0	0	0	0	0	0	0	0	0	0	0	0	0	0	0	0	0	0	0	0	0
EX_man1p_e	0	0	0	0	0	0	0	0	0	0	0	0	0	0	0	0	0	0	0	0	0	0	0	0	0	0	0	0	0	0	0	0	0	0	0	0	0	0	0	0	0	0	0	0	0	0	0	0	0
EX_man6p_e	0	0	0	0	0	0	0	0	0	0	0	0	0	0	0	0	0	0	0	0	0	0	0	0	0	0	0	0	0	0	0	0	0	0	0	0	0	0	0	0	0	0	0	0	0	0	0	0	0
EX_man_e	0	0	0	0	0	0	0	0	0	0	0	0	0	0	0	0	0	0	0	0	0	0	0	0	0	0	0	0	0	0	0	0	0	0	0	0	0	0	0	0	0	0	0	0	0	0	0	0	0
EX_mbdg_e	0	0	0	0	0	0	0	0	0	0	0	0	0	0	0	0	0	0	0	0	0	0	0	0	0	0	0	0	0	0	0	0	0	0	0	0	0	0	0	0	0	0	0	0	0	0	0	0	0
EX_melib_e	0	0	0	0	0	0	0	0	0	0	0	0	0	0	0	0	0	0	0	0	0	0	0	0	0	0	0	0	0	0	0	0	0	0	0	0	0	0	0	0	0	0	0	0	0	0	0	0	0
EX_meoh_e	0	0	0	0	0	0	0	0	0	0	0	0	0	0	0	0	0	0	0	0	0	0	0	0	0	0	0	0	0	0	0	0	0	0	0	0	0	0	0	0	0	0	0	0	0	0	0	0	0
EX_met__D_e	0	0	0	0	0	0	0	0	0	0	0	0	0	0	0	0	0	0	0	0	0	0	0	0	0	0	0	0	0	0	0	0	0	0	0	0	0	0	0	0	0	0	0	0	0	0	0	0	0
EX_met_L_ala__L_e	0	0	0	0	0	0	0	0	0	0	0	0	0	0	0	0	0	0	0	0	0	0	0	0	0	0	0	0	0	0	0	0	0	0	0	0	0	0	0	0	0	0	0	0	0	0	0	0	0
EX_met__L_e	0	0	0	0	0	0	0	0	0	0	0	0	0	0	0	0	0	0	0	0	0	0	0	0	0	0	0	0	0	0	0	0	0	0	0	0	0	0	0	0	0	0	0	0	0	0	0	0	0
EX_metox__R_e	0	0	0	0	0	0	0	0	0	0	0	0	0	0	0	0	0	0	0	0	0	0	0	0	0	0	0	0	0	0	0	0	0	0	0	0	0	0	0	0	0	0	0	0	0	0	0	0	0
EX_metox_e	0	0	0	0	0	0	0	0	0	0	0	0	0	0	0	0	0	0	0	0	0	0	0	0	0	0	0	0	0	0	0	0	0	0	0	0	0	0	0	0	0	0	0	0	0	0	0	0	0
EX_mg2_e	-0.00130911	-0.00130908	-0.00130908	-0.00130908	-0.00130911	-0.00130908	-0.00130908	-0.00130908	-0.00130911	-0.00130911	-0.00130908	-0.00130908	-0.00130908	-0.00130908	-0.00130908	-0.00130908	-0.00130911	-0.00130911	-0.00130911	-0.00130911	-0.00130911	-0.00130911	-0.00130911	-0.00130911	-0.00130911	-0.00130911	-0.00130909	-0.00130909	-0.00130911	-0.00130909	-0.00130911	-0.00130911	-0.0013091	-0.0013091	-0.0013091	-0.0013091	-0.0013091	-0.0013091	-0.0013091	-0.0013091	-0.0013091	-0.0013091	-0.0013091	-0.0013091	-0.0013091	-0.0013091	-0.0013091	-0.0013091	-0.00130911
EX_mn2_e	-2.36911e-06	-2.36912e-06	-2.36912e-06	-2.36912e-06	-2.36912e-06	-2.36912e-06	-2.36912e-06	-2.36912e-06	-2.36912e-06	-2.36912e-06	-2.36912e-06	-2.36912e-06	-2.36912e-06	-2.36912e-06	-2.36912e-06	-2.36912e-06	-2.36912e-06	-2.36912e-06	-2.36912e-06	-2.36912e-06	-2.36912e-06	-2.36912e-06	-2.36912e-06	-2.36912e-06	-2.36912e-06	-2.36912e-06	-2.36912e-06	-2.36912e-06	-2.36912e-06	-2.36912e-06	-2.36912e-06	-2.36912e-06	-2.36909e-06	-2.36909e-06	-2.36909e-06	-2.36909e-06	-2.36909e-06	-2.36909e-06	-2.36909e-06	-2.36909e-06	-2.36909e-06	-2.36909e-06	-2.36909e-06	-2.36909e-06	-2.36909e-06	-2.36909e-06	-2.36909e-06	-2.36909e-06	-2.36909e-06
EX_mnl_e	0	0	0	0	0	0	0	0	0	0	0	0	0	0	0	0	0	0	0	0	0	0	0	0	0	0	0	0	0	0	0	0	0	0	0	0	0	0	0	0	0	0	0	0	0	0	0	0	0
EX_mobd_e	0	0	0	0	0	0	0	0	0	0	0	0	0	0	0	0	0	0	0	0	0	0	0	0	0	0	0	0	0	0	0	0	0	0	0	0	0	0	0	0	0	0	0	0	0	0	0	0	0
EX_mops_e	0	0	0	0	0	0	0	0	0	0	0	0	0	0	0	0	0	0	0	0	0	0	0	0	0	0	0	0	0	0	0	0	0	0	0	0	0	0	0	0	0	0	0	0	0	0	0	0	0
EX_mso3_e	0	0	0	0	0	0	0	0	0	0	0	0	0	0	0	0	0	0	0	0	0	0	0	0	0	0	0	0	0	0	0	0	0	0	0	0	0	0	0	0	0	0	0	0	0	0	0	0	0
EX_na1_e	0	0	0	0	0	0	0	0	0	0	0	0	0	0	0	0	0	0	0	0	0	0	0	0	0	0	0	0	0	0	0	0	0	0	0	0	0	0	0	0	0	0	0	0	0	0	0	0	0
EX_nac_e	0	0	0	0	0	0	0	0	0	0	0	0	0	0	0	0	0	0	0	0	0	0	0	0	0	0	0	0	0	0	0	0	0	0	0	0	0	0	0	0	0	0	0	0	0	0	0	0	0
EX_nh4_e	-0.938998	-0.939	-0.939	-0.939001	-0.938999	-0.939001	-0.939001	-0.939001	-0.939	-0.939001	-0.939002	-0.939003	-0.939003	-0.939003	-0.939003	-0.939004	-0.939003	-0.939003	-0.939004	-0.939004	-0.939004	-0.939004	-0.939005	-0.939005	-0.939005	-0.939006	-0.939008	-0.939008	-0.939007	-0.939008	-0.939007	-0.939008	-0.939	-0.939	-0.939001	-0.939001	-0.939001	-0.939002	-0.939003	-0.939003	-0.939003	-0.939004	-0.939005	-0.939005	-0.939005	-0.939005	-0.939005	-0.939006	-0.939007
EX_ni2_e	0	0	0	0	0	0	0	0	0	0	0	0	0	0	0	0	0	0	0	0	0	0	0	0	0	0	0	0	0	0	0	0	0	0	0	0	0	0	0	0	0	0	0	0	0	0	0	0	0
EX_no2_e	0	0	0	0	0	0	0	0	0	0	0	0	0	0	0	0	0	0	0	0	0	0	0	0	0	0	0	0	0	0	0	0	0	0	0	0	0	0	0	0	0	0	0	0	0	0	0	0	0
EX_no3_e	0	0	0	0	0	0	0	0	0	0	0	0	0	0	0	0	0	0	0	0	0	0	0	0	0	0	0	0	0	0	0	0	0	0	0	0	0	0	0	0	0	0	0	0	0	0	0	0	0
EX_o2_e	-5.79097	-5.79097	-5.79097	-5.79097	-5.79097	-5.79097	-5.79097	-5.79097	-5.79097	-5.79097	-5.79097	-5.79097	-5.79097	-5.79097	-5.79097	-5.79098	-5.79097	-5.79097	-5.79097	-5.79097	-5.79097	-5.79098	-5.79098	-5.79098	-5.79098	-5.79098	-5.79098	-5.79098	-5.79098	-5.79098	-5.79098	-5.79098	-5.79095	-5.79095	-5.79095	-5.79095	-5.79095	-5.79095	-5.79095	-5.79095	-5.79095	-5.79095	-5.79095	-5.79095	-5.79095	-5.79095	-5.79095	-5.79095	-5.79095
EX_orn__L_e	0	0	0	0	0	0	0	0	0	0	0	0	0	0	0	0	0	0	0	0	0	0	0	0	0	0	0	0	0	0	0	0	0	0	0	0	0	0	0	0	0	0	0	0	0	0	0	0	0
EX_pala_e	0	0	0	0	0	0	0	0	0	0	0	0	0	0	0	0	0	0	0	0	0	0	0	0	0	0	0	0	0	0	0	0	0	0	0	0	0	0	0	0	0	0	0	0	0	0	0	0	0
EX_pep_e	0	0	0	0	0	0	0	0	0	0	0	0	0	0	0	0	0	0	0	0	0	0	0	0	0	0	0	0	0	0	0	0	0	0	0	0	0	0	0	0	0	0	0	0	0	0	0	0	0
EX_phe__L_e	0	0	0	0	0	0	0	0	0	0	0	0	0	0	0	0	0	0	0	0	0	0	0	0	0	0	0	0	0	0	0	0	0	0	0	0	0	0	0	0	0	0	0	0	0	0	0	0	0
EX_pi_e	-0.107099	-0.107099	-0.107099	-0.107099	-0.107099	-0.107099	-0.107099	-0.107099	-0.107099	-0.107099	-0.107099	-0.107099	-0.107099	-0.107099	-0.107099	-0.107099	-0.107099	-0.107099	-0.107099	-0.107099	-0.107099	-0.107099	-0.107099	-0.107099	-0.107099	-0.107099	-0.107099	-0.107099	-0.107099	-0.107099	-0.107099	-0.107099	-0.107098	-0.107098	-0.107098	-0.107098	-0.107098	-0.107098	-0.107098	-0.107098	-0.107098	-0.107098	-0.107098	-0.107098	-0.107098	-0.107098	-0.107098	-0.107098	-0.107098
EX_pnto__R_e	0	0	0	0	0	0	0	0	0	0	0	0	0	0	0	0	0	0	0	0	0	0	0	0	0	0	0	0	0	0	0	0	0	0	0	0	0	0	0	0	0	0	0	0	0	0	0	0	0
EX_ppa_e	0	0	0	0	0	0	0	0	0	0	0	0	0	0	0	0	0	0	0	0	0	0	0	0	0	0	0	0	0	0	0	0	0	0	0	0	0	0	0	0	0	0	0	0	0	0	0	0	0
EX_ppi_e	0	0	0	0	0	0	0	0	0	0	0	0	0	0	0	0	0	0	0	0	0	0	0	0	0	0	0	0	0	0	0	0	0	0	0	0	0	0	0	0	0	0	0	0	0	0	0	0	0
EX_pro__L_e	0	0	0	0	0	0	0	0	0	0	0	0	0	0	0	0	0	0	0	0	0	0	0	0	0	0	0	0	0	0	0	0	0	0	0	0	0	0	0	0	0	0	0	0	0	0	0	0	0
EX_prolb_e	0	0	0	0	0	0	0	0	0	0	0	0	0	0	0	0	0	0	0	0	0	0	0	0	0	0	0	0	0	0	0	0	0	0	0	0	0	0	0	0	0	0	0	0	0	0	0	0	0
EX_pser__D_e	0	0	0	0	0	0	0	0	0	0	0	0	0	0	0	0	0	0	0	0	0	0	0	0	0	0	0	0	0	0	0	0	0	0	0	0	0	0	0	0	0	0	0	0	0	0	0	0	0
EX_pser__L_e	0	0	0	0	0	0	0	0	0	0	0	0	0	0	0	0	0	0	0	0	0	0	0	0	0	0	0	0	0	0	0	0	0	0	0	0	0	0	0	0	0	0	0	0	0	0	0	0	0
EX_pur_e	0	0	0	0	0	0	0	0	0	0	0	0	0	0	0	0	0	0	0	0	0	0	0	0	0	0	0	0	0	0	0	0	0	0	0	0	0	0	0	0	0	0	0	0	0	0	0	0	0
EX_pyr_e	0	0	0	0	0	0	0	0	0	0	0	0	0	0	0	0	0	0	0	0	0	0	0	0	0	0	0	0	0	0	0	0	0	0	0	0	0	0	0	0	0	0	0	0	0	0	0	0	0
EX_raffin_e	0	0	0	0	0	0	0	0	0	0	0	0	0	0	0	0	0	0	0	0	0	0	0	0	0	0	0	0	0	0	0	0	0	0	0	0	0	0	0	0	0	0	0	0	0	0	0	0	0
EX_rib__D_e	0	0	0	0	0	0	0	0	0	0	0	0	0	0	0	0	0	0	0	0	0	0	0	0	0	0	0	0	0	0	0	0	0	0	0	0	0	0	0	0	0	0	0	0	0	0	0	0	0
EX_ribflv_e	0	0	0	0	0	0	0	0	0	0	0	0	0	0	0	0	0	0	0	0	0	0	0	0	0	0	0	0	0	0	0	0	0	0	0	0	0	0	0	0	0	0	0	0	0	0	0	0	0
EX_rmn_e	0	0	0	0	0	0	0	0	0	0	0	0	0	0	0	0	0	0	0	0	0	0	0	0	0	0	0	0	0	0	0	0	0	0	0	0	0	0	0	0	0	0	0	0	0	0	0	0	0
EX_salcn_e	0	0	0	0	0	0	0	0	0	0	0	0	0	0	0	0	0	0	0	0	0	0	0	0	0	0	0	0	0	0	0	0	0	0	0	0	0	0	0	0	0	0	0	0	0	0	0	0	0
EX_sbt__D_e	0	0	0	0	0	0	0	0	0	0	0	0	0	0	0	0	0	0	0	0	0	0	0	0	0	0	0	0	0	0	0	0	0	0	0	0	0	0	0	0	0	0	0	0	0	0	0	0	0
EX_ser__D_e	0	0	0	0	0	0	0	0	0	0	0	0	0	0	0	0	0	0	0	0	0	0	0	0	0	0	0	0	0	0	0	0	0	0	0	0	0	0	0	0	0	0	0	0	0	0	0	0	0
EX_ser__L_e	0	0	0	0	0	0	0	0	0	0	0	0	0	0	0	0	0	0	0	0	0	0	0	0	0	0	0	0	0	0	0	0	0	0	0	0	0	0	0	0	0	0	0	0	0	0	0	0	0
EX_so4_e	-0.0156825	-0.0156826	-0.0156826	-0.0156826	-0.0156825	-0.0156826	-0.0156826	-0.0156826	-0.0156825	-0.0156825	-0.0156826	-0.0156826	-0.0156826	-0.0156826	-0.0156826	-0.0156826	-0.0156825	-0.0156825	-0.0156825	-0.0156825	-0.0156825	-0.0156825	-0.0156825	-0.0156825	-0.0156825	-0.0156825	-0.0156827	-0.0156827	-0.0156826	-0.0156827	-0.0156826	-0.0156826	-0.0156824	-0.0156824	-0.0156824	-0.0156824	-0.0156824	-0.0156824	-0.0156824	-0.0156824	-0.0156825	-0.0156825	-0.0156825	-0.0156825	-0.0156825	-0.0156825	-0.0156825	-0.0156825	-0.0156825
EX_spmd_e	0	0	0	0	0	0	0	0	0	0	0	0	0	0	0	0	0	0	0	0	0	0	0	0	0	0	0	0	0	0	0	0	0	0	0	0	0	0	0	0	0	0	0	0	0	0	0	0	0
EX_srb__L_e	0	0	0	0	0	0	0	0	0	0	0	0	0	0	0	0	0	0	0	0	0	0	0	0	0	0	0	0	0	0	0	0	0	0	0	0	0	0	0	0	0	0	0	0	0	0	0	0	0
EX_starch_e	0	0	0	0	0	0	0	0	0	0	0	0	0	0	0	0	0	0	0	0	0	0	0	0	0	0	0	0	0	0	0	0	0	0	0	0	0	0	0	0	0	0	0	0	0	0	0	0	0
EX_subtilisin_e	0	0	0	0	0	0	0	0	0	0	0	0	0	0	0	0	0	0	0	0	0	0	0	0	0	0	0	0	0	0	0	0	0	0	0	0	0	0	0	0	0	0	0	0	0	0	0	0	0
EX_succ_e	0	0	0	0	0	0	0	0	0	0	0	0	0	0	0	0	0	0	0	0	0	0	0	0	0	0	0	0	0	0	0	0	0	0	0	0	0	0	0	0	0	0	0	0	0	0	0	0	0
EX_sucr_e	0	0	0	0	0	0	0	0	0	0	0	0	0	0	0	0	0	0	0	0	0	0	0	0	0	0	0	0	0	0	0	0	0	0	0	0	0	0	0	0	0	0	0	0	0	0	0	0	0
EX_sula_e	0	0	0	0	0	0	0	0	0	0	0	0	0	0	0	0	0	0	0	0	0	0	0	0	0	0	0	0	0	0	0	0	0	0	0	0	0	0	0	0	0	0	0	0	0	0	0	0	0
EX_taur_e	0	0	0	0	0	0	0	0	0	0	0	0	0	0	0	0	0	0	0	0	0	0	0	0	0	0	0	0	0	0	0	0	0	0	0	0	0	0	0	0	0	0	0	0	0	0	0	0	0
EX_thiog_e	0	0	0	0	0	0	0	0	0	0	0	0	0	0	0	0	0	0	0	0	0	0	0	0	0	0	0	0	0	0	0	0	0	0	0	0	0	0	0	0	0	0	0	0	0	0	0	0	0
EX_thr__L_e	0	0	0	0	0	0	0	0	0	0	0	0	0	0	0	0	0	0	0	0	0	0	0	0	0	0	0	0	0	0	0	0	0	0	0	0	0	0	0	0	0	0	0	0	0	0	0	0	0
EX_thym_e	0	0	0	0	0	0	0	0	0	0	0	0	0	0	0	0	0	0	0	0	0	0	0	0	0	0	0	0	0	0	0	0	0	0	0	0	0	0	0	0	0	0	0	0	0	0	0	0	0
EX_thymd_e	0	0	0	0	0	0	0	0	0	0	0	0	0	0	0	0	0	0	0	0	0	0	0	0	0	0	0	0	0	0	0	0	0	0	0	0	0	0	0	0	0	0	0	0	0	0	0	0	0
EX_tmp_e	0	0	0	0	0	0	0	0	0	0	0	0	0	0	0	0	0	0	0	0	0	0	0	0	0	0	0	0	0	0	0	0	0	0	0	0	0	0	0	0	0	0	0	0	0	0	0	0	0
EX_tre_e	0	0	0	0	0	0	0	0	0	0	0	0	0	0	0	0	0	0	0	0	0	0	0	0	0	0	0	0	0	0	0	0	0	0	0	0	0	0	0	0	0	0	0	0	0	0	0	0	0
EX_trp__L_e	0	0	0	0	0	0	0	0	0	0	0	0	0	0	0	0	0	0	0	0	0	0	0	0	0	0	0	0	0	0	0	0	0	0	0	0	0	0	0	0	0	0	0	0	0	0	0	0	0
EX_tyr__L_e	0	0	0	0	0	0	0	0	0	0	0	0	0	0	0	0	0	0	0	0	0	0	0	0	0	0	0	0	0	0	0	0	0	0	0	0	0	0	0	0	0	0	0	0	0	0	0	0	0
EX_ump_e	0	0	0	0	0	0	0	0	0	0	0	0	0	0	0	0	0	0	0	0	0	0	0	0	0	0	0	0	0	0	0	0	0	0	0	0	0	0	0	0	0	0	0	0	0	0	0	0	0
EX_ura_e	0	0	0	0	0	0	0	0	0	0	0	0	0	0	0	0	0	0	0	0	0	0	0	0	0	0	0	0	0	0	0	0	0	0	0	0	0	0	0	0	0	0	0	0	0	0	0	0	0
EX_urate_e	0	0	0	0	0	0	0	0	0	0	0	0	0	0	0	0	0	0	0	0	0	0	0	0	0	0	0	0	0	0	0	0	0	0	0	0	0	0	0	0	0	0	0	0	0	0	0	0	0
EX_urea_e	0	0	0	0	0	0	0	0	0	0	0	0	0	0	0	0	0	0	0	0	0	0	0	0	0	0	0	0	0	0	0	0	0	0	0	0	0	0	0	0	0	0	0	0	0	0	0	0	0
EX_uri_e	0	0	0	0	0	0	0	0	0	0	0	0	0	0	0	0	0	0	0	0	0	0	0	0	0	0	0	0	0	0	0	0	0	0	0	0	0	0	0	0	0	0	0	0	0	0	0	0	0
EX_val__L_e	0	0	0	0	0	0	0	0	0	0	0	0	0	0	0	0	0	0	0	0	0	0	0	0	0	0	0	0	0	0	0	0	0	0	0	0	0	0	0	0	0	0	0	0	0	0	0	0	0
EX_xan_e	0	0	0	0	0	0	0	0	0	0	0	0	0	0	0	0	0	0	0	0	0	0	0	0	0	0	0	0	0	0	0	0	0	0	0	0	0	0	0	0	0	0	0	0	0	0	0	0	0
EX_xtsn_e	0	0	0	0	0	0	0	0	0	0	0	0	0	0	0	0	0	0	0	0	0	0	0	0	0	0	0	0	0	0	0	0	0	0	0	0	0	0	0	0	0	0	0	0	0	0	0	0	0
EX_xyl__D_e	0	0	0	0	0	0	0	0	0	0	0	0	0	0	0	0	0	0	0	0	0	0	0	0	0	0	0	0	0	0	0	0	0	0	0	0	0	0	0	0	0	0	0	0	0	0	0	0	0
EX_zn2_e	-1.82756e-07	-1.82756e-07	-1.82756e-07	-1.82756e-07	-1.82756e-07	-1.82756e-07	-1.82756e-07	-1.82756e-07	-1.82756e-07	-1.82756e-07	-1.82756e-07	-1.82756e-07	-1.82756e-07	-1.82756e-07	-1.82756e-07	-1.82756e-07	-1.82757e-07	-1.82757e-07	-1.82757e-07	-1.82757e-07	-1.82757e-07	-1.82757e-07	-1.82757e-07	-1.82757e-07	-1.82757e-07	-1.82757e-07	-1.82757e-07	-1.82757e-07	-1.82757e-07	-1.82757e-07	-1.82757e-07	-1.82757e-07	-1.82754e-07	-1.82754e-07	-1.82754e-07	-1.82754e-07	-1.82754e-07	-1.82754e-07	-1.82754e-07	-1.82754e-07	-1.82754e-07	-1.82755e-07	-1.82755e-07	-1.82755e-07	-1.82755e-07	-1.82755e-07	-1.82755e-07	-1.82755e-07	-1.82755e-07
EX_f6p_e	0	0	0	0	0	0	0	0	0	0	0	0	0	0	0	0	0	0	0	0	0	0	0	0	0	0	0	0	0	0	0	0	0	0	0	0	0	0	0	0	0	0	0	0	0	0	0	0	0
EX_cbl1_e	-3.20546e-09	-3.20547e-09	-3.20547e-09	-3.20547e-09	-3.20546e-09	-3.20547e-09	-3.20548e-09	-3.20548e-09	-3.20546e-09	-3.20546e-09	-3.20548e-09	-3.20548e-09	-3.20548e-09	-3.20548e-09	-3.20548e-09	-3.20548e-09	-3.20547e-09	-3.20547e-09	-3.20547e-09	-3.20547e-09	-3.20547e-09	-3.20547e-09	-3.20547e-09	-3.20547e-09	-3.20547e-09	-3.20548e-09	-3.20549e-09	-3.20549e-09	-3.20548e-09	-3.20549e-09	-3.20548e-09	-3.20548e-09	-3.20542e-09	-3.20542e-09	-3.20542e-09	-3.20542e-09	-3.20542e-09	-3.20542e-09	-3.20543e-09	-3.20543e-09	-3.20543e-09	-3.20543e-09	-3.20543e-09	-3.20543e-09	-3.20543e-09	-3.20543e-09	-3.20543e-09	-3.20543e-09	-3.20544e-09
EX_4fe4s_e	-2.39043e-07	-2.39043e-07	-2.39043e-07	-2.39043e-07	-2.39043e-07	-2.39043e-07	-2.39043e-07	-2.39043e-07	-2.39043e-07	-2.39043e-07	-2.39043e-07	-2.39043e-07	-2.39043e-07	-2.39043e-07	-2.39043e-07	-2.39043e-07	-2.39043e-07	-2.39044e-07	-2.39044e-07	-2.39044e-07	-2.39044e-07	-2.39044e-07	-2.39044e-07	-2.39044e-07	-2.39044e-07	-2.39044e-07	-2.39044e-07	-2.39044e-07	-2.39044e-07	-2.39044e-07	-2.39044e-07	-2.39044e-07	-2.3904e-07	-2.3904e-07	-2.3904e-07	-2.3904e-07	-2.3904e-07	-2.3904e-07	-2.3904e-07	-2.3904e-07	-2.3904e-07	-2.3904e-07	-2.3904e-07	-2.39041e-07	-2.39041e-07	-2.39041e-07	-2.39041e-07	-2.39041e-07	-2.39041e-07
4FE4St	2.39043e-07	2.39043e-07	2.39043e-07	2.39043e-07	2.39043e-07	2.39043e-07	2.39043e-07	2.39043e-07	2.39043e-07	2.39043e-07	2.39043e-07	2.39043e-07	2.39043e-07	2.39043e-07	2.39043e-07	2.39043e-07	2.39043e-07	2.39044e-07	2.39044e-07	2.39044e-07	2.39044e-07	2.39044e-07	2.39044e-07	2.39044e-07	2.39044e-07	2.39044e-07	2.39044e-07	2.39044e-07	2.39044e-07	2.39044e-07	2.39044e-07	2.39044e-07	2.3904e-07	2.3904e-07	2.3904e-07	2.3904e-07	2.3904e-07	2.3904e-07	2.3904e-07	2.3904e-07	2.3904e-07	2.3904e-07	2.3904e-07	2.39041e-07	2.39041e-07	2.39041e-07	2.39041e-07	2.39041e-07	2.39041e-07
EX_2fe2s_e	0	0	0	0	0	0	0	0	0	0	0	0	0	0	0	0	0	0	0	0	0	0	0	0	0	0	0	0	0	0	0	0	0	0	0	0	0	0	0	0	0	0	0	0	0	0	0	0	0
2FE2St	0	0	0	0	0	0	0	0	0	0	0	0	0	0	0	0	0	0	0	0	0	0	0	0	0	0	0	0	0	0	0	0	0	0	0	0	0	0	0	0	0	0	0	0	0	0	0	0	0
EX_udcpp_e	0	0	0	0	0	0	0	0	0	0	0	0	0	0	0	0	0	0	0	0	0	0	0	0	0	0	0	0	0	0	0	0	0	0	0	0	0	0	0	0	0	0	0	0	0	0	0	0	0
UDCPPt	0	0	0	0	0	0	0	0	0	0	0	0	0	0	0	0	0	0	0	0	0	0	0	0	0	0	0	0	0	0	0	0	0	0	0	0	0	0	0	0	0	0	0	0	0	0	0	0	0
EX_pydx5p_e	-1.49682e-07	-1.49683e-07	-1.49683e-07	-1.49683e-07	-1.49683e-07	-1.49683e-07	-1.49683e-07	-1.49683e-07	-1.49683e-07	-1.49683e-07	-1.49683e-07	-1.49683e-07	-1.49683e-07	-1.49683e-07	-1.49683e-07	-1.49683e-07	-1.49683e-07	-1.49683e-07	-1.49683e-07	-1.49683e-07	-1.49683e-07	-1.49683e-07	-1.49684e-07	-1.49684e-07	-1.49684e-07	-1.49684e-07	-1.49684e-07	-1.49684e-07	-1.49684e-07	-1.49684e-07	-1.49684e-07	-1.49684e-07	-1.49681e-07	-1.49681e-07	-1.49682e-07	-1.49682e-07	-1.49682e-07	-1.49682e-07	-1.49682e-07	-1.49682e-07	-1.49682e-07	-1.49682e-07	-1.49682e-07	-1.49682e-07	-1.49682e-07	-1.49682e-07	-1.49682e-07	-1.49682e-07	-1.49683e-07
PYDX5Pt	1.49682e-07	1.49683e-07	1.49683e-07	1.49683e-07	1.49683e-07	1.49683e-07	1.49683e-07	1.49683e-07	1.49683e-07	1.49683e-07	1.49683e-07	1.49683e-07	1.49683e-07	1.49683e-07	1.49683e-07	1.49683e-07	1.49683e-07	1.49683e-07	1.49683e-07	1.49683e-07	1.49683e-07	1.49683e-07	1.49684e-07	1.49684e-07	1.49684e-07	1.49684e-07	1.49684e-07	1.49684e-07	1.49684e-07	1.49684e-07	1.49684e-07	1.49684e-07	1.49681e-07	1.49681e-07	1.49682e-07	1.49682e-07	1.49682e-07	1.49682e-07	1.49682e-07	1.49682e-07	1.49682e-07	1.49682e-07	1.49682e-07	1.49682e-07	1.49682e-07	1.49682e-07	1.49682e-07	1.49682e-07	1.49683e-07
EX_3fe4s_e	0	0	0	0	0	0	0	0	0	0	0	0	0	0	0	0	0	0	0	0	0	0	0	0	0	0	0	0	0	0	0	0	0	0	0	0	0	0	0	0	0	0	0	0	0	0	0	0	0
3FE4St	0	0	0	0	0	0	0	0	0	0	0	0	0	0	0	0	0	0	0	0	0	0	0	0	0	0	0	0	0	0	0	0	0	0	0	0	0	0	0	0	0	0	0	0	0	0	0	0	0
EX_cl_e	0	0	0	0	0	0	0	0	0	0	0	0	0	0	0	0	0	0	0	0	0	0	0	0	0	0	0	0	0	0	0	0	0	0	0	0	0	0	0	0	0	0	0	0	0	0	0	0	0
CLt	0	0	0	0	0	0	0	0	0	0	0	0	0	0	0	0	0	0	0	0	0	0	0	0	0	0	0	0	0	0	0	0	0	0	0	0	0	0	0	0	0	0	0	0	0	0	0	0	0
EX_sheme_e	0	0	0	0	0	0	0	0	0	0	0	0	0	0	0	0	0	0	0	0	0	0	0	0	0	0	0	0	0	0	0	0	0	0	0	0	0	0	0	0	0	0	0	0	0	0	0	0	0
SHEMEt	0	0	0	0	0	0	0	0	0	0	0	0	0	0	0	0	0	0	0	0	0	0	0	0	0	0	0	0	0	0	0	0	0	0	0	0	0	0	0	0	0	0	0	0	0	0	0	0	0
EX_cu_e	0	0	0	0	0	0	0	0	0	0	0	0	0	0	0	0	0	0	0	0	0	0	0	0	0	0	0	0	0	0	0	0	0	0	0	0	0	0	0	0	0	0	0	0	0	0	0	0	0
EX_bmocogdp_e	0	0	0	0	0	0	0	0	0	0	0	0	0	0	0	0	0	0	0	0	0	0	0	0	0	0	0	0	0	0	0	0	0	0	0	0	0	0	0	0	0	0	0	0	0	0	0	0	0
BMOCOGDPt	0	0	0	0	0	0	0	0	0	0	0	0	0	0	0	0	0	0	0	0	0	0	0	0	0	0	0	0	0	0	0	0	0	0	0	0	0	0	0	0	0	0	0	0	0	0	0	0	0
EX_dpm_e	0	0	0	0	0	0	0	0	0	0	0	0	0	0	0	0	0	0	0	0	0	0	0	0	0	0	0	0	0	0	0	0	0	0	0	0	0	0	0	0	0	0	0	0	0	0	0	0	0
DPMt	0	0	0	0	0	0	0	0	0	0	0	0	0	0	0	0	0	0	0	0	0	0	0	0	0	0	0	0	0	0	0	0	0	0	0	0	0	0	0	0	0	0	0	0	0	0	0	0	0
EX_thmpp_e	-6.47258e-09	-6.47267e-09	-6.47268e-09	-6.47268e-09	-6.47259e-09	-6.47268e-09	-6.47268e-09	-6.47268e-09	-6.47259e-09	-6.47259e-09	-6.47269e-09	-6.47269e-09	-6.47269e-09	-6.47269e-09	-6.4727e-09	-6.4727e-09	-6.47261e-09	-6.47261e-09	-6.47261e-09	-6.47261e-09	-6.47261e-09	-6.47262e-09	-6.47262e-09	-6.47262e-09	-6.47262e-09	-6.47262e-09	-6.47272e-09	-6.47272e-09	-6.47263e-09	-6.47272e-09	-6.47263e-09	-6.47266e-09	-6.47252e-09	-6.47252e-09	-6.47252e-09	-6.47252e-09	-6.47252e-09	-6.47253e-09	-6.47253e-09	-6.47253e-09	-6.47253e-09	-6.47254e-09	-6.47254e-09	-6.47255e-09	-6.47255e-09	-6.47255e-09	-6.47255e-09	-6.47255e-09	-6.47256e-09
THMPPt	6.47258e-09	6.47267e-09	6.47268e-09	6.47268e-09	6.47259e-09	6.47268e-09	6.47268e-09	6.47268e-09	6.47259e-09	6.47259e-09	6.47269e-09	6.47269e-09	6.47269e-09	6.47269e-09	6.4727e-09	6.4727e-09	6.47261e-09	6.47261e-09	6.47261e-09	6.47261e-09	6.47261e-09	6.47262e-09	6.47262e-09	6.47262e-09	6.47262e-09	6.47262e-09	6.47272e-09	6.47272e-09	6.47263e-09	6.47272e-09	6.47263e-09	6.47266e-09	6.47252e-09	6.47252e-09	6.47252e-09	6.47252e-09	6.47252e-09	6.47253e-09	6.47253e-09	6.47253e-09	6.47253e-09	6.47254e-09	6.47254e-09	6.47255e-09	6.47255e-09	6.47255e-09	6.47255e-09	6.47255e-09	6.47256e-09
transcription_TU8J2_1243_from_BSU25200-MONOMER	0	0	0	0	0	0	0	0	0	0	0	0	0	0	0	0	0	0	0	0	0	0	0	0	0	0	0	0	0	0	0	0	0	0	0	0	0	0	0	0	0	0	0	0	0	0	0	0	0
transcription_TU8J2_569_from_BSU25200-MONOMER	2.02635e-08	2.02635e-08	2.02635e-08	2.02635e-08	2.02635e-08	2.02635e-08	2.02635e-08	2.02635e-08	2.02635e-08	2.02635e-08	2.02635e-08	2.02635e-08	2.02635e-08	2.02635e-08	2.02635e-08	2.02635e-08	2.02635e-08	2.02635e-08	2.02635e-08	2.02635e-08	2.02635e-08	2.02635e-08	2.02636e-08	2.02636e-08	2.02636e-08	2.02636e-08	2.02636e-08	2.02636e-08	2.02636e-08	2.02636e-08	2.02636e-08	2.02636e-08	2.02634e-08	2.02634e-08	2.02634e-08	2.02634e-08	2.02634e-08	2.02634e-08	2.02634e-08	2.02634e-08	2.02634e-08	2.02634e-08	2.02634e-08	2.02634e-08	2.02634e-08	2.02634e-08	2.02634e-08	2.02634e-08	2.02635e-08
transcription_TU8J2_257_from_BSU25200-MONOMER	0	0	0	0	0	0	0	0	0	0	0	0	0	0	0	0	0	0	0	0	0	0	0	0	0	0	0	0	0	0	0	0	0	0	0	0	0	0	0	0	0	0	0	0	0	0	0	0	0
transcription_TU8J2_677_from_BSU25200-MONOMER	1.06442e-09	1.06443e-09	1.06443e-09	1.06443e-09	1.06442e-09	1.06443e-09	1.06443e-09	1.06444e-09	1.06442e-09	1.06442e-09	1.06444e-09	1.06444e-09	1.06444e-09	1.06444e-09	1.06444e-09	1.06444e-09	1.06443e-09	1.06443e-09	1.06443e-09	1.06443e-09	1.06443e-09	1.06443e-09	1.06443e-09	1.06443e-09	1.06443e-09	1.06443e-09	1.06444e-09	1.06444e-09	1.06443e-09	1.06444e-09	1.06443e-09	1.06444e-09	1.06442e-09	1.06442e-09	1.06442e-09	1.06442e-09	1.06442e-09	1.06442e-09	1.06442e-09	1.06442e-09	1.06442e-09	1.06443e-09	1.06443e-09	1.06443e-09	1.06443e-09	1.06443e-09	1.06443e-09	1.06443e-09	1.06443e-09
transcription_TU8J2_1099_from_BSU15330-MONOMER	0	0	0	0	0	0	0	0	0	0	0	0	0	0	0	0	0	0	0	0	0	0	0	0	0	0	0	0	0	0	0	0	0	0	0	0	0	0	0	0	0	0	0	0	0	0	0	0	0
transcription_TU8J2_1223_from_BSU25200-MONOMER	0	0	0	0	0	0	0	0	0	0	0	0	0	0	0	0	0	0	0	0	0	0	0	0	0	0	0	0	0	0	0	0	0	0	0	0	0	0	0	0	0	0	0	0	0	0	0	0	0
transcription_TU8J2_885_from_BSU25200-MONOMER	0	0	0	0	0	0	0	0	0	0	0	0	0	0	0	0	0	0	0	0	0	0	0	0	0	0	0	0	0	0	0	0	0	0	0	0	0	0	0	0	0	0	0	0	0	0	0	0	0
transcription_TU8J2_1562_from_BSU25200-MONOMER	1.00711e-11	1.00711e-11	1.00711e-11	1.00711e-11	1.00711e-11	1.00711e-11	1.00711e-11	1.00711e-11	1.00711e-11	1.00711e-11	1.00711e-11	1.00711e-11	1.00711e-11	1.00711e-11	1.00711e-11	1.00711e-11	1.00711e-11	1.00711e-11	1.00711e-11	1.00711e-11	1.00711e-11	1.00711e-11	1.00711e-11	1.00711e-11	1.00711e-11	1.00711e-11	1.00711e-11	1.00711e-11	1.00711e-11	1.00711e-11	1.00711e-11	1.00711e-11	1.0071e-11	1.0071e-11	1.0071e-11	1.0071e-11	1.0071e-11	1.0071e-11	1.0071e-11	1.0071e-11	1.0071e-11	1.0071e-11	1.0071e-11	1.0071e-11	1.0071e-11	1.0071e-11	1.0071e-11	1.0071e-11	1.0071e-11
transcription_TU8J2_1084_from_BSU04730-MONOMER	0	0	0	0	0	0	0	0	0	0	0	0	0	0	0	0	0	0	0	0	0	0	0	0	0	0	0	0	0	0	0	0	0	0	0	0	0	0	0	0	0	0	0	0	0	0	0	0	0
transcription_TU8J2_54_from_BSU04730-MONOMER	1.10444e-09	1.10452e-09	1.10452e-09	1.10453e-09	1.10445e-09	1.10453e-09	1.10453e-09	1.10453e-09	1.10445e-09	1.10446e-09	1.10453e-09	1.10453e-09	1.10454e-09	1.10454e-09	1.10454e-09	1.10454e-09	1.10447e-09	1.10447e-09	1.10447e-09	1.10447e-09	1.10447e-09	1.10447e-09	1.10448e-09	1.10448e-09	1.10448e-09	1.10448e-09	1.10456e-09	1.10456e-09	1.10449e-09	1.10456e-09	1.10449e-09	1.1045e-09	1.10449e-09	1.10449e-09	1.1045e-09	1.1045e-09	1.1045e-09	1.1045e-09	1.10451e-09	1.10451e-09	1.10451e-09	1.10451e-09	1.10452e-09	1.10452e-09	1.10452e-09	1.10452e-09	1.10452e-09	1.10452e-09	1.10453e-09
transcription_TU8J2_228_from_BSU34200-MONOMER	0	0	0	0	0	0	0	0	0	0	0	0	0	0	0	0	0	0	0	0	0	0	0	0	0	0	0	0	0	0	0	0	0	0	0	0	0	0	0	0	0	0	0	0	0	0	0	0	0
transcription_TU8J2_423_from_BSU16470-MONOMER	0	0	0	0	0	0	0	0	0	0	0	0	0	0	0	0	0	0	0	0	0	0	0	0	0	0	0	0	0	0	0	0	0	0	0	0	0	0	0	0	0	0	0	0	0	0	0	0	0
transcription_TU8J2_648_from_MONOMER8J2-6	0	0	0	0	0	0	0	0	0	0	0	0	0	0	0	0	0	0	0	0	0	0	0	0	0	0	0	0	0	0	0	0	0	0	0	0	0	0	0	0	0	0	0	0	0	0	0	0	0
transcription_TU8J2_1304_from_BSU25200-MONOMER	1.03519e-07	1.03519e-07	1.03519e-07	1.03519e-07	1.03519e-07	1.03519e-07	1.03519e-07	1.03519e-07	1.03519e-07	1.03519e-07	1.03519e-07	1.03519e-07	1.03519e-07	1.03519e-07	1.03519e-07	1.03519e-07	1.03519e-07	1.03519e-07	1.03519e-07	1.03519e-07	1.03519e-07	1.0352e-07	1.0352e-07	1.0352e-07	1.0352e-07	1.0352e-07	1.0352e-07	1.0352e-07	1.0352e-07	1.0352e-07	1.0352e-07	1.0352e-07	1.0352e-07	1.0352e-07	1.0352e-07	1.0352e-07	1.0352e-07	1.0352e-07	1.0352e-07	1.0352e-07	1.0352e-07	1.0352e-07	1.0352e-07	1.03521e-07	1.03521e-07	1.03521e-07	1.03521e-07	1.03521e-07	1.03521e-07
transcription_TU8J2_981_from_BSU25200-MONOMER	0	0	0	0	0	0	0	0	0	0	0	0	0	0	0	0	0	0	0	0	0	0	0	0	0	0	0	0	0	0	0	0	0	0	0	0	0	0	0	0	0	0	0	0	0	0	0	0	0
transcription_TU8J2_199_from_BSU25200-MONOMER	1.03519e-07	1.03519e-07	1.03519e-07	1.03519e-07	1.03519e-07	1.03519e-07	1.03519e-07	1.03519e-07	1.03519e-07	1.03519e-07	1.03519e-07	1.03519e-07	1.03519e-07	1.03519e-07	1.03519e-07	1.03519e-07	1.03519e-07	1.03519e-07	1.03519e-07	1.03519e-07	1.03519e-07	1.0352e-07	1.0352e-07	1.0352e-07	1.0352e-07	1.0352e-07	1.0352e-07	1.0352e-07	1.0352e-07	1.0352e-07	1.0352e-07	1.0352e-07	1.0352e-07	1.0352e-07	1.0352e-07	1.0352e-07	1.0352e-07	1.0352e-07	1.0352e-07	1.0352e-07	1.0352e-07	1.0352e-07	1.0352e-07	1.03521e-07	1.03521e-07	1.03521e-07	1.03521e-07	1.03521e-07	1.03521e-07
transcription_TU8J2_1040_from_BSU04730-MONOMER	0	0	0	0	0	0	0	0	0	0	0	0	0	0	0	0	0	0	0	0	0	0	0	0	0	0	0	0	0	0	0	0	0	0	0	0	0	0	0	0	0	0	0	0	0	0	0	0	0
transcription_TU8J2_497_from_BSU25200-MONOMER	1.19165e-08	1.19165e-08	1.19165e-08	1.19165e-08	1.19165e-08	1.19165e-08	1.19165e-08	1.19165e-08	1.19165e-08	1.19165e-08	1.19165e-08	1.19165e-08	1.19165e-08	1.19165e-08	1.19165e-08	1.19165e-08	1.19165e-08	1.19165e-08	1.19165e-08	1.19165e-08	1.19165e-08	1.19165e-08	1.19165e-08	1.19165e-08	1.19165e-08	1.19165e-08	1.19166e-08	1.19166e-08	1.19165e-08	1.19166e-08	1.19166e-08	1.19166e-08	1.19165e-08	1.19165e-08	1.19165e-08	1.19165e-08	1.19165e-08	1.19165e-08	1.19165e-08	1.19165e-08	1.19165e-08	1.19165e-08	1.19165e-08	1.19165e-08	1.19165e-08	1.19165e-08	1.19165e-08	1.19165e-08	1.19165e-08
transcription_TU8J2_2986_from_BSU25200-MONOMER	1.26125e-10	1.26125e-10	1.26125e-10	1.26125e-10	1.26125e-10	1.26125e-10	1.26125e-10	1.26125e-10	1.26125e-10	1.26125e-10	1.26125e-10	1.26125e-10	1.26125e-10	1.26125e-10	1.26125e-10	1.26125e-10	1.26125e-10	1.26125e-10	1.26125e-10	1.26125e-10	1.26125e-10	1.26125e-10	1.26125e-10	1.26125e-10	1.26125e-10	1.26125e-10	1.26125e-10	1.26125e-10	1.26125e-10	1.26125e-10	1.26125e-10	1.26125e-10	1.26124e-10	1.26124e-10	1.26124e-10	1.26124e-10	1.26124e-10	1.26124e-10	1.26124e-10	1.26124e-10	1.26124e-10	1.26124e-10	1.26124e-10	1.26124e-10	1.26124e-10	1.26124e-10	1.26124e-10	1.26124e-10	1.26124e-10
transcription_TU8J2_827_from_BSU25200-MONOMER	1.03519e-07	1.03519e-07	1.03519e-07	1.03519e-07	1.03519e-07	1.03519e-07	1.03519e-07	1.03519e-07	1.03519e-07	1.03519e-07	1.03519e-07	1.03519e-07	1.03519e-07	1.03519e-07	1.03519e-07	1.03519e-07	1.03519e-07	1.03519e-07	1.03519e-07	1.03519e-07	1.03519e-07	1.0352e-07	1.0352e-07	1.0352e-07	1.0352e-07	1.0352e-07	1.0352e-07	1.0352e-07	1.0352e-07	1.0352e-07	1.0352e-07	1.0352e-07	1.0352e-07	1.0352e-07	1.0352e-07	1.0352e-07	1.0352e-07	1.0352e-07	1.0352e-07	1.0352e-07	1.0352e-07	1.0352e-07	1.0352e-07	1.03521e-07	1.03521e-07	1.03521e-07	1.03521e-07	1.03521e-07	1.03521e-07
transcription_TU8J2_721_from_BSU25200-MONOMER	0	0	0	0	0	0	0	0	0	0	0	0	0	0	0	0	0	0	0	0	0	0	0	0	0	0	0	0	0	0	0	0	0	0	0	0	0	0	0	0	0	0	0	0	0	0	0	0	0
transcription_TU8J2_1166_from_BSU25200-MONOMER	0	0	0	0	0	0	0	0	0	0	0	0	0	0	0	0	0	0	0	0	0	0	0	0	0	0	0	0	0	0	0	0	0	0	0	0	0	0	0	0	0	0	0	0	0	0	0	0	0
transcription_TU8J2_184_from_BSU25200-MONOMER	0	0	0	0	0	0	0	0	0	0	0	0	0	0	0	0	0	0	0	0	0	0	0	0	0	0	0	0	0	0	0	0	0	0	0	0	0	0	0	0	0	0	0	0	0	0	0	0	0
transcription_TU8J2_17_from_BSU25200-MONOMER	0	0	0	0	0	0	0	0	0	0	0	0	0	0	0	0	0	0	0	0	0	0	0	0	0	0	0	0	0	0	0	0	0	0	0	0	0	0	0	0	0	0	0	0	0	0	0	0	0
transcription_TU8J2_1011_from_BSU25200-MONOMER	0	0	0	0	0	0	0	0	0	0	0	0	0	0	0	0	0	0	0	0	0	0	0	0	0	0	0	0	0	0	0	0	0	0	0	0	0	0	0	0	0	0	0	0	0	0	0	0	0
transcription_TU8J2_692_from_BSU25200-MONOMER	8.61182e-15	8.61184e-15	8.61185e-15	8.61185e-15	8.61184e-15	8.61186e-15	8.61186e-15	8.61186e-15	8.61185e-15	8.61186e-15	8.61188e-15	8.61188e-15	8.61188e-15	8.61188e-15	8.6119e-15	8.6119e-15	8.6119e-15	8.6119e-15	8.61191e-15	8.61191e-15	8.61191e-15	8.61192e-15	8.61193e-15	8.61193e-15	8.61193e-15	8.61193e-15	8.61196e-15	8.61196e-15	8.61195e-15	8.61197e-15	8.61196e-15	8.61197e-15	8.61193e-15	8.61193e-15	8.61194e-15	8.61194e-15	8.61195e-15	8.61195e-15	8.61196e-15	8.61196e-15	8.61197e-15	8.61199e-15	8.61199e-15	8.612e-15	8.612e-15	8.612e-15	8.612e-15	8.61201e-15	8.61203e-15
transcription_TU8J2_468_from_BSU25200-MONOMER	0	0	0	0	0	0	0	0	0	0	0	0	0	0	0	0	0	0	0	0	0	0	0	0	0	0	0	0	0	0	0	0	0	0	0	0	0	0	0	0	0	0	0	0	0	0	0	0	0
transcription_TU8J2_2948_from_BSU25200-MONOMER	0	0	0	0	0	0	0	0	0	0	0	0	0	0	0	0	0	0	0	0	0	0	0	0	0	0	0	0	0	0	0	0	0	0	0	0	0	0	0	0	0	0	0	0	0	0	0	0	0
transcription_TU8J2_799_from_BSU25200-MONOMER	3.77394e-10	3.774e-10	3.774e-10	3.774e-10	3.77394e-10	3.774e-10	3.774e-10	3.774e-10	3.77395e-10	3.77395e-10	3.774e-10	3.77401e-10	3.77401e-10	3.77401e-10	3.77401e-10	3.77401e-10	3.77396e-10	3.77396e-10	3.77396e-10	3.77396e-10	3.77396e-10	3.77396e-10	3.77396e-10	3.77396e-10	3.77397e-10	3.77397e-10	3.77402e-10	3.77402e-10	3.77397e-10	3.77403e-10	3.77397e-10	3.77399e-10	3.77393e-10	3.77393e-10	3.77394e-10	3.77394e-10	3.77394e-10	3.77394e-10	3.77394e-10	3.77394e-10	3.77394e-10	3.77395e-10	3.77395e-10	3.77395e-10	3.77395e-10	3.77395e-10	3.77395e-10	3.77395e-10	3.77396e-10
transcription_TU8J2_1137_from_BSU25200-MONOMER	0	0	0	0	0	0	0	0	0	0	0	0	0	0	0	0	0	0	0	0	0	0	0	0	0	0	0	0	0	0	0	0	0	0	0	0	0	0	0	0	0	0	0	0	0	0	0	0	0
transcription_TU8J2_267_from_BSU25200-MONOMER	2.75555e-10	2.75555e-10	2.75555e-10	2.75555e-10	2.75555e-10	2.75555e-10	2.75555e-10	2.75555e-10	2.75555e-10	2.75555e-10	2.75555e-10	2.75555e-10	2.75555e-10	2.75555e-10	2.75555e-10	2.75555e-10	2.75555e-10	2.75555e-10	2.75555e-10	2.75555e-10	2.75555e-10	2.75555e-10	2.75555e-10	2.75555e-10	2.75555e-10	2.75555e-10	2.75555e-10	2.75555e-10	2.75555e-10	2.75555e-10	2.75555e-10	2.75555e-10	2.75552e-10	2.75552e-10	2.75552e-10	2.75552e-10	2.75552e-10	2.75552e-10	2.75552e-10	2.75552e-10	2.75552e-10	2.75552e-10	2.75552e-10	2.75552e-10	2.75552e-10	2.75552e-10	2.75552e-10	2.75552e-10	2.75552e-10
transcription_TU8J2_121_from_BSU25200-MONOMER	0	0	0	0	0	0	0	0	0	0	0	0	0	0	0	0	0	0	0	0	0	0	0	0	0	0	0	0	0	0	0	0	0	0	0	0	0	0	0	0	0	0	0	0	0	0	0	0	0
transcription_TU8J2_319_from_BSU25200-MONOMER	0	0	0	0	0	0	0	0	0	0	0	0	0	0	0	0	0	0	0	0	0	0	0	0	0	0	0	0	0	0	0	0	0	0	0	0	0	0	0	0	0	0	0	0	0	0	0	0	0
transcription_TU8J2_1305_from_BSU25200-MONOMER	0	0	0	0	0	0	0	0	0	0	0	0	0	0	0	0	0	0	0	0	0	0	0	0	0	0	0	0	0	0	0	0	0	0	0	0	0	0	0	0	0	0	0	0	0	0	0	0	0
transcription_TU8J2_982_from_BSU25200-MONOMER	0	0	0	0	0	0	0	0	0	0	0	0	0	0	0	0	0	0	0	0	0	0	0	0	0	0	0	0	0	0	0	0	0	0	0	0	0	0	0	0	0	0	0	0	0	0	0	0	0
transcription_TU8J2_41_from_BSU25200-MONOMER	0	0	0	0	0	0	0	0	0	0	0	0	0	0	0	0	0	0	0	0	0	0	0	0	0	0	0	0	0	0	0	0	0	0	0	0	0	0	0	0	0	0	0	0	0	0	0	0	0
transcription_TU8J2_304_from_BSU25200-MONOMER	0	0	0	0	0	0	0	0	0	0	0	0	0	0	0	0	0	0	0	0	0	0	0	0	0	0	0	0	0	0	0	0	0	0	0	0	0	0	0	0	0	0	0	0	0	0	0	0	0
transcription_TU8J2_535_from_BSU25200-MONOMER	0	0	0	0	0	0	0	0	0	0	0	0	0	0	0	0	0	0	0	0	0	0	0	0	0	0	0	0	0	0	0	0	0	0	0	0	0	0	0	0	0	0	0	0	0	0	0	0	0
transcription_TU8J2_1181_from_BSU15330-MONOMER	0	0	0	0	0	0	0	0	0	0	0	0	0	0	0	0	0	0	0	0	0	0	0	0	0	0	0	0	0	0	0	0	0	0	0	0	0	0	0	0	0	0	0	0	0	0	0	0	0
transcription_TU8J2_520_from_BSU25200-MONOMER	0	0	0	0	0	0	0	0	0	0	0	0	0	0	0	0	0	0	0	0	0	0	0	0	0	0	0	0	0	0	0	0	0	0	0	0	0	0	0	0	0	0	0	0	0	0	0	0	0
transcription_TU8J2_953_from_BSU25200-MONOMER	0	0	0	0	0	0	0	0	0	0	0	0	0	0	0	0	0	0	0	0	0	0	0	0	0	0	0	0	0	0	0	0	0	0	0	0	0	0	0	0	0	0	0	0	0	0	0	0	0
transcription_TU8J2_1050_from_BSU25200-MONOMER	0	0	0	0	0	0	0	0	0	0	0	0	0	0	0	0	0	0	0	0	0	0	0	0	0	0	0	0	0	0	0	0	0	0	0	0	0	0	0	0	0	0	0	0	0	0	0	0	0
transcription_TU8J2_708_from_BSU25200-MONOMER	1.71332e-10	1.71332e-10	1.71332e-10	1.71332e-10	1.71332e-10	1.71332e-10	1.71332e-10	1.71332e-10	1.71332e-10	1.71332e-10	1.71332e-10	1.71332e-10	1.71332e-10	1.71332e-10	1.71332e-10	1.71332e-10	0	0	0	0	0	0	0	0	0	1.71332e-10	1.71332e-10	1.71332e-10	1.71332e-10	1.71332e-10	1.71332e-10	1.71332e-10	0	0	0	0	0	0	0	0	0	0	0	0	0	0	0	0	0
transcription_TU8J2_506_from_BSU25200-MONOMER	0	0	0	0	0	0	0	0	0	0	0	0	0	0	0	0	0	0	0	0	0	0	0	0	0	0	0	0	0	0	0	0	0	0	0	0	0	0	0	0	0	0	0	0	0	0	0	0	0
transcription_TU8J2_126_from_BSU25200-MONOMER	5.66246e-11	5.66247e-11	5.66249e-11	5.6625e-11	5.66249e-11	5.6625e-11	5.6625e-11	5.66251e-11	5.6625e-11	5.66251e-11	5.66252e-11	5.66253e-11	5.66254e-11	5.66254e-11	5.66255e-11	5.66256e-11	5.66256e-11	5.66257e-11	5.66257e-11	5.66258e-11	5.66258e-11	5.66259e-11	5.6626e-11	5.6626e-11	5.66261e-11	5.66261e-11	5.66265e-11	5.66265e-11	5.66264e-11	5.66265e-11	5.66264e-11	5.66267e-11	5.6626e-11	5.6626e-11	5.66262e-11	5.66262e-11	5.66262e-11	5.66263e-11	5.66265e-11	5.66265e-11	5.66265e-11	5.66268e-11	5.66269e-11	5.6627e-11	5.6627e-11	5.6627e-11	5.66271e-11	5.66271e-11	5.66275e-11
transcription_TU8J2_364_from_BSU25200-MONOMER	1.03519e-07	1.03519e-07	1.03519e-07	1.03519e-07	1.03519e-07	1.03519e-07	1.03519e-07	1.03519e-07	1.03519e-07	1.03519e-07	1.03519e-07	1.03519e-07	1.03519e-07	1.03519e-07	1.03519e-07	1.03519e-07	1.03519e-07	1.03519e-07	1.03519e-07	1.03519e-07	1.03519e-07	1.0352e-07	1.0352e-07	1.0352e-07	1.0352e-07	1.0352e-07	1.0352e-07	1.0352e-07	1.0352e-07	1.0352e-07	1.0352e-07	1.0352e-07	1.0352e-07	1.0352e-07	1.0352e-07	1.0352e-07	1.0352e-07	1.0352e-07	1.0352e-07	1.0352e-07	1.0352e-07	1.0352e-07	1.0352e-07	1.03521e-07	1.03521e-07	1.03521e-07	1.03521e-07	1.03521e-07	1.03521e-07
transcription_TU8J2_822_from_BSU16470-MONOMER	0	0	0	0	0	0	0	0	0	0	0	0	0	0	0	0	0	0	0	0	0	0	0	0	0	0	0	0	0	0	0	0	0	0	0	0	0	0	0	0	0	0	0	0	0	0	0	0	0
transcription_TU8J2_591_from_BSU25200-MONOMER	0	0	0	0	0	0	0	0	0	0	0	0	0	0	0	0	0	0	0	0	0	0	0	0	0	0	0	0	0	0	0	0	0	0	0	0	0	0	0	0	0	0	0	0	0	0	0	0	0
transcription_TU8J2_35_from_BSU25200-MONOMER	0	0	0	0	0	0	0	0	0	0	0	0	0	0	0	0	0	0	0	0	0	0	0	0	0	0	0	0	0	0	0	0	0	0	0	0	0	0	0	0	0	0	0	0	0	0	0	0	0
transcription_TU8J2_1138_from_BSU25200-MONOMER	0	0	0	0	0	0	0	0	0	0	0	0	0	0	0	0	0	0	0	0	0	0	0	0	0	0	0	0	0	0	0	0	0	0	0	0	0	0	0	0	0	0	0	0	0	0	0	0	0
transcription_TU8J2_282_from_BSU15320-MONOMER	0	0	0	0	0	0	0	0	0	0	0	0	0	0	0	0	0	0	0	0	0	0	0	0	0	0	0	0	0	0	0	0	0	0	0	0	0	0	0	0	0	0	0	0	0	0	0	0	0
transcription_TU8J2_335_from_BSU34200-MONOMER	0	0	0	0	0	0	0	0	0	0	0	0	0	0	0	0	0	0	0	0	0	0	0	0	0	0	0	0	0	0	0	0	0	0	0	0	0	0	0	0	0	0	0	0	0	0	0	0	0
transcription_TU8J2_1123_from_BSU25200-MONOMER	0	0	0	0	0	0	0	0	0	0	0	0	0	0	0	0	0	0	0	0	0	0	0	0	0	0	0	0	0	0	0	0	0	0	0	0	0	0	0	0	0	0	0	0	0	0	0	0	0
transcription_TU8J2_664_from_BSU15320-MONOMER	6.97119e-12	6.97119e-12	6.97119e-12	6.97119e-12	6.97119e-12	6.97119e-12	6.97119e-12	6.97119e-12	6.97119e-12	6.97119e-12	6.97119e-12	6.97119e-12	6.97119e-12	6.97119e-12	6.97119e-12	6.97119e-12	6.97119e-12	6.97119e-12	6.97119e-12	6.97119e-12	6.97119e-12	6.97119e-12	6.97119e-12	6.97119e-12	6.97119e-12	6.97119e-12	6.97119e-12	6.97119e-12	6.97119e-12	6.97119e-12	6.97119e-12	6.97119e-12	6.97111e-12	6.97111e-12	6.97111e-12	6.97111e-12	6.97111e-12	6.97111e-12	6.97111e-12	6.97111e-12	6.97111e-12	6.97111e-12	6.97111e-12	6.97111e-12	6.97111e-12	6.97111e-12	6.97111e-12	6.97111e-12	6.97111e-12
transcription_TU8J2_91_from_BSU25200-MONOMER	0	0	0	0	0	0	0	0	0	0	0	0	0	0	0	0	0	0	0	0	0	0	0	0	0	0	0	0	0	0	0	0	0	0	0	0	0	0	0	0	0	0	0	0	0	0	0	0	0
transcription_TU8J2_1210_from_BSU25200-MONOMER	6.31908e-11	6.31908e-11	6.31908e-11	6.31908e-11	6.31908e-11	6.31908e-11	6.31908e-11	6.31908e-11	6.31908e-11	6.31908e-11	6.31908e-11	6.31908e-11	6.31908e-11	6.31908e-11	6.31908e-11	6.31908e-11	6.31908e-11	6.31908e-11	6.31908e-11	6.31908e-11	6.31908e-11	6.31908e-11	6.31908e-11	6.31908e-11	6.31908e-11	6.31908e-11	6.31908e-11	6.31908e-11	6.31908e-11	6.31908e-11	6.31908e-11	6.31908e-11	6.31901e-11	6.31901e-11	6.31901e-11	6.31901e-11	6.31901e-11	6.31901e-11	6.31901e-11	6.31901e-11	6.31901e-11	6.31901e-11	6.31901e-11	6.31901e-11	6.31901e-11	6.31901e-11	6.31901e-11	6.31901e-11	6.31901e-11
transcription_TU8J2_1007_from_BSU25200-MONOMER	0	0	0	0	0	0	0	0	0	0	0	0	0	0	0	0	0	0	0	0	0	0	0	0	0	0	0	0	0	0	0	0	0	0	0	0	0	0	0	0	0	0	0	0	0	0	0	0	0
transcription_TU8J2_268_from_BSU25200-MONOMER	0	0	0	0	0	0	0	0	0	0	0	0	0	0	0	0	0	0	0	0	0	0	0	0	0	0	0	0	0	0	0	0	0	0	0	0	0	0	0	0	0	0	0	0	0	0	0	0	0
transcription_TU8J2_998_from_BSU34200-MONOMER	6.2667e-11	6.2667e-11	6.2667e-11	6.2667e-11	6.2667e-11	6.2667e-11	6.2667e-11	6.2667e-11	6.2667e-11	6.2667e-11	6.2667e-11	6.2667e-11	6.2667e-11	6.2667e-11	6.2667e-11	6.2667e-11	6.2667e-11	6.2667e-11	6.2667e-11	6.2667e-11	6.2667e-11	6.2667e-11	6.2667e-11	6.2667e-11	6.2667e-11	6.2667e-11	6.2667e-11	6.2667e-11	6.2667e-11	6.2667e-11	6.2667e-11	6.2667e-11	6.26663e-11	6.26663e-11	6.26663e-11	6.26663e-11	6.26663e-11	6.26663e-11	6.26663e-11	6.26663e-11	6.26663e-11	6.26663e-11	6.26663e-11	6.26663e-11	6.26663e-11	6.26663e-11	6.26663e-11	6.26663e-11	6.26663e-11
transcription_TU8J2_32_from_BSU25200-MONOMER	0	0	0	0	0	0	0	0	0	0	0	0	0	0	0	0	0	0	0	0	0	0	0	0	0	0	0	0	0	0	0	0	0	0	0	0	0	0	0	0	0	0	0	0	0	0	0	0	0
transcription_TU8J2_449_from_BSU25200-MONOMER	1.86316e-10	1.86317e-10	1.86317e-10	1.86318e-10	1.86316e-10	1.86318e-10	1.86318e-10	1.86318e-10	1.86316e-10	1.86316e-10	1.86318e-10	1.86318e-10	1.86318e-10	1.86318e-10	1.86318e-10	1.86318e-10	1.86316e-10	1.86316e-10	1.86316e-10	1.86317e-10	1.86317e-10	1.86317e-10	1.86317e-10	1.86317e-10	1.86317e-10	1.86317e-10	1.86319e-10	1.86319e-10	1.86317e-10	1.86319e-10	1.86317e-10	1.86317e-10	1.86315e-10	1.86315e-10	1.86315e-10	1.86315e-10	1.86315e-10	1.86315e-10	1.86315e-10	1.86315e-10	1.86315e-10	1.86315e-10	1.86315e-10	1.86316e-10	1.86316e-10	1.86316e-10	1.86316e-10	1.86316e-10	1.86316e-10
transcription_TU8J2_1095_from_BSU25200-MONOMER	0	0	0	0	0	0	0	0	0	0	0	0	0	0	0	0	0	0	0	0	0	0	0	0	0	0	0	0	0	0	0	0	0	0	0	0	0	0	0	0	0	0	0	0	0	0	0	0	0
transcription_TU8J2_305_from_BSU25200-MONOMER	9.68064e-09	9.68065e-09	9.68066e-09	9.68066e-09	9.68065e-09	9.68066e-09	9.68066e-09	9.68067e-09	9.68066e-09	9.68066e-09	9.68067e-09	9.68068e-09	9.68068e-09	9.68068e-09	9.68069e-09	9.68069e-09	9.68069e-09	9.68069e-09	9.68069e-09	9.68069e-09	9.6807e-09	9.6807e-09	9.68071e-09	9.68071e-09	9.68071e-09	9.68071e-09	9.68073e-09	9.68073e-09	9.68072e-09	9.68073e-09	9.68073e-09	9.68074e-09	9.68064e-09	9.68064e-09	9.68065e-09	9.68065e-09	9.68065e-09	9.68065e-09	9.68066e-09	9.68066e-09	9.68066e-09	9.68068e-09	9.68068e-09	9.68069e-09	9.68069e-09	9.68069e-09	9.68069e-09	9.68069e-09	9.68071e-09
transcription_TU8J2_239_from_BSU25200-MONOMER	0	0	0	0	0	0	0	0	0	0	0	0	0	0	0	0	0	0	0	0	0	0	0	0	0	0	0	0	0	0	0	0	0	0	0	0	0	0	0	0	0	0	0	0	0	0	0	0	0
transcription_TU8J2_635_from_BSU25200-MONOMER	0	0	0	0	0	0	0	0	0	0	0	0	0	0	0	0	0	0	0	0	0	0	0	0	0	0	0	0	0	0	0	0	0	0	0	0	0	0	0	0	0	0	0	0	0	0	0	0	0
transcription_TU8J2_1182_from_BSU25200-MONOMER	1.11616e-09	1.11624e-09	1.11624e-09	1.11624e-09	1.11617e-09	1.11624e-09	1.11624e-09	1.11624e-09	1.11617e-09	1.11617e-09	1.11625e-09	1.11625e-09	1.11625e-09	1.11625e-09	1.11626e-09	1.11626e-09	1.11618e-09	1.11619e-09	1.11619e-09	1.11619e-09	1.11619e-09	1.11619e-09	1.11619e-09	1.1162e-09	1.1162e-09	1.1162e-09	1.11628e-09	1.11628e-09	1.1162e-09	1.11628e-09	1.1162e-09	1.11622e-09	1.11621e-09	1.11621e-09	1.11622e-09	1.11622e-09	1.11622e-09	1.11622e-09	1.11622e-09	1.11622e-09	1.11622e-09	1.11623e-09	1.11623e-09	1.11624e-09	1.11624e-09	1.11624e-09	1.11624e-09	1.11624e-09	1.11625e-09
transcription_TU8J2_1416_from_BSU25200-MONOMER	0	0	0	0	0	0	0	0	0	0	0	0	0	0	0	0	0	0	0	0	0	0	0	0	0	0	0	0	0	0	0	0	0	0	0	0	0	0	0	0	0	0	0	0	0	0	0	0	0
transcription_TU8J2_299_from_BSU25200-MONOMER	0	0	0	0	0	0	0	0	0	0	0	0	0	0	0	0	0	0	0	0	0	0	0	0	0	0	0	0	0	0	0	0	0	0	0	0	0	0	0	0	0	0	0	0	0	0	0	0	0
transcription_TU8J2_620_from_BSU25200-MONOMER	1.03519e-07	1.03519e-07	1.03519e-07	1.03519e-07	1.03519e-07	1.03519e-07	1.03519e-07	1.03519e-07	1.03519e-07	1.03519e-07	1.03519e-07	1.03519e-07	1.03519e-07	1.03519e-07	1.03519e-07	1.03519e-07	1.03519e-07	1.03519e-07	1.03519e-07	1.03519e-07	1.03519e-07	1.0352e-07	1.0352e-07	1.0352e-07	1.0352e-07	1.0352e-07	1.0352e-07	1.0352e-07	1.0352e-07	1.0352e-07	1.0352e-07	1.0352e-07	1.0352e-07	1.0352e-07	1.0352e-07	1.0352e-07	1.0352e-07	1.0352e-07	1.0352e-07	1.0352e-07	1.0352e-07	1.0352e-07	1.0352e-07	1.03521e-07	1.03521e-07	1.03521e-07	1.03521e-07	1.03521e-07	1.03521e-07
transcription_TU8J2_521_from_BSU25200-MONOMER	0	0	0	0	0	0	0	0	0	0	0	0	0	0	0	0	0	0	0	0	0	0	0	0	0	0	0	0	0	0	0	0	0	0	0	0	0	0	0	0	0	0	0	0	0	0	0	0	0
transcription_TU8J2_852_from_BSU25200-MONOMER	0	0	0	0	0	0	0	0	0	0	0	0	0	0	0	0	0	0	0	0	0	0	0	0	0	0	0	0	0	0	0	0	0	0	0	0	0	0	0	0	0	0	0	0	0	0	0	0	0
transcription_TU8J2_954_from_BSU25200-MONOMER	4.79797e-13	4.79797e-13	4.79797e-13	4.79797e-13	4.79797e-13	4.79797e-13	4.79797e-13	4.79797e-13	4.79797e-13	4.79797e-13	4.79797e-13	4.79797e-13	4.79797e-13	4.79797e-13	4.79797e-13	4.79797e-13	4.79797e-13	4.79797e-13	4.79797e-13	4.79797e-13	4.79797e-13	4.79797e-13	4.79797e-13	4.79797e-13	4.79797e-13	4.79797e-13	4.79797e-13	4.79797e-13	4.79797e-13	4.79797e-13	4.79797e-13	4.79797e-13	4.79791e-13	4.79791e-13	4.79791e-13	4.79791e-13	4.79791e-13	4.79791e-13	4.79791e-13	4.79791e-13	4.79791e-13	4.79791e-13	4.79791e-13	4.79791e-13	4.79791e-13	4.79791e-13	4.79791e-13	4.79791e-13	4.79791e-13
transcription_TU8J2_507_from_BSU15320-MONOMER	0	0	0	0	0	0	0	0	0	0	0	0	0	0	0	0	0	0	0	0	0	0	0	0	0	0	0	0	0	0	0	0	0	0	0	0	0	0	0	0	0	0	0	0	0	0	0	0	0
transcription_TU8J2_1287_from_BSU25200-MONOMER	0	0	0	0	0	0	0	0	0	0	0	0	0	0	0	0	0	0	0	0	0	0	0	0	0	0	0	0	0	0	0	0	0	0	0	0	0	0	0	0	0	0	0	0	0	0	0	0	0
transcription_TU8J2_838_from_BSU25200-MONOMER	4.49899e-14	4.499e-14	4.499e-14	4.499e-14	4.499e-14	4.499e-14	4.499e-14	4.49901e-14	4.499e-14	4.499e-14	4.49901e-14	4.49901e-14	4.49901e-14	4.49901e-14	4.49902e-14	4.49902e-14	4.49902e-14	4.49902e-14	4.49902e-14	4.49902e-14	4.49902e-14	4.49903e-14	4.49903e-14	4.49903e-14	4.49903e-14	4.49903e-14	4.49905e-14	4.49905e-14	4.49904e-14	4.49905e-14	4.49904e-14	4.49905e-14	4.499e-14	4.499e-14	4.499e-14	4.499e-14	4.499e-14	4.49901e-14	4.49901e-14	4.49901e-14	4.49901e-14	4.49902e-14	4.49902e-14	4.49903e-14	4.49903e-14	4.49903e-14	4.49903e-14	4.49903e-14	4.49904e-14
transcription_TU8J2_718_from_BSU23100-MONOMER	4.48119e-14	4.48119e-14	4.48119e-14	4.48119e-14	4.48119e-14	4.48119e-14	4.48119e-14	4.48119e-14	4.48119e-14	4.48119e-14	4.48119e-14	4.48119e-14	4.48119e-14	4.48119e-14	4.48119e-14	4.48119e-14	4.48119e-14	4.48119e-14	4.48119e-14	4.48119e-14	4.48119e-14	4.48119e-14	4.48119e-14	4.48119e-14	4.48119e-14	4.48119e-14	4.48119e-14	4.48119e-14	4.48119e-14	4.48119e-14	4.48119e-14	4.48119e-14	4.48116e-14	4.48116e-14	4.48116e-14	4.48116e-14	4.48116e-14	4.48116e-14	4.48116e-14	4.48116e-14	4.48116e-14	4.48116e-14	4.48116e-14	4.48116e-14	4.48116e-14	4.48116e-14	4.48116e-14	4.48116e-14	4.48116e-14
transcription_TU8J2_127_from_BSU25200-MONOMER	3.39682e-10	3.39683e-10	3.39683e-10	3.39684e-10	3.39683e-10	3.39684e-10	3.39684e-10	3.39684e-10	3.39684e-10	3.39684e-10	3.39685e-10	3.39685e-10	3.39685e-10	3.39685e-10	3.39686e-10	3.39686e-10	3.39686e-10	3.39686e-10	3.39686e-10	3.39686e-10	3.39686e-10	3.39687e-10	3.39687e-10	3.39687e-10	3.39688e-10	3.39688e-10	3.39689e-10	3.39689e-10	3.39689e-10	3.39689e-10	3.39689e-10	3.3969e-10	3.39686e-10	3.39686e-10	3.39687e-10	3.39687e-10	3.39687e-10	3.39688e-10	3.39688e-10	3.39688e-10	3.39689e-10	3.3969e-10	3.3969e-10	3.3969e-10	3.3969e-10	3.3969e-10	3.3969e-10	3.39691e-10	3.39692e-10
transcription_TU8J2_180_from_BSU25200-MONOMER	4.17326e-10	4.17326e-10	4.17326e-10	4.17326e-10	4.17326e-10	4.17326e-10	4.17326e-10	4.17326e-10	4.17326e-10	4.17326e-10	4.17326e-10	4.17326e-10	4.17326e-10	4.17326e-10	4.17326e-10	4.17326e-10	4.17326e-10	4.17326e-10	4.17326e-10	4.17326e-10	4.17326e-10	4.17326e-10	4.17326e-10	4.17326e-10	4.17326e-10	4.17326e-10	4.17326e-10	4.17326e-10	4.17326e-10	4.17326e-10	4.17326e-10	4.17326e-10	4.17321e-10	4.17321e-10	4.17321e-10	4.17321e-10	4.17321e-10	4.17321e-10	4.17321e-10	4.17321e-10	4.17321e-10	4.17321e-10	4.17321e-10	4.17321e-10	4.17321e-10	4.17321e-10	4.17321e-10	4.17321e-10	4.17321e-10
transcription_TU8J2_1022_from_BSU25200-MONOMER	0	0	0	0	0	0	0	0	0	0	0	0	0	0	0	0	0	0	0	0	0	0	0	0	0	0	0	0	0	0	0	0	0	0	0	0	0	0	0	0	0	0	0	0	0	0	0	0	0
transcription_TU8J2_578_from_BSU25200-MONOMER	3.60974e-10	3.60973e-10	3.60973e-10	3.60973e-10	3.60975e-10	3.60973e-10	3.60974e-10	3.60974e-10	3.60975e-10	3.60975e-10	3.60974e-10	3.60974e-10	3.60975e-10	3.60975e-10	3.60975e-10	3.60975e-10	3.60977e-10	3.60977e-10	3.60977e-10	3.60978e-10	3.60978e-10	3.60978e-10	3.60978e-10	3.60978e-10	3.60978e-10	3.60979e-10	3.60978e-10	3.60978e-10	3.60979e-10	3.60978e-10	3.6098e-10	3.6098e-10	3.60977e-10	3.60977e-10	3.60978e-10	3.60978e-10	3.60978e-10	3.60978e-10	3.60978e-10	3.60978e-10	3.60979e-10	3.60979e-10	3.6098e-10	3.6098e-10	3.6098e-10	3.6098e-10	3.6098e-10	3.6098e-10	3.60981e-10
transcription_TU8J2_809_from_BSU25200-MONOMER	2.24723e-09	2.24724e-09	2.24724e-09	2.24724e-09	2.24723e-09	2.24724e-09	2.24724e-09	2.24724e-09	2.24723e-09	2.24724e-09	2.24724e-09	2.24724e-09	2.24724e-09	2.24724e-09	2.24725e-09	2.24725e-09	2.24724e-09	2.24724e-09	2.24724e-09	2.24724e-09	2.24724e-09	2.24724e-09	2.24725e-09	2.24725e-09	2.24725e-09	2.24725e-09	2.24726e-09	2.24726e-09	2.24725e-09	2.24726e-09	2.24725e-09	2.24726e-09	2.24723e-09	2.24723e-09	2.24723e-09	2.24723e-09	2.24723e-09	2.24723e-09	2.24724e-09	2.24724e-09	2.24724e-09	2.24724e-09	2.24724e-09	2.24724e-09	2.24724e-09	2.24724e-09	2.24724e-09	2.24724e-09	2.24725e-09
transcription_TU8J2_1124_from_BSU25200-MONOMER	0	0	0	0	0	0	0	0	0	0	0	0	0	0	0	0	0	0	0	0	0	0	0	0	0	0	0	0	0	0	0	0	0	0	0	0	0	0	0	0	0	0	0	0	0	0	0	0	0
transcription_TU8J2_36_from_BSU25200-MONOMER	0	0	0	0	0	0	0	0	0	0	0	0	0	0	0	0	0	0	0	0	0	0	0	0	0	0	0	0	0	0	0	0	0	0	0	0	0	0	0	0	0	0	0	0	0	0	0	0	0
transcription_TU8J2_1220_from_BSU25200-MONOMER	2.42049e-10	2.42049e-10	2.42049e-10	2.42049e-10	2.42049e-10	2.42049e-10	2.42049e-10	2.42049e-10	2.42049e-10	2.42049e-10	2.42049e-10	2.42049e-10	2.42049e-10	2.42049e-10	2.42049e-10	2.42049e-10	2.42049e-10	2.42049e-10	2.42049e-10	2.42049e-10	2.42049e-10	2.42049e-10	2.42049e-10	2.42049e-10	2.42049e-10	2.42049e-10	2.42049e-10	2.42049e-10	2.42049e-10	2.42049e-10	2.42049e-10	2.42049e-10	2.42046e-10	2.42046e-10	2.42046e-10	2.42046e-10	2.42046e-10	2.42046e-10	2.42046e-10	2.42046e-10	2.42046e-10	2.42046e-10	2.42046e-10	2.42046e-10	2.42046e-10	2.42046e-10	2.42046e-10	2.42046e-10	2.42046e-10
transcription_TU8J2_1096_from_BSU25200-MONOMER	0	0	0	0	0	0	0	0	0	0	0	0	0	0	0	0	0	0	0	0	0	0	0	0	0	0	0	0	0	0	0	0	0	0	0	0	0	0	0	0	0	0	0	0	0	0	0	0	0
transcription_TU8J2_24_from_BSU25200-MONOMER	0	0	0	0	0	0	0	0	0	0	0	0	0	0	0	0	0	0	0	0	0	0	0	0	0	0	0	0	0	0	0	0	0	0	0	0	0	0	0	0	0	0	0	0	0	0	0	0	0
transcription_TU8J2_225_from_BSU25200-MONOMER	6.21156e-10	6.21161e-10	6.21161e-10	6.21162e-10	6.21157e-10	6.21162e-10	6.21162e-10	6.21162e-10	6.21158e-10	6.21158e-10	6.21163e-10	6.21163e-10	6.21163e-10	6.21163e-10	6.21164e-10	6.21164e-10	6.2116e-10	6.2116e-10	6.2116e-10	6.2116e-10	6.21161e-10	6.21161e-10	6.21161e-10	6.21162e-10	6.21162e-10	6.21162e-10	6.21167e-10	6.21167e-10	6.21163e-10	6.21167e-10	6.21163e-10	6.21165e-10	6.21157e-10	6.21157e-10	6.21158e-10	6.21158e-10	6.21158e-10	6.21158e-10	6.21159e-10	6.21159e-10	6.21159e-10	6.2116e-10	6.2116e-10	6.21161e-10	6.21161e-10	6.21161e-10	6.21161e-10	6.21161e-10	6.21163e-10
transcription_TU8J2_1545_from_BSU25200-MONOMER	0	0	0	0	0	0	0	0	0	0	0	0	0	0	0	0	0	0	0	0	0	0	0	0	0	0	0	0	0	0	0	0	0	0	0	0	0	0	0	0	0	0	0	0	0	0	0	0	0
transcription_TU8J2_420_from_BSU25200-MONOMER	5.9593e-10	5.9593e-10	5.9593e-10	5.9593e-10	5.9593e-10	5.9593e-10	5.9593e-10	5.9593e-10	5.9593e-10	5.9593e-10	5.9593e-10	5.9593e-10	5.9593e-10	5.9593e-10	5.9593e-10	5.9593e-10	5.9593e-10	5.9593e-10	5.9593e-10	5.9593e-10	5.9593e-10	5.9593e-10	5.9593e-10	5.9593e-10	5.9593e-10	5.9593e-10	5.9593e-10	5.9593e-10	5.9593e-10	5.9593e-10	5.9593e-10	5.9593e-10	5.95923e-10	5.95923e-10	5.95923e-10	5.95923e-10	5.95923e-10	5.95923e-10	5.95923e-10	5.95923e-10	5.95923e-10	5.95923e-10	5.95923e-10	5.95923e-10	5.95923e-10	5.95923e-10	5.95923e-10	5.95923e-10	5.95923e-10
transcription_TU8J2_1530_from_BSU25200-MONOMER	0	0	0	0	0	0	0	0	0	0	0	0	0	0	0	0	0	0	0	0	0	0	0	0	0	0	0	0	0	0	0	0	0	0	0	0	0	0	0	0	0	0	0	0	0	0	0	0	0
transcription_TU8J2_1178_from_BSU25200-MONOMER	0	0	0	0	0	0	0	0	0	0	0	0	0	0	0	0	0	0	0	0	0	0	0	0	0	0	0	0	0	0	0	0	0	0	0	0	0	0	0	0	0	0	0	0	0	0	0	0	0
transcription_TU8J2_736_from_BSU25200-MONOMER	0	0	0	0	0	0	0	0	0	0	0	0	0	0	0	0	0	0	0	0	0	0	0	0	0	0	0	0	0	0	0	0	0	0	0	0	0	0	0	0	0	0	0	0	0	0	0	0	0
transcription_TU8J2_964_from_BSU25200-MONOMER	1.85854e-10	1.85855e-10	1.85855e-10	1.85855e-10	1.85854e-10	1.85855e-10	1.85855e-10	1.85855e-10	1.85854e-10	1.85854e-10	1.85855e-10	1.85855e-10	1.85855e-10	1.85855e-10	1.85855e-10	1.85855e-10	1.85854e-10	1.85854e-10	1.85854e-10	1.85854e-10	1.85854e-10	1.85854e-10	1.85854e-10	1.85854e-10	1.85854e-10	1.85854e-10	1.85856e-10	1.85856e-10	1.85854e-10	1.85856e-10	1.85854e-10	1.85855e-10	1.85852e-10	1.85852e-10	1.85852e-10	1.85852e-10	1.85852e-10	1.85852e-10	1.85852e-10	1.85852e-10	1.85852e-10	1.85852e-10	1.85852e-10	1.85852e-10	1.85852e-10	1.85852e-10	1.85852e-10	1.85852e-10	1.85852e-10
transcription_TU8J2_1288_from_BSU25200-MONOMER	1.01885e-09	1.01885e-09	1.01885e-09	1.01885e-09	1.01885e-09	1.01885e-09	1.01885e-09	1.01885e-09	1.01885e-09	1.01885e-09	1.01885e-09	1.01885e-09	1.01885e-09	1.01885e-09	1.01885e-09	1.01885e-09	1.01885e-09	1.01885e-09	1.01885e-09	1.01885e-09	1.01885e-09	1.01885e-09	1.01885e-09	1.01885e-09	1.01885e-09	1.01885e-09	1.01885e-09	1.01885e-09	1.01885e-09	1.01885e-09	1.01885e-09	1.01885e-09	1.01884e-09	1.01884e-09	1.01884e-09	1.01884e-09	1.01884e-09	1.01884e-09	1.01884e-09	1.01884e-09	1.01884e-09	1.01884e-09	1.01884e-09	1.01884e-09	1.01884e-09	1.01884e-09	1.01884e-09	1.01884e-09	1.01884e-09
transcription_TU8J2_719_from_BSU25200-MONOMER	1.91767e-09	1.91768e-09	1.91768e-09	1.91768e-09	1.91768e-09	1.91768e-09	1.91768e-09	1.91768e-09	1.91768e-09	1.91768e-09	1.91769e-09	1.91769e-09	1.91769e-09	1.91769e-09	1.91769e-09	1.91769e-09	1.91769e-09	1.91769e-09	1.91769e-09	1.9177e-09	1.9177e-09	1.9177e-09	1.9177e-09	1.9177e-09	1.9177e-09	1.9177e-09	1.91771e-09	1.91771e-09	1.91771e-09	1.91771e-09	1.91771e-09	1.91771e-09	1.91769e-09	1.91769e-09	1.91769e-09	1.91769e-09	1.91769e-09	1.9177e-09	1.9177e-09	1.9177e-09	1.9177e-09	1.9177e-09	1.91771e-09	1.91771e-09	1.91771e-09	1.91771e-09	1.91771e-09	1.91771e-09	1.91772e-09
transcription_TU8J2_296_from_BSU25200-MONOMER	3.24405e-14	3.24405e-14	3.24406e-14	3.24406e-14	3.24405e-14	3.24406e-14	3.24406e-14	3.24406e-14	3.24406e-14	3.24406e-14	3.24406e-14	3.24406e-14	3.24406e-14	3.24406e-14	3.24406e-14	3.24406e-14	3.24406e-14	3.24406e-14	3.24406e-14	3.24406e-14	3.24406e-14	3.24406e-14	3.24406e-14	3.24406e-14	3.24406e-14	3.24406e-14	3.24407e-14	3.24407e-14	3.24407e-14	3.24407e-14	3.24407e-14	3.24407e-14	3.24401e-14	3.24401e-14	3.24401e-14	3.24401e-14	3.24401e-14	3.24401e-14	3.24401e-14	3.24401e-14	3.24401e-14	3.24401e-14	3.24401e-14	3.24402e-14	3.24402e-14	3.24402e-14	3.24402e-14	3.24402e-14	3.24402e-14
transcription_TU8J2_1485_from_BSU25200-MONOMER	0	0	0	0	0	0	0	0	0	0	0	0	0	0	0	0	0	0	0	0	0	0	0	0	0	0	0	0	0	0	0	0	0	0	0	0	0	0	0	0	0	0	0	0	0	0	0	0	0
transcription_TU8J2_69_from_BSU23450-MONOMER	0	0	0	0	0	0	0	0	0	0	0	0	0	0	0	0	0	0	0	0	0	0	0	0	0	0	0	0	0	0	0	0	0	0	0	0	0	0	0	0	0	0	0	0	0	0	0	0	0
transcription_TU8J2_1134_from_BSU25200-MONOMER	4.011e-10	4.08421e-10	4.34356e-10	4.44023e-10	4.44165e-10	4.50342e-10	4.57229e-10	4.63977e-10	4.71371e-10	4.82062e-10	4.88938e-10	5.03939e-10	5.0826e-10	5.10463e-10	5.33421e-10	5.44634e-10	5.62019e-10	5.76854e-10	5.84188e-10	5.89562e-10	5.91266e-10	6.06933e-10	6.31844e-10	6.34515e-10	6.37786e-10	6.48022e-10	6.84965e-10	6.86126e-10	6.88516e-10	6.90358e-10	6.99249e-10	7.28038e-10	7.55732e-10	7.56018e-10	7.94143e-10	7.96091e-10	7.99613e-10	8.136e-10	8.37851e-10	8.4322e-10	8.48884e-10	8.92527e-10	9.04818e-10	9.2513e-10	9.27827e-10	9.27935e-10	9.30112e-10	9.38522e-10	9.96189e-10
transcription_TU8J2_279_from_BSU25200-MONOMER	0	0	0	0	0	0	0	0	0	0	0	0	0	0	0	0	0	0	0	0	0	0	0	0	0	0	0	0	0	0	0	0	0	0	0	0	0	0	0	0	0	0	0	0	0	0	0	0	0
transcription_TU8J2_1221_from_BSU25200-MONOMER	0	0	0	0	0	0	0	0	0	0	0	0	0	0	0	0	0	0	0	0	0	0	0	0	0	0	0	0	0	0	0	0	0	0	0	0	0	0	0	0	0	0	0	0	0	0	0	0	0
transcription_TU8J2_264_from_BSU25200-MONOMER	0	0	0	0	0	0	0	0	0	0	0	0	0	0	0	0	0	0	0	0	0	0	0	0	0	0	0	0	0	0	0	0	0	0	0	0	0	0	0	0	0	0	0	0	0	0	0	0	0
transcription_TU8J2_1105_from_BSU25200-MONOMER	0	0	0	0	0	0	0	0	0	0	0	0	0	0	0	0	0	0	0	0	0	0	0	0	0	0	0	0	0	0	0	0	0	0	0	0	0	0	0	0	0	0	0	0	0	0	0	0	0
transcription_TU8J2_892_from_BSU25200-MONOMER	0	0	0	0	0	0	0	0	0	0	0	0	0	0	0	0	0	0	0	0	0	0	0	0	0	0	0	0	0	0	0	0	0	0	0	0	0	0	0	0	0	0	0	0	0	0	0	0	0
transcription_TU8J2_25_from_BSU25200-MONOMER	0	0	0	0	0	0	0	0	0	0	0	0	0	0	0	0	0	0	0	0	0	0	0	0	0	0	0	0	0	0	0	0	0	0	0	0	0	0	0	0	0	0	0	0	0	0	0	0	0
transcription_TU8J2_1546_from_BSU25200-MONOMER	0	0	0	0	0	0	0	0	0	0	0	0	0	0	0	0	0	0	0	0	0	0	0	0	0	0	0	0	0	0	0	0	0	0	0	0	0	0	0	0	0	0	0	0	0	0	0	0	0
transcription_TU8J2_316_from_BSU25200-MONOMER	0	0	0	0	0	0	0	0	0	0	0	0	0	0	0	0	0	0	0	0	0	0	0	0	0	0	0	0	0	0	0	0	0	0	0	0	0	0	0	0	0	0	0	0	0	0	0	0	0
transcription_TU8J2_421_from_BSU04730-MONOMER	7.91007e-09	7.91007e-09	7.91007e-09	7.91007e-09	7.91007e-09	7.91007e-09	7.91007e-09	7.91007e-09	7.91007e-09	7.91007e-09	7.91007e-09	7.91007e-09	7.91007e-09	7.91007e-09	7.91007e-09	7.91007e-09	7.91007e-09	7.91007e-09	7.91007e-09	7.91007e-09	7.91007e-09	7.91007e-09	7.91007e-09	7.91007e-09	7.91007e-09	7.91007e-09	7.91007e-09	7.91007e-09	7.91007e-09	7.91007e-09	7.91007e-09	7.91007e-09	7.90998e-09	7.90998e-09	7.90998e-09	7.90998e-09	7.90998e-09	7.90998e-09	7.90998e-09	7.90998e-09	7.90998e-09	7.90998e-09	7.90998e-09	7.90998e-09	7.90998e-09	7.90998e-09	7.90998e-09	7.90998e-09	7.90998e-09
transcription_TU8J2_547_from_BSU25200-MONOMER	1.03519e-07	1.03519e-07	1.03519e-07	1.03519e-07	1.03519e-07	1.03519e-07	1.03519e-07	1.03519e-07	1.03519e-07	1.03519e-07	1.03519e-07	1.03519e-07	1.03519e-07	1.03519e-07	1.03519e-07	1.03519e-07	1.03519e-07	1.03519e-07	1.03519e-07	1.03519e-07	1.03519e-07	1.0352e-07	1.0352e-07	1.0352e-07	1.0352e-07	1.0352e-07	1.0352e-07	1.0352e-07	1.0352e-07	1.0352e-07	1.0352e-07	1.0352e-07	1.0352e-07	1.0352e-07	1.0352e-07	1.0352e-07	1.0352e-07	1.0352e-07	1.0352e-07	1.0352e-07	1.0352e-07	1.0352e-07	1.0352e-07	1.03521e-07	1.03521e-07	1.03521e-07	1.03521e-07	1.03521e-07	1.03521e-07
transcription_TU8J2_646_from_BSU25200-MONOMER	0	0	0	0	0	0	0	0	0	0	0	0	0	0	0	0	0	0	0	0	0	0	0	0	0	0	0	0	0	0	0	0	0	0	0	0	0	0	0	0	0	0	0	0	0	0	0	0	0
transcription_TU8J2_878_from_BSU25200-MONOMER	0	0	0	0	0	0	0	0	0	0	0	0	0	0	0	0	0	0	0	0	0	0	0	0	0	0	0	0	0	0	0	0	0	0	0	0	0	0	0	0	0	0	0	0	0	0	0	0	0
transcription_TU8J2_98_from_BSU25200-MONOMER	3.15557e-08	3.15559e-08	3.15559e-08	3.15559e-08	3.15557e-08	3.15559e-08	3.15559e-08	3.15559e-08	3.15557e-08	3.15557e-08	3.15559e-08	3.15559e-08	3.15559e-08	3.15559e-08	3.15559e-08	3.15559e-08	3.15558e-08	3.15558e-08	3.15558e-08	3.15558e-08	3.15558e-08	3.15558e-08	3.15558e-08	3.15558e-08	3.15558e-08	3.15558e-08	3.15559e-08	3.15559e-08	3.15558e-08	3.15559e-08	3.15558e-08	3.15558e-08	3.15554e-08	3.15554e-08	3.15554e-08	3.15554e-08	3.15554e-08	3.15554e-08	3.15555e-08	3.15555e-08	3.15555e-08	3.15555e-08	3.15555e-08	3.15555e-08	3.15555e-08	3.15555e-08	3.15555e-08	3.15555e-08	3.15555e-08
transcription_TU8J2_301_from_BSU23450-MONOMER	0	0	0	0	0	0	0	0	0	0	0	0	0	0	0	0	0	0	0	0	0	0	0	0	0	0	0	0	0	0	0	0	0	0	0	0	0	0	0	0	0	0	0	0	0	0	0	0	0
transcription_TU8J2_631_from_BSU04730-MONOMER	0	0	0	0	0	0	0	0	0	0	0	0	0	0	0	0	0	0	0	0	0	0	0	0	0	0	0	0	0	0	0	0	0	0	0	0	0	0	0	0	0	0	0	0	0	0	0	0	0
transcription_TU8J2_1289_from_BSU25200-MONOMER	0	0	0	0	0	0	0	0	0	0	0	0	0	0	0	0	0	0	0	0	0	0	0	0	0	0	0	0	0	0	0	0	0	0	0	0	0	0	0	0	0	0	0	0	0	0	0	0	0
transcription_TU8J2_390_from_BSU25200-MONOMER	0	0	0	0	0	0	0	0	0	0	0	0	0	0	0	0	0	0	0	0	0	0	0	0	0	0	0	0	0	0	0	0	0	0	0	0	0	0	0	0	0	0	0	0	0	0	0	0	0
transcription_TU8J2_834_from_BSU25200-MONOMER	1.14429e-13	1.1443e-13	1.1443e-13	1.1443e-13	1.1443e-13	1.1443e-13	1.1443e-13	1.1443e-13	1.1443e-13	1.1443e-13	1.1443e-13	1.1443e-13	1.1443e-13	1.1443e-13	1.1443e-13	1.1443e-13	1.1443e-13	1.1443e-13	1.1443e-13	1.1443e-13	1.1443e-13	1.1443e-13	1.1443e-13	1.1443e-13	1.1443e-13	1.1443e-13	1.14431e-13	1.14431e-13	1.1443e-13	1.14431e-13	1.1443e-13	1.14431e-13	1.1443e-13	1.1443e-13	1.1443e-13	1.1443e-13	1.1443e-13	1.1443e-13	1.1443e-13	1.1443e-13	1.1443e-13	1.1443e-13	1.1443e-13	1.1443e-13	1.1443e-13	1.1443e-13	1.1443e-13	1.14431e-13	1.14431e-13
transcription_TU8J2_1509_from_BSU25200-MONOMER	4.27858e-10	4.27859e-10	4.2786e-10	4.2786e-10	4.27859e-10	4.27861e-10	4.27861e-10	4.27861e-10	4.2786e-10	4.2786e-10	4.27862e-10	4.27862e-10	4.27862e-10	4.27862e-10	4.27863e-10	4.27863e-10	4.27862e-10	4.27863e-10	4.27863e-10	4.27863e-10	4.27863e-10	4.27863e-10	4.27864e-10	4.27864e-10	4.27864e-10	4.27864e-10	4.27867e-10	4.27867e-10	4.27866e-10	4.27867e-10	4.27866e-10	4.27867e-10	4.27862e-10	4.27862e-10	4.27863e-10	4.27863e-10	4.27863e-10	4.27863e-10	4.27864e-10	4.27864e-10	4.27864e-10	4.27865e-10	4.27866e-10	4.27866e-10	4.27866e-10	4.27866e-10	4.27866e-10	4.27867e-10	4.27868e-10
transcription_TU8J2_705_from_BSU25200-MONOMER	0	0	0	0	0	0	0	0	0	0	0	0	0	0	0	0	0	0	0	0	0	0	0	0	0	0	0	0	0	0	0	0	0	0	0	0	0	0	0	0	0	0	0	0	0	0	0	0	0
transcription_TU8J2_49_from_BSU04730-MONOMER	0	0	0	0	0	0	0	0	0	0	0	0	0	0	0	0	0	0	0	0	0	0	0	0	0	0	0	0	0	0	0	0	0	0	0	0	0	0	0	0	0	0	0	0	0	0	0	0	0
transcription_TU8J2_936_from_BSU25200-MONOMER	0	0	0	0	0	0	0	0	0	0	0	0	0	0	0	0	0	0	0	0	0	0	0	0	0	0	0	0	0	0	0	0	0	0	0	0	0	0	0	0	0	0	0	0	0	0	0	0	0
transcription_TU8J2_690_from_BSU25200-MONOMER	0	0	0	0	0	0	0	0	0	0	0	0	0	0	0	0	0	0	0	0	0	0	0	0	0	0	0	0	0	0	0	0	0	0	0	0	0	0	0	0	0	0	0	0	0	0	0	0	0
transcription_TU8J2_370_from_BSU25200-MONOMER	2.04437e-09	2.04439e-09	2.04439e-09	2.04439e-09	2.04437e-09	2.04439e-09	2.04439e-09	2.04439e-09	2.04437e-09	2.04437e-09	2.0444e-09	2.0444e-09	2.0444e-09	2.0444e-09	2.0444e-09	2.0444e-09	2.04438e-09	2.04438e-09	2.04438e-09	2.04438e-09	2.04438e-09	2.04438e-09	2.04438e-09	2.04438e-09	2.04438e-09	2.04439e-09	2.04441e-09	2.04441e-09	2.04439e-09	2.04441e-09	2.04439e-09	2.04439e-09	2.04437e-09	2.04437e-09	2.04437e-09	2.04437e-09	2.04437e-09	2.04437e-09	2.04437e-09	2.04437e-09	2.04437e-09	2.04438e-09	2.04438e-09	2.04438e-09	2.04438e-09	2.04438e-09	2.04438e-09	2.04438e-09	2.04438e-09
transcription_TU8J2_1242_from_BSU25200-MONOMER	1.71077e-13	1.71077e-13	1.71077e-13	1.71077e-13	1.71077e-13	1.71077e-13	1.71077e-13	1.71077e-13	1.71077e-13	1.71077e-13	1.71077e-13	1.71077e-13	1.71077e-13	1.71077e-13	1.71077e-13	1.71077e-13	1.71077e-13	1.71077e-13	1.71077e-13	1.71077e-13	1.71077e-13	1.71077e-13	1.71077e-13	1.71077e-13	1.71077e-13	1.71077e-13	1.71077e-13	1.71077e-13	1.71077e-13	1.71077e-13	1.71077e-13	1.71077e-13	1.71074e-13	1.71074e-13	1.71074e-13	1.71074e-13	1.71074e-13	1.71074e-13	1.71074e-13	1.71074e-13	1.71074e-13	1.71074e-13	1.71074e-13	1.71074e-13	1.71074e-13	1.71074e-13	1.71074e-13	1.71074e-13	1.71074e-13
transcription_TU8J2_1019_from_BSU25200-MONOMER	0	0	0	0	0	0	0	0	0	0	0	0	0	0	0	0	0	0	0	0	0	0	0	0	0	0	0	0	0	0	0	0	0	0	0	0	0	0	0	0	0	0	0	0	0	0	0	0	0
transcription_TU8J2_475_from_BSU25200-MONOMER	0	0	0	0	0	0	0	0	0	0	0	0	0	0	0	0	0	0	0	0	0	0	0	0	0	0	0	0	0	0	0	0	0	0	0	0	0	0	0	0	0	0	0	0	0	0	0	0	0
transcription_TU8J2_347_from_BSU25200-MONOMER	0	0	0	0	0	0	0	0	0	0	0	0	0	0	0	0	0	0	0	0	0	0	0	0	0	0	0	0	0	0	0	0	0	0	0	0	0	0	0	0	0	0	0	0	0	0	0	0	0
transcription_TU8J2_805_from_BSU25200-MONOMER	0	0	0	0	0	0	0	0	0	0	0	0	0	0	0	0	0	0	0	0	0	0	0	0	0	0	0	0	0	0	0	0	0	0	0	0	0	0	0	0	0	0	0	0	0	0	0	0	0
transcription_TU8J2_676_from_BSU25200-MONOMER	1.31597e-09	1.31597e-09	1.31597e-09	1.31597e-09	1.31597e-09	1.31597e-09	1.31597e-09	1.31597e-09	1.31597e-09	1.31597e-09	1.31597e-09	1.31597e-09	1.31597e-09	1.31597e-09	1.31597e-09	1.31597e-09	1.31597e-09	1.31597e-09	1.31597e-09	1.31597e-09	1.31597e-09	1.31597e-09	1.31597e-09	1.31597e-09	1.31597e-09	1.31597e-09	1.31597e-09	1.31597e-09	1.31597e-09	1.31597e-09	1.31597e-09	1.31597e-09	1.31595e-09	1.31595e-09	1.31595e-09	1.31595e-09	1.31595e-09	1.31595e-09	1.31595e-09	1.31595e-09	1.31595e-09	1.31595e-09	1.31595e-09	1.31595e-09	1.31595e-09	1.31595e-09	1.31595e-09	1.31595e-09	1.31595e-09
transcription_TU8J2_28_from_BSU25200-MONOMER	0	0	0	0	0	0	0	0	0	0	0	0	0	0	0	0	0	0	0	0	0	0	0	0	0	0	0	0	0	0	0	0	0	0	0	0	0	0	0	0	0	0	0	0	0	0	0	0	0
transcription_TU8J2_661_from_BSU25200-MONOMER	0	0	0	0	0	0	0	0	0	0	0	0	0	0	0	0	0	0	0	0	0	0	0	0	0	0	0	0	0	0	0	0	0	0	0	0	0	0	0	0	0	0	0	0	0	0	0	0	0
transcription_TU8J2_1106_from_BSU25200-MONOMER	0	0	0	0	0	0	0	0	0	0	0	0	0	0	0	0	0	0	0	0	0	0	0	0	0	0	0	0	0	0	0	0	0	0	0	0	0	0	0	0	0	0	0	0	0	0	0	0	0
transcription_TU8J2_1208_from_BSU25200-MONOMER	2.8208e-12	2.8208e-12	2.8208e-12	2.8208e-12	2.8208e-12	2.8208e-12	2.8208e-12	2.82081e-12	2.8208e-12	2.8208e-12	2.82081e-12	2.82081e-12	2.82081e-12	2.82081e-12	2.82081e-12	2.82081e-12	2.82081e-12	2.82081e-12	2.82081e-12	2.82081e-12	2.82081e-12	2.82081e-12	2.82081e-12	2.82081e-12	2.82081e-12	2.82081e-12	2.82081e-12	2.82081e-12	2.82081e-12	2.82081e-12	2.82081e-12	2.82081e-12	2.82078e-12	2.82078e-12	2.82078e-12	2.82078e-12	2.82078e-12	2.82078e-12	2.82079e-12	2.82079e-12	2.82079e-12	2.82079e-12	2.82079e-12	2.82079e-12	2.82079e-12	2.82079e-12	2.82079e-12	2.82079e-12	2.82079e-12
transcription_TU8J2_995_from_BSU25200-MONOMER	0	0	0	0	0	0	0	0	0	0	0	0	0	0	0	0	0	0	0	0	0	0	0	0	0	0	0	0	0	0	0	0	0	0	0	0	0	0	0	0	0	0	0	0	0	0	0	0	0
transcription_TU8J2_1217_from_BSU25200-MONOMER	3.196e-10	3.19597e-10	3.19596e-10	3.19596e-10	3.196e-10	3.19596e-10	3.19596e-10	3.19596e-10	3.19599e-10	3.19599e-10	3.19596e-10	3.19596e-10	3.19596e-10	3.19595e-10	3.19595e-10	3.19595e-10	3.19598e-10	3.19598e-10	3.19598e-10	3.19598e-10	3.19598e-10	3.19598e-10	3.19598e-10	3.19598e-10	3.19598e-10	3.19597e-10	3.19594e-10	3.19594e-10	3.19597e-10	3.19594e-10	3.19597e-10	3.19597e-10	3.19593e-10	3.19593e-10	3.19592e-10	3.19592e-10	3.19592e-10	3.19592e-10	3.19592e-10	3.19592e-10	3.19592e-10	3.19591e-10	3.19591e-10	3.19591e-10	3.19591e-10	3.19591e-10	3.19591e-10	3.19591e-10	3.1959e-10
transcription_TU8J2_446_from_BSU25200-MONOMER	3.95854e-08	3.95854e-08	3.95854e-08	3.95854e-08	3.95854e-08	3.95854e-08	3.95854e-08	3.95854e-08	3.95854e-08	3.95854e-08	3.95854e-08	3.95854e-08	3.95854e-08	3.95854e-08	3.95855e-08	3.95855e-08	3.95855e-08	3.95855e-08	3.95855e-08	3.95855e-08	3.95855e-08	3.95855e-08	3.95855e-08	3.95855e-08	3.95855e-08	3.95855e-08	3.95855e-08	3.95855e-08	3.95855e-08	3.95855e-08	3.95855e-08	3.95855e-08	3.95852e-08	3.95852e-08	3.95852e-08	3.95852e-08	3.95852e-08	3.95852e-08	3.95852e-08	3.95852e-08	3.95852e-08	3.95852e-08	3.95852e-08	3.95853e-08	3.95853e-08	3.95853e-08	3.95853e-08	3.95853e-08	3.95853e-08
transcription_TU8J2_250_from_BSU25200-MONOMER	8.80956e-11	8.80945e-11	8.80944e-11	8.80944e-11	8.80955e-11	8.80944e-11	8.80944e-11	8.80943e-11	8.80954e-11	8.80953e-11	8.80942e-11	8.80942e-11	8.80942e-11	8.80941e-11	8.80941e-11	8.8094e-11	8.8095e-11	8.8095e-11	8.80949e-11	8.80949e-11	8.80949e-11	8.80948e-11	8.80947e-11	8.80947e-11	8.80947e-11	8.80947e-11	8.80935e-11	8.80935e-11	8.80945e-11	8.80934e-11	8.80945e-11	8.80944e-11	8.80932e-11	8.80932e-11	8.8093e-11	8.8093e-11	8.8093e-11	8.8093e-11	8.80929e-11	8.80929e-11	8.80928e-11	8.80927e-11	8.80926e-11	8.80925e-11	8.80925e-11	8.80925e-11	8.80925e-11	8.80925e-11	8.80923e-11
transcription_TU8J2_317_from_BSU25200-MONOMER	0	0	0	0	0	0	0	0	0	0	0	0	0	0	0	0	0	0	0	0	0	0	0	0	0	0	0	0	0	0	0	0	0	0	0	0	0	0	0	0	0	0	0	0	0	0	0	0	0
transcription_TU8J2_1092_from_BSU25200-MONOMER	2.42049e-10	2.42049e-10	2.42049e-10	2.42049e-10	2.42049e-10	2.42049e-10	2.42049e-10	2.42049e-10	2.42049e-10	2.42049e-10	2.42049e-10	2.42049e-10	2.42049e-10	2.42049e-10	2.42049e-10	2.42049e-10	2.42049e-10	2.42049e-10	2.42049e-10	2.42049e-10	2.42049e-10	2.42049e-10	2.42049e-10	2.42049e-10	2.42049e-10	2.42049e-10	2.42049e-10	2.42049e-10	2.42049e-10	2.42049e-10	2.42049e-10	2.42049e-10	2.42046e-10	2.42046e-10	2.42046e-10	2.42046e-10	2.42046e-10	2.42046e-10	2.42046e-10	2.42046e-10	2.42046e-10	2.42046e-10	2.42046e-10	2.42046e-10	2.42046e-10	2.42046e-10	2.42046e-10	2.42046e-10	2.42046e-10
transcription_TU8J2_656_from_BSU25200-MONOMER	0	0	0	0	0	0	0	0	0	0	0	0	0	0	0	0	0	0	0	0	0	0	0	0	0	0	0	0	0	0	0	0	0	0	0	0	0	0	0	0	0	0	0	0	0	0	0	0	0
transcription_TU8J2_1194_from_BSU25200-MONOMER	1.12709e-08	1.12709e-08	1.12709e-08	1.12709e-08	1.12709e-08	1.12709e-08	1.12709e-08	1.12709e-08	1.12709e-08	1.12709e-08	1.12709e-08	1.12709e-08	1.12709e-08	1.12709e-08	1.12709e-08	1.12709e-08	1.12709e-08	1.12709e-08	1.12709e-08	1.12709e-08	1.12709e-08	1.12709e-08	1.12709e-08	1.12709e-08	1.12709e-08	1.12709e-08	1.12709e-08	1.12709e-08	1.12709e-08	1.12709e-08	1.12709e-08	1.12709e-08	1.12708e-08	1.12708e-08	1.12708e-08	1.12708e-08	1.12708e-08	1.12708e-08	1.12708e-08	1.12708e-08	1.12708e-08	1.12708e-08	1.12708e-08	1.12708e-08	1.12708e-08	1.12708e-08	1.12708e-08	1.12708e-08	1.12708e-08
transcription_TU8J2_1202_from_BSU25200-MONOMER	1.73549e-10	1.73549e-10	1.7355e-10	1.7355e-10	1.73549e-10	1.7355e-10	1.7355e-10	1.7355e-10	1.73549e-10	1.73549e-10	1.7355e-10	1.7355e-10	1.7355e-10	1.7355e-10	1.7355e-10	1.7355e-10	1.73549e-10	1.73549e-10	1.73549e-10	1.73549e-10	1.73549e-10	1.7355e-10	1.7355e-10	1.7355e-10	1.7355e-10	1.7355e-10	1.73551e-10	1.73551e-10	1.7355e-10	1.73551e-10	1.7355e-10	1.7355e-10	1.73548e-10	1.73548e-10	1.73548e-10	1.73548e-10	1.73548e-10	1.73548e-10	1.73548e-10	1.73548e-10	1.73548e-10	1.73549e-10	1.73549e-10	1.73549e-10	1.73549e-10	1.73549e-10	1.73549e-10	1.73549e-10	1.73549e-10
transcription_TU8J2_1428_from_BSU25200-MONOMER	6.17497e-11	6.17497e-11	6.17497e-11	6.17497e-11	6.17497e-11	6.17497e-11	6.17497e-11	6.17497e-11	6.17497e-11	6.17497e-11	6.17497e-11	6.17497e-11	6.17497e-11	6.17497e-11	6.17497e-11	6.17497e-11	6.17497e-11	6.17497e-11	6.17497e-11	6.17497e-11	6.17497e-11	6.17497e-11	6.17497e-11	6.17497e-11	6.17497e-11	6.17497e-11	6.17497e-11	6.17497e-11	6.17497e-11	6.17497e-11	6.17497e-11	6.17497e-11	6.1749e-11	6.1749e-11	6.1749e-11	6.1749e-11	6.1749e-11	6.1749e-11	6.1749e-11	6.1749e-11	6.1749e-11	6.1749e-11	6.1749e-11	6.1749e-11	6.1749e-11	6.1749e-11	6.1749e-11	6.1749e-11	6.1749e-11
transcription_TU8J2_1078_from_BSU25200-MONOMER	0	0	0	0	0	0	0	0	0	0	0	0	0	0	0	0	0	0	0	0	0	0	0	0	0	0	0	0	0	0	0	0	0	0	0	0	0	0	0	0	0	0	0	0	0	0	0	0	0
transcription_TU8J2_533_from_BSU25200-MONOMER	0	0	0	0	0	0	0	0	0	0	0	0	0	0	0	0	0	0	0	0	0	0	0	0	0	0	0	0	0	0	0	0	0	0	0	0	0	0	0	0	0	0	0	0	0	0	0	0	0
transcription_TU8J2_641_from_BSU25200-MONOMER	0	0	0	0	0	0	0	0	0	0	0	0	0	0	0	0	0	0	0	0	0	0	0	0	0	0	0	0	0	0	0	0	0	0	0	0	0	0	0	0	0	0	0	0	0	0	0	0	0
transcription_TU8J2_864_from_BSU25200-MONOMER	2.16111e-08	2.16111e-08	2.16111e-08	2.16111e-08	2.16111e-08	2.16111e-08	2.16111e-08	2.16111e-08	2.16111e-08	2.16111e-08	2.16111e-08	2.16111e-08	2.16111e-08	2.16111e-08	2.16111e-08	2.16111e-08	2.16111e-08	2.16111e-08	2.16111e-08	2.16111e-08	2.16111e-08	2.16111e-08	2.16111e-08	2.16111e-08	2.16111e-08	2.16111e-08	2.16112e-08	2.16112e-08	2.16112e-08	2.16112e-08	2.16112e-08	2.16112e-08	2.1611e-08	2.1611e-08	2.1611e-08	2.1611e-08	2.1611e-08	2.1611e-08	2.1611e-08	2.1611e-08	2.1611e-08	2.1611e-08	2.1611e-08	2.1611e-08	2.1611e-08	2.1611e-08	2.1611e-08	2.1611e-08	2.1611e-08
transcription_TU8J2_417_from_BSU16470-MONOMER	0	0	0	0	0	0	0	0	0	0	0	0	0	0	0	0	0	0	0	0	0	0	0	0	0	0	0	0	0	0	0	0	0	0	0	0	0	0	0	0	0	0	0	0	0	0	0	0	0
transcription_TU8J2_221_from_BSU25200-MONOMER	1.03519e-07	1.03519e-07	1.03519e-07	1.03519e-07	1.03519e-07	1.03519e-07	1.03519e-07	1.03519e-07	1.03519e-07	1.03519e-07	1.03519e-07	1.03519e-07	1.03519e-07	1.03519e-07	1.03519e-07	1.03519e-07	1.03519e-07	1.03519e-07	1.03519e-07	1.03519e-07	1.03519e-07	1.0352e-07	1.0352e-07	1.0352e-07	1.0352e-07	1.0352e-07	1.0352e-07	1.0352e-07	1.0352e-07	1.0352e-07	1.0352e-07	1.0352e-07	1.0352e-07	1.0352e-07	1.0352e-07	1.0352e-07	1.0352e-07	1.0352e-07	1.0352e-07	1.0352e-07	1.0352e-07	1.0352e-07	1.0352e-07	1.03521e-07	1.03521e-07	1.03521e-07	1.03521e-07	1.03521e-07	1.03521e-07
transcription_TU8J2_519_from_BSU25200-MONOMER	0	0	0	0	0	0	0	0	0	0	0	0	0	0	0	0	0	0	0	0	0	0	0	0	0	0	0	0	0	0	0	0	0	0	0	0	0	0	0	0	0	0	0	0	0	0	0	0	0
transcription_TU8J2_1049_from_BSU25200-MONOMER	0	0	0	0	0	0	0	0	0	0	0	0	0	0	0	0	0	0	0	0	0	0	0	0	0	0	0	0	0	0	0	0	0	0	0	0	0	0	0	0	0	0	0	0	0	0	0	0	0
transcription_TU8J2_14_from_BSU25200-MONOMER	1.0489e-15	1.0489e-15	1.0489e-15	1.0489e-15	1.0489e-15	1.0489e-15	1.0489e-15	1.0489e-15	1.0489e-15	1.0489e-15	1.0489e-15	1.0489e-15	1.0489e-15	1.0489e-15	1.0489e-15	1.0489e-15	1.0489e-15	1.0489e-15	1.0489e-15	1.0489e-15	1.0489e-15	1.0489e-15	1.0489e-15	1.0489e-15	1.0489e-15	1.0489e-15	1.0489e-15	1.0489e-15	1.0489e-15	1.0489e-15	1.0489e-15	1.0489e-15	1.04889e-15	1.04889e-15	1.04889e-15	1.04889e-15	1.04889e-15	1.04889e-15	1.04889e-15	1.04889e-15	1.04889e-15	1.04889e-15	1.04889e-15	1.04889e-15	1.04889e-15	1.04889e-15	1.04889e-15	1.04889e-15	1.04889e-15
transcription_TU8J2_2974_from_BSU25200-MONOMER	0	0	0	0	0	0	0	0	0	0	0	0	0	0	0	0	0	0	0	0	0	0	0	0	0	0	0	0	0	0	0	0	0	0	0	0	0	0	0	0	0	0	0	0	0	0	0	0	0
transcription_TU8J2_946_from_BSU25200-MONOMER	0	0	0	0	0	0	0	0	0	0	0	0	0	0	0	0	0	0	0	0	0	0	0	0	0	0	0	0	0	0	0	0	0	0	0	0	0	0	0	0	0	0	0	0	0	0	0	0	0
transcription_TU8J2_1267_from_BSU25200-MONOMER	0	0	0	0	0	0	0	0	0	0	0	0	0	0	0	0	0	0	0	0	0	0	0	0	0	0	0	0	0	0	0	0	0	0	0	0	0	0	0	0	0	0	0	0	0	0	0	0	0
transcription_TU8J2_2947_from_BSU25200-MONOMER	7.48017e-10	7.48017e-10	7.48017e-10	7.48017e-10	7.48017e-10	7.48017e-10	7.48017e-10	7.48017e-10	7.48017e-10	7.48017e-10	7.48017e-10	7.48017e-10	7.48017e-10	7.48017e-10	7.48017e-10	7.48017e-10	7.48017e-10	7.48017e-10	7.48017e-10	7.48017e-10	7.48017e-10	7.48017e-10	7.48017e-10	7.48017e-10	7.48017e-10	7.48017e-10	7.48017e-10	7.48017e-10	7.48017e-10	7.48017e-10	7.48017e-10	7.48017e-10	7.48009e-10	7.48009e-10	7.48009e-10	7.48009e-10	7.48009e-10	7.48009e-10	7.48009e-10	7.48009e-10	7.48009e-10	7.48009e-10	7.48009e-10	7.48009e-10	7.48009e-10	7.48009e-10	7.48009e-10	7.48009e-10	7.48009e-10
transcription_TU8J2_2956_from_BSU25200-MONOMER	7.42123e-13	7.42119e-13	7.42119e-13	7.42119e-13	7.42123e-13	7.42119e-13	7.42119e-13	7.4212e-13	7.42123e-13	7.42123e-13	7.4212e-13	7.4212e-13	7.4212e-13	7.4212e-13	7.4212e-13	7.4212e-13	7.42124e-13	7.42124e-13	7.42125e-13	7.42125e-13	7.42125e-13	7.42125e-13	7.42125e-13	7.42125e-13	7.42125e-13	7.42125e-13	7.42122e-13	7.42122e-13	7.42126e-13	7.42122e-13	7.42126e-13	7.42126e-13	7.42124e-13	7.42124e-13	7.42124e-13	7.42124e-13	7.42124e-13	7.42124e-13	7.42125e-13	7.42125e-13	7.42125e-13	7.42125e-13	7.42125e-13	7.42126e-13	7.42126e-13	7.42126e-13	7.42126e-13	7.42126e-13	7.42126e-13
transcription_TU8J2_371_from_BSU25200-MONOMER	0	0	0	0	0	0	0	0	0	0	0	0	0	0	0	0	0	0	0	0	0	0	0	0	0	0	0	0	0	0	0	0	0	0	0	0	0	0	0	0	0	0	0	0	0	0	0	0	0
transcription_TU8J2_931_from_BSU25200-MONOMER	0	0	0	0	0	0	0	0	0	0	0	0	0	0	0	0	0	0	0	0	0	0	0	0	0	0	0	0	0	0	0	0	0	0	0	0	0	0	0	0	0	0	0	0	0	0	0	0	0
transcription_TU8J2_280_from_BSU25200-MONOMER	0	0	0	0	0	0	0	0	0	0	0	0	0	0	0	0	0	0	0	0	0	0	0	0	0	0	0	0	0	0	0	0	0	0	0	0	0	0	0	0	0	0	0	0	0	0	0	0	0
transcription_TU8J2_575_from_BSU25200-MONOMER	1.08089e-08	1.08089e-08	1.08089e-08	1.08089e-08	1.08089e-08	1.08089e-08	1.08089e-08	1.08089e-08	1.08089e-08	1.08089e-08	1.08089e-08	1.08089e-08	1.08089e-08	1.08089e-08	1.08089e-08	1.08089e-08	1.08088e-08	1.08088e-08	1.08088e-08	1.08088e-08	1.08088e-08	1.08088e-08	1.08088e-08	1.08088e-08	1.08088e-08	1.08088e-08	1.08088e-08	1.08088e-08	1.08088e-08	1.08088e-08	1.08088e-08	1.08088e-08	1.08088e-08	1.08088e-08	1.08088e-08	1.08088e-08	1.08088e-08	1.08088e-08	1.08088e-08	1.08088e-08	1.08088e-08	1.08088e-08	1.08088e-08	1.08088e-08	1.08088e-08	1.08088e-08	1.08088e-08	1.08088e-08	1.08088e-08
transcription_TU8J2_686_from_BSU34200-MONOMER	1.02422e-08	1.02422e-08	1.02422e-08	1.02422e-08	1.02422e-08	1.02422e-08	1.02422e-08	1.02422e-08	1.02422e-08	1.02422e-08	1.02422e-08	1.02422e-08	1.02422e-08	1.02422e-08	1.02422e-08	1.02422e-08	1.02422e-08	1.02422e-08	1.02422e-08	1.02422e-08	1.02422e-08	1.02422e-08	1.02422e-08	1.02422e-08	1.02422e-08	1.02422e-08	1.02423e-08	1.02423e-08	1.02422e-08	1.02423e-08	1.02422e-08	1.02423e-08	1.02422e-08	1.02422e-08	1.02422e-08	1.02422e-08	1.02422e-08	1.02422e-08	1.02422e-08	1.02422e-08	1.02422e-08	1.02422e-08	1.02422e-08	1.02422e-08	1.02422e-08	1.02422e-08	1.02422e-08	1.02422e-08	1.02422e-08
transcription_TU8J2_266_from_BSU25200-MONOMER	0	0	0	0	0	0	0	0	0	0	0	0	0	0	0	0	0	0	0	0	0	0	0	0	0	0	0	0	0	0	0	0	0	0	0	0	0	0	0	0	0	0	0	0	0	0	0	0	0
transcription_TU8J2_792_from_BSU25200-MONOMER	1.01751e-08	1.01751e-08	1.01751e-08	1.01751e-08	1.01751e-08	1.01751e-08	1.01751e-08	1.01751e-08	1.01751e-08	1.01751e-08	1.01751e-08	1.01751e-08	1.01751e-08	1.01751e-08	1.01751e-08	1.01751e-08	1.01751e-08	1.01751e-08	1.01751e-08	1.01751e-08	1.01751e-08	1.01751e-08	1.01751e-08	1.01751e-08	1.01751e-08	1.01751e-08	1.01751e-08	1.01751e-08	1.01751e-08	1.01751e-08	1.01751e-08	1.01751e-08	1.0175e-08	1.0175e-08	1.0175e-08	1.0175e-08	1.0175e-08	1.0175e-08	1.0175e-08	1.0175e-08	1.0175e-08	1.0175e-08	1.0175e-08	1.0175e-08	1.0175e-08	1.0175e-08	1.0175e-08	1.0175e-08	1.0175e-08
transcription_TU8J2_563_from_BSU25200-MONOMER	0	0	0	0	0	0	0	0	0	0	0	0	0	0	0	0	0	0	0	0	0	0	0	0	0	0	0	0	0	0	0	0	0	0	0	0	0	0	0	0	0	0	0	0	0	0	0	0	0
transcription_TU8J2_572_from_BSU25200-MONOMER	2.24098e-08	2.24098e-08	2.24098e-08	2.24098e-08	2.24098e-08	2.24098e-08	2.24098e-08	2.24098e-08	2.24098e-08	2.24098e-08	2.24098e-08	2.24098e-08	2.24098e-08	2.24098e-08	2.24098e-08	2.24098e-08	2.24098e-08	2.24098e-08	2.24098e-08	2.24098e-08	2.24098e-08	2.24098e-08	2.24098e-08	2.24098e-08	2.24098e-08	2.24098e-08	2.24098e-08	2.24098e-08	2.24098e-08	2.24098e-08	2.24098e-08	2.24098e-08	2.24097e-08	2.24097e-08	2.24097e-08	2.24097e-08	2.24097e-08	2.24097e-08	2.24097e-08	2.24097e-08	2.24097e-08	2.24097e-08	2.24097e-08	2.24097e-08	2.24097e-08	2.24097e-08	2.24097e-08	2.24097e-08	2.24097e-08
transcription_TU8J2_1218_from_BSU25200-MONOMER	2.42049e-10	2.42049e-10	2.42049e-10	2.42049e-10	2.42049e-10	2.42049e-10	2.42049e-10	2.42049e-10	2.42049e-10	2.42049e-10	2.42049e-10	2.42049e-10	2.42049e-10	2.42049e-10	2.42049e-10	2.42049e-10	2.42049e-10	2.42049e-10	2.42049e-10	2.42049e-10	2.42049e-10	2.42049e-10	2.42049e-10	2.42049e-10	2.42049e-10	2.42049e-10	2.42049e-10	2.42049e-10	2.42049e-10	2.42049e-10	2.42049e-10	2.42049e-10	2.42046e-10	2.42046e-10	2.42046e-10	2.42046e-10	2.42046e-10	2.42046e-10	2.42046e-10	2.42046e-10	2.42046e-10	2.42046e-10	2.42046e-10	2.42046e-10	2.42046e-10	2.42046e-10	2.42046e-10	2.42046e-10	2.42046e-10
transcription_TU8J2_447_from_BSU25200-MONOMER	0	0	0	0	0	0	0	0	0	0	0	0	0	0	0	0	0	0	0	0	0	0	0	0	0	0	0	0	0	0	0	0	0	0	0	0	0	0	0	0	0	0	0	0	0	0	0	0	0
transcription_TU8J2_327_from_BSU25200-MONOMER	0	0	0	0	0	0	0	0	0	0	0	0	0	0	0	0	0	0	0	0	0	0	0	0	0	0	0	0	0	0	0	0	0	0	0	0	0	0	0	0	0	0	0	0	0	0	0	0	0
transcription_TU8J2_777_from_MONOMER8J2-6	5.48405e-11	5.48398e-11	5.48397e-11	5.48397e-11	5.48404e-11	5.48397e-11	5.48397e-11	5.48397e-11	5.48403e-11	5.48403e-11	5.48396e-11	5.48396e-11	5.48395e-11	5.48395e-11	5.48395e-11	5.48395e-11	5.48401e-11	5.484e-11	5.484e-11	5.484e-11	5.484e-11	5.484e-11	5.48399e-11	5.48399e-11	5.48399e-11	5.48399e-11	5.48391e-11	5.48391e-11	5.48398e-11	5.48391e-11	5.48397e-11	5.48397e-11	5.48389e-11	5.48389e-11	5.48389e-11	5.48389e-11	5.48388e-11	5.48388e-11	5.48387e-11	5.48387e-11	5.48387e-11	5.48386e-11	5.48386e-11	5.48385e-11	5.48385e-11	5.48385e-11	5.48385e-11	5.48385e-11	5.48384e-11
transcription_TU8J2_237_from_BSU25200-MONOMER	0	0	0	0	0	0	0	0	0	0	0	0	0	0	0	0	0	0	0	0	0	0	0	0	0	0	0	0	0	0	0	0	0	0	0	0	0	0	0	0	0	0	0	0	0	0	0	0	0
transcription_TU8J2_762_from_BSU25200-MONOMER	0	0	0	0	0	0	0	0	0	0	0	0	0	0	0	0	0	0	0	0	0	0	0	0	0	0	0	0	0	0	0	0	0	0	0	0	0	0	0	0	0	0	0	0	0	0	0	0	0
transcription_TU8J2_865_from_BSU25200-MONOMER	0	0	0	0	0	0	0	0	0	0	0	0	0	0	0	0	0	0	0	0	0	0	0	0	0	0	0	0	0	0	0	0	0	0	0	0	0	0	0	0	0	0	0	0	0	0	0	0	0
transcription_TU8J2_13_from_BSU25200-MONOMER	0	0	0	0	0	0	0	0	0	0	0	0	0	0	0	0	0	0	0	0	0	0	0	0	0	0	0	0	0	0	0	0	0	0	0	0	0	0	0	0	0	0	0	0	0	0	0	0	0
transcription_TU8J2_30_from_BSU25200-MONOMER	0	0	0	0	0	0	0	0	0	0	0	0	0	0	0	0	0	0	0	0	0	0	0	0	0	0	0	0	0	0	0	0	0	0	0	0	0	0	0	0	0	0	0	0	0	0	0	0	0
transcription_TU8J2_1175_from_BSU01730-MONOMER	0	0	0	0	0	0	0	0	0	0	0	0	0	0	0	0	0	0	0	0	0	0	0	0	0	0	0	0	0	0	0	0	0	0	0	0	0	0	0	0	0	0	0	0	0	0	0	0	0
transcription_TU8J2_105_from_BSU25200-MONOMER	0	0	0	0	0	0	0	0	0	0	0	0	0	0	0	0	0	0	0	0	0	0	0	0	0	0	0	0	0	0	0	0	0	0	0	0	0	0	0	0	0	0	0	0	0	0	0	0	0
transcription_TU8J2_1059_from_BSU25200-MONOMER	0	0	0	0	0	0	0	0	0	0	0	0	0	0	0	0	0	0	0	0	0	0	0	0	0	0	0	0	0	0	0	0	0	0	0	0	0	0	0	0	0	0	0	0	0	0	0	0	0
transcription_TU8J2_514_from_BSU25200-MONOMER	0	0	0	0	0	0	0	0	0	0	0	0	0	0	0	0	0	0	0	0	0	0	0	0	0	0	0	0	0	0	0	0	0	0	0	0	0	0	0	0	0	0	0	0	0	0	0	0	0
transcription_TU8J2_836_from_BSU25200-MONOMER	3.16301e-09	3.16301e-09	3.16301e-09	3.16301e-09	3.16301e-09	3.16301e-09	3.16301e-09	3.16301e-09	3.16301e-09	3.16301e-09	3.16301e-09	3.16301e-09	3.16301e-09	3.16301e-09	3.16301e-09	3.16301e-09	3.16301e-09	3.16301e-09	3.16301e-09	3.16301e-09	3.16301e-09	3.16301e-09	3.16301e-09	3.16301e-09	3.16301e-09	3.16301e-09	3.16301e-09	3.16301e-09	3.16301e-09	3.16301e-09	3.16301e-09	3.16301e-09	3.16298e-09	3.16298e-09	3.16298e-09	3.16298e-09	3.16298e-09	3.16298e-09	3.16298e-09	3.16298e-09	3.16298e-09	3.16298e-09	3.16298e-09	3.16298e-09	3.16298e-09	3.16298e-09	3.16298e-09	3.16298e-09	3.16298e-09
transcription_TU8J2_613_from_BSU25200-MONOMER	0	0	0	0	0	0	0	0	0	0	0	0	0	0	0	0	0	0	0	0	0	0	0	0	0	0	0	0	0	0	0	0	0	0	0	0	0	0	0	0	0	0	0	0	0	0	0	0	0
transcription_TU8J2_1044_from_BSU25200-MONOMER	3.40531e-10	3.40534e-10	3.40534e-10	3.40534e-10	3.40531e-10	3.40534e-10	3.40534e-10	3.40534e-10	3.40531e-10	3.40531e-10	3.40535e-10	3.40535e-10	3.40535e-10	3.40535e-10	3.40535e-10	3.40535e-10	3.40532e-10	3.40532e-10	3.40532e-10	3.40532e-10	3.40532e-10	3.40532e-10	3.40532e-10	3.40532e-10	3.40532e-10	3.40532e-10	3.40536e-10	3.40536e-10	3.40533e-10	3.40536e-10	3.40533e-10	3.40534e-10	3.40529e-10	3.40529e-10	3.40529e-10	3.40529e-10	3.40529e-10	3.40529e-10	3.40529e-10	3.40529e-10	3.4053e-10	3.4053e-10	3.4053e-10	3.4053e-10	3.4053e-10	3.4053e-10	3.4053e-10	3.4053e-10	3.4053e-10
transcription_TU8J2_50_from_BSU04730-MONOMER	0	0	0	0	0	0	0	0	0	0	0	0	0	0	0	0	0	0	0	0	0	0	0	0	0	0	0	0	0	0	0	0	0	0	0	0	0	0	0	0	0	0	0	0	0	0	0	0	0
transcription_TU8J2_1268_from_BSU25200-MONOMER	5.36887e-10	8.04493e-10	8.04494e-10	8.04494e-10	5.36888e-10	8.04495e-10	8.04495e-10	8.04495e-10	5.36889e-10	5.36889e-10	8.04497e-10	8.04497e-10	8.04497e-10	8.04498e-10	8.04499e-10	8.04499e-10	5.36892e-10	5.36892e-10	5.36892e-10	5.36892e-10	5.36892e-10	5.36893e-10	5.36894e-10	5.36894e-10	5.36894e-10	5.36894e-10	8.04505e-10	8.04506e-10	5.36895e-10	8.04506e-10	5.36896e-10	7.20081e-10	5.3689e-10	5.3689e-10	5.36892e-10	5.36892e-10	5.36892e-10	5.36892e-10	5.36893e-10	5.36893e-10	5.36893e-10	5.36895e-10	5.36895e-10	5.36896e-10	5.36896e-10	5.36896e-10	5.36896e-10	5.36896e-10	5.36898e-10
transcription_TU8J2_821_from_BSU25200-MONOMER	5.05788e-11	5.05785e-11	5.05785e-11	5.05786e-11	5.05788e-11	5.05786e-11	5.05786e-11	5.05786e-11	5.05788e-11	5.05788e-11	5.05786e-11	5.05786e-11	5.05786e-11	5.05786e-11	5.05786e-11	5.05786e-11	5.05789e-11	5.05789e-11	5.05789e-11	5.05789e-11	5.05789e-11	5.05789e-11	5.05789e-11	5.05789e-11	5.05789e-11	5.0579e-11	5.05787e-11	5.05787e-11	5.0579e-11	5.05787e-11	5.0579e-11	5.0579e-11	5.05785e-11	5.05785e-11	5.05785e-11	5.05785e-11	5.05785e-11	5.05785e-11	5.05785e-11	5.05785e-11	5.05785e-11	5.05786e-11	5.05786e-11	5.05786e-11	5.05786e-11	5.05786e-11	5.05786e-11	5.05786e-11	5.05786e-11
transcription_TU8J2_830_from_BSU25200-MONOMER	0	0	0	0	0	0	0	0	0	0	0	0	0	0	0	0	0	0	0	0	0	0	0	0	0	0	0	0	0	0	0	0	0	0	0	0	0	0	0	0	0	0	0	0	0	0	0	0	0
transcription_TU8J2_2957_from_BSU25200-MONOMER	0	0	0	0	0	0	0	0	0	0	0	0	0	0	0	0	0	0	0	0	0	0	0	0	0	0	0	0	0	0	0	0	0	0	0	0	0	0	0	0	0	0	0	0	0	0	0	0	0
transcription_TU8J2_372_from_BSU25200-MONOMER	2.42123e-07	2.42123e-07	2.42123e-07	2.42123e-07	2.42123e-07	2.42123e-07	2.42123e-07	2.42123e-07	2.42123e-07	2.42123e-07	2.42123e-07	2.42123e-07	2.42123e-07	2.42123e-07	2.42123e-07	2.42123e-07	2.42123e-07	2.42123e-07	2.42123e-07	2.42123e-07	2.42123e-07	2.42123e-07	2.42123e-07	2.42123e-07	2.42123e-07	2.42123e-07	2.42124e-07	2.42124e-07	2.42123e-07	2.42124e-07	2.42123e-07	2.42124e-07	2.42122e-07	2.42122e-07	2.42122e-07	2.42122e-07	2.42122e-07	2.42122e-07	2.42122e-07	2.42122e-07	2.42122e-07	2.42122e-07	2.42122e-07	2.42122e-07	2.42122e-07	2.42122e-07	2.42122e-07	2.42122e-07	2.42122e-07
transcription_TU8J2_1146_from_BSU25200-MONOMER	0	0	0	0	0	0	0	0	0	0	0	0	0	0	0	0	0	0	0	0	0	0	0	0	0	0	0	0	0	0	0	0	0	0	0	0	0	0	0	0	0	0	0	0	0	0	0	0	0
transcription_TU8J2_477_from_BSU25200-MONOMER	0	0	0	0	0	0	0	0	0	0	0	0	0	0	0	0	0	0	0	0	0	0	0	0	0	0	0	0	0	0	0	0	0	0	0	0	0	0	0	0	0	0	0	0	0	0	0	0	0
transcription_TU8J2_358_from_BSU25200-MONOMER	3.61682e-11	3.61682e-11	3.61682e-11	3.61682e-11	3.61682e-11	3.61682e-11	3.61682e-11	3.61682e-11	3.61682e-11	3.61682e-11	3.61682e-11	3.61682e-11	3.61682e-11	3.61682e-11	3.61682e-11	3.61682e-11	3.61682e-11	3.61682e-11	3.61682e-11	3.61682e-11	3.61682e-11	3.61682e-11	3.61682e-11	3.61682e-11	3.61682e-11	3.61682e-11	3.61682e-11	3.61682e-11	3.61682e-11	3.61682e-11	3.61682e-11	3.61682e-11	3.61678e-11	3.61678e-11	3.61678e-11	3.61678e-11	3.61678e-11	3.61678e-11	3.61678e-11	3.61678e-11	3.61678e-11	3.61678e-11	3.61678e-11	3.61678e-11	3.61678e-11	3.61678e-11	3.61678e-11	3.61678e-11	3.61678e-11
transcription_TU8J2_173_from_BSU25200-MONOMER	0	0	0	0	0	0	0	0	0	0	0	0	0	0	0	0	0	0	0	0	0	0	0	0	0	0	0	0	0	0	0	0	0	0	0	0	0	0	0	0	0	0	0	0	0	0	0	0	0
transcription_TU8J2_1239_from_BSU25200-MONOMER	0	0	0	0	0	0	0	0	0	0	0	0	0	0	0	0	0	0	0	0	0	0	0	0	0	0	0	0	0	0	0	0	0	0	0	0	0	0	0	0	0	0	0	0	0	0	0	0	0
transcription_TU8J2_471_from_BSU25200-MONOMER	0	0	0	0	0	0	0	0	0	0	0	0	0	0	0	0	0	0	0	0	0	0	0	0	0	0	0	0	0	0	0	0	0	0	0	0	0	0	0	0	0	0	0	0	0	0	0	0	0
transcription_TU8J2_1219_from_BSU25200-MONOMER	2.42049e-10	2.42049e-10	2.42049e-10	2.42049e-10	2.42049e-10	2.42049e-10	2.42049e-10	2.42049e-10	2.42049e-10	2.42049e-10	2.42049e-10	2.42049e-10	2.42049e-10	2.42049e-10	2.42049e-10	2.42049e-10	2.42049e-10	2.42049e-10	2.42049e-10	2.42049e-10	2.42049e-10	2.42049e-10	2.42049e-10	2.42049e-10	2.42049e-10	2.42049e-10	2.42049e-10	2.42049e-10	2.42049e-10	2.42049e-10	2.42049e-10	2.42049e-10	2.42046e-10	2.42046e-10	2.42046e-10	2.42046e-10	2.42046e-10	2.42046e-10	2.42046e-10	2.42046e-10	2.42046e-10	2.42046e-10	2.42046e-10	2.42046e-10	2.42046e-10	2.42046e-10	2.42046e-10	2.42046e-10	2.42046e-10
transcription_TU8J2_1000_from_BSU25200-MONOMER	0	0	0	0	0	0	0	0	0	0	0	0	0	0	0	0	0	0	0	0	0	0	0	0	0	0	0	0	0	0	0	0	0	0	0	0	0	0	0	0	0	0	0	0	0	0	0	0	0
transcription_TU8J2_903_from_BSU25200-MONOMER	8.71467e-11	8.71456e-11	8.71455e-11	8.71455e-11	8.71465e-11	8.71454e-11	8.71454e-11	8.71454e-11	8.71464e-11	8.71464e-11	8.71453e-11	8.71452e-11	8.71452e-11	8.71452e-11	8.71451e-11	8.71451e-11	8.71461e-11	8.7146e-11	8.7146e-11	8.7146e-11	8.7146e-11	8.71459e-11	8.71458e-11	8.71458e-11	8.71458e-11	8.71457e-11	8.71445e-11	8.71445e-11	8.71456e-11	8.71445e-11	8.71455e-11	8.71455e-11	8.71443e-11	8.71443e-11	8.71441e-11	8.71441e-11	8.71441e-11	8.7144e-11	8.7144e-11	8.71439e-11	8.71439e-11	8.71437e-11	8.71437e-11	8.71436e-11	8.71436e-11	8.71436e-11	8.71436e-11	8.71436e-11	8.71433e-11
transcription_TU8J2_328_from_BSU25200-MONOMER	0	0	0	0	0	0	0	0	0	0	0	0	0	0	0	0	0	0	0	0	0	0	0	0	0	0	0	0	0	0	0	0	0	0	0	0	0	0	0	0	0	0	0	0	0	0	0	0	0
transcription_TU8J2_787_from_BSU15320-MONOMER	0	0	0	0	0	0	0	0	0	0	0	0	0	0	0	0	0	0	0	0	0	0	0	0	0	0	0	0	0	0	0	0	0	0	0	0	0	0	0	0	0	0	0	0	0	0	0	0	0
transcription_TU8J2_559_from_BSU25200-MONOMER	6.29506e-10	6.29505e-10	6.29506e-10	6.29506e-10	6.29507e-10	6.29506e-10	6.29506e-10	6.29506e-10	6.29507e-10	6.29507e-10	6.29506e-10	6.29507e-10	6.29507e-10	6.29507e-10	6.29507e-10	6.29507e-10	6.29508e-10	6.29508e-10	6.29508e-10	6.29508e-10	6.29508e-10	6.29509e-10	6.29509e-10	6.29509e-10	6.29509e-10	6.29509e-10	6.29509e-10	6.29509e-10	6.2951e-10	6.29509e-10	6.2951e-10	6.2951e-10	6.29504e-10	6.29504e-10	6.29504e-10	6.29504e-10	6.29504e-10	6.29504e-10	6.29505e-10	6.29505e-10	6.29505e-10	6.29505e-10	6.29505e-10	6.29506e-10	6.29506e-10	6.29506e-10	6.29506e-10	6.29506e-10	6.29507e-10
transcription_TU8J2_89_from_BSU25200-MONOMER	0	0	0	0	0	0	0	0	0	0	0	0	0	0	0	0	0	0	0	0	0	0	0	0	0	0	0	0	0	0	0	0	0	0	0	0	0	0	0	0	0	0	0	0	0	0	0	0	0
transcription_TU8J2_1439_from_BSU25200-MONOMER	0	0	0	0	0	0	0	0	0	0	0	0	0	0	0	0	0	0	0	0	0	0	0	0	0	0	0	0	0	0	0	0	0	0	0	0	0	0	0	0	0	0	0	0	0	0	0	0	0
transcription_TU8J2_763_from_BSU25200-MONOMER	2.40175e-08	2.40175e-08	2.40175e-08	2.40176e-08	2.40175e-08	2.40176e-08	2.40176e-08	2.40176e-08	2.40175e-08	2.40175e-08	2.40176e-08	2.40176e-08	2.40176e-08	2.40176e-08	2.40176e-08	2.40176e-08	2.40176e-08	2.40176e-08	2.40176e-08	2.40176e-08	2.40176e-08	2.40176e-08	2.40176e-08	2.40176e-08	2.40176e-08	2.40176e-08	2.40176e-08	2.40176e-08	2.40176e-08	2.40176e-08	2.40176e-08	2.40176e-08	2.40174e-08	2.40174e-08	2.40174e-08	2.40174e-08	2.40174e-08	2.40174e-08	2.40174e-08	2.40174e-08	2.40174e-08	2.40174e-08	2.40174e-08	2.40174e-08	2.40174e-08	2.40174e-08	2.40174e-08	2.40174e-08	2.40174e-08
transcription_TU8J2_643_from_BSU25200-MONOMER	0	0	0	0	0	0	0	0	0	0	0	0	0	0	0	0	0	0	0	0	0	0	0	0	0	0	0	0	0	0	0	0	0	0	0	0	0	0	0	0	0	0	0	0	0	0	0	0	0
transcription_TU8J2_419_from_BSU25200-MONOMER	1.00711e-11	1.00711e-11	1.00711e-11	1.00711e-11	1.00711e-11	1.00711e-11	1.00711e-11	1.00711e-11	1.00711e-11	1.00711e-11	1.00711e-11	1.00711e-11	1.00711e-11	1.00711e-11	1.00711e-11	1.00711e-11	1.00711e-11	1.00711e-11	1.00711e-11	1.00711e-11	1.00711e-11	1.00711e-11	1.00711e-11	1.00711e-11	1.00711e-11	1.00711e-11	1.00711e-11	1.00711e-11	1.00711e-11	1.00711e-11	1.00711e-11	1.00711e-11	1.0071e-11	1.0071e-11	1.0071e-11	1.0071e-11	1.0071e-11	1.0071e-11	1.0071e-11	1.0071e-11	1.0071e-11	1.0071e-11	1.0071e-11	1.0071e-11	1.0071e-11	1.0071e-11	1.0071e-11	1.0071e-11	1.0071e-11
transcription_TU8J2_875_from_BSU13450-MONOMER	0	0	0	0	0	0	0	0	0	0	0	0	0	0	0	0	0	0	0	0	0	0	0	0	0	0	0	0	0	0	0	0	0	0	0	0	0	0	0	0	0	0	0	0	0	0	0	0	0
transcription_TU8J2_1424_from_BSU25200-MONOMER	1.03519e-07	1.03519e-07	1.03519e-07	1.03519e-07	1.03519e-07	1.03519e-07	1.03519e-07	1.03519e-07	1.03519e-07	1.03519e-07	1.03519e-07	1.03519e-07	1.03519e-07	1.03519e-07	1.03519e-07	1.03519e-07	1.03519e-07	1.03519e-07	1.03519e-07	1.03519e-07	1.03519e-07	1.0352e-07	1.0352e-07	1.0352e-07	1.0352e-07	1.0352e-07	1.0352e-07	1.0352e-07	1.0352e-07	1.0352e-07	1.0352e-07	1.0352e-07	1.0352e-07	1.0352e-07	1.0352e-07	1.0352e-07	1.0352e-07	1.0352e-07	1.0352e-07	1.0352e-07	1.0352e-07	1.0352e-07	1.0352e-07	1.03521e-07	1.03521e-07	1.03521e-07	1.03521e-07	1.03521e-07	1.03521e-07
transcription_TU8J2_130_from_BSU25200-MONOMER	2.47632e-10	2.47633e-10	2.47633e-10	2.47633e-10	2.47632e-10	2.47633e-10	2.47633e-10	2.47633e-10	2.47632e-10	2.47633e-10	2.47634e-10	2.47634e-10	2.47634e-10	2.47634e-10	2.47634e-10	2.47634e-10	2.47634e-10	2.47634e-10	2.47634e-10	2.47634e-10	2.47634e-10	2.47634e-10	2.47634e-10	2.47634e-10	2.47634e-10	2.47635e-10	2.47636e-10	2.47636e-10	2.47635e-10	2.47636e-10	2.47635e-10	2.47636e-10	2.47633e-10	2.47633e-10	2.47633e-10	2.47633e-10	2.47633e-10	2.47633e-10	2.47633e-10	2.47634e-10	2.47634e-10	2.47634e-10	2.47634e-10	2.47635e-10	2.47635e-10	2.47635e-10	2.47635e-10	2.47635e-10	2.47635e-10
transcription_TU8J2_300_from_BSU38700-MONOMER	0	0	0	0	0	0	0	0	0	0	0	0	0	0	0	0	0	0	0	0	0	0	0	0	0	0	0	0	0	0	0	0	0	0	0	0	0	0	0	0	0	0	0	0	0	0	0	0	0
transcription_TU8J2_629_from_BSU25200-MONOMER	0	0	0	0	0	0	0	0	0	0	0	0	0	0	0	0	0	0	0	0	0	0	0	0	0	0	0	0	0	0	0	0	0	0	0	0	0	0	0	0	0	0	0	0	0	0	0	0	0
transcription_TU8J2_1176_from_BSU25200-MONOMER	0	0	0	0	0	0	0	0	0	0	0	0	0	0	0	0	0	0	0	0	0	0	0	0	0	0	0	0	0	0	0	0	0	0	0	0	0	0	0	0	0	0	0	0	0	0	0	0	0
transcription_TU8J2_734_from_BSU25200-MONOMER	0	0	0	0	0	0	0	0	0	0	0	0	0	0	0	0	0	0	0	0	0	0	0	0	0	0	0	0	0	0	0	0	0	0	0	0	0	0	0	0	0	0	0	0	0	0	0	0	0
transcription_TU8J2_218_from_BSU25200-MONOMER	2.60228e-07	2.60228e-07	2.60228e-07	2.60228e-07	2.60228e-07	2.60228e-07	2.60228e-07	2.60229e-07	2.60228e-07	2.60228e-07	2.60229e-07	2.60229e-07	2.60229e-07	2.60229e-07	2.60229e-07	2.60229e-07	2.60229e-07	2.60229e-07	2.60229e-07	2.60229e-07	2.60229e-07	2.60229e-07	2.60229e-07	2.6023e-07	2.6023e-07	2.6023e-07	2.6023e-07	2.6023e-07	2.6023e-07	2.6023e-07	2.6023e-07	2.6023e-07	2.60228e-07	2.60228e-07	2.60228e-07	2.60228e-07	2.60228e-07	2.60228e-07	2.60228e-07	2.60228e-07	2.60228e-07	2.60229e-07	2.60229e-07	2.60229e-07	2.60229e-07	2.60229e-07	2.60229e-07	2.60229e-07	2.6023e-07
transcription_TU8J2_1295_from_BSU25200-MONOMER	1.07999e-09	1.08007e-09	1.08007e-09	1.08007e-09	1.08e-09	1.08007e-09	1.08008e-09	1.08008e-09	1.08e-09	1.08e-09	1.08008e-09	1.08008e-09	1.08008e-09	1.08008e-09	1.08009e-09	1.08009e-09	1.08002e-09	1.08002e-09	1.08002e-09	1.08002e-09	1.08002e-09	1.08002e-09	1.08003e-09	1.08003e-09	1.08003e-09	1.08003e-09	1.08011e-09	1.08011e-09	1.08004e-09	1.08011e-09	1.08004e-09	1.08005e-09	1.08004e-09	1.08004e-09	1.08005e-09	1.08005e-09	1.08005e-09	1.08005e-09	1.08005e-09	1.08006e-09	1.08006e-09	1.08006e-09	1.08006e-09	1.08007e-09	1.08007e-09	1.08007e-09	1.08007e-09	1.08007e-09	1.08008e-09
transcription_TU8J2_388_from_BSU25200-MONOMER	2.39458e-07	2.39458e-07	2.39458e-07	2.39458e-07	2.39458e-07	2.39458e-07	2.39458e-07	2.39458e-07	2.39458e-07	2.39458e-07	2.39459e-07	2.39459e-07	2.39459e-07	2.39459e-07	2.39459e-07	2.39459e-07	2.39459e-07	2.39459e-07	2.39459e-07	2.39459e-07	2.39459e-07	2.39459e-07	2.39459e-07	2.39459e-07	2.39459e-07	2.3946e-07	2.3946e-07	2.3946e-07	2.3946e-07	2.3946e-07	2.3946e-07	2.3946e-07	2.39458e-07	2.39458e-07	2.39458e-07	2.39458e-07	2.39458e-07	2.39458e-07	2.39458e-07	2.39458e-07	2.39458e-07	2.39459e-07	2.39459e-07	2.39459e-07	2.39459e-07	2.39459e-07	2.39459e-07	2.39459e-07	2.3946e-07
transcription_TU8J2_4_from_BSU25200-MONOMER	0	0	0	0	0	0	0	0	0	0	0	0	0	0	0	0	0	0	0	0	0	0	0	0	0	0	0	0	0	0	0	0	0	0	0	0	0	0	0	0	0	0	0	0	0	0	0	0	0
transcription_TU8J2_1161_from_BSU23100-MONOMER	3.61673e-10	3.61673e-10	3.61673e-10	3.61673e-10	3.61673e-10	3.61673e-10	3.61673e-10	3.61673e-10	3.61673e-10	3.61673e-10	3.61673e-10	3.61673e-10	3.61673e-10	3.61673e-10	3.61673e-10	3.61673e-10	3.61673e-10	3.61673e-10	3.61673e-10	3.61673e-10	3.61673e-10	3.61673e-10	3.61673e-10	3.61673e-10	3.61673e-10	3.61673e-10	3.61673e-10	3.61673e-10	3.61673e-10	3.61673e-10	3.61673e-10	3.61673e-10	3.61669e-10	3.61669e-10	3.61669e-10	3.61669e-10	3.61669e-10	3.61669e-10	3.61669e-10	3.61669e-10	3.61669e-10	3.61669e-10	3.61669e-10	3.61669e-10	3.61669e-10	3.61669e-10	3.61669e-10	3.61669e-10	3.61669e-10
transcription_TU8J2_1269_from_CPLX8J2-36	0	0	0	0	0	0	0	0	0	0	0	0	0	0	0	0	0	0	0	0	0	0	0	0	0	0	0	0	0	0	0	0	0	0	0	0	0	0	0	0	0	0	0	0	0	0	0	0	0
transcription_TU8J2_1045_from_BSU25200-MONOMER	2.96339e-25	0	0	0	2.96339e-25	0	0	0	2.96339e-25	2.96339e-25	0	0	0	0	0	0	0	0	0	0	0	0	0	0	0	0	0	0	0	0	0	0	0	0	0	0	0	0	2.96335e-25	2.96335e-25	2.96335e-25	2.96335e-25	2.96335e-25	2.96335e-25	2.96335e-25	2.96335e-25	2.96335e-25	2.96335e-25	2.96335e-25
transcription_TU8J2_373_from_BSU25200-MONOMER	1.31632e-10	1.31632e-10	1.31632e-10	1.31632e-10	1.31632e-10	1.31632e-10	1.31632e-10	1.31632e-10	1.31632e-10	1.31632e-10	1.31632e-10	1.31632e-10	1.31632e-10	1.31632e-10	1.31632e-10	1.31632e-10	1.31632e-10	1.31632e-10	1.31632e-10	1.31632e-10	1.31632e-10	1.31632e-10	1.31632e-10	1.31632e-10	1.31632e-10	1.31632e-10	1.31632e-10	1.31632e-10	1.31632e-10	1.31632e-10	1.31632e-10	1.31632e-10	1.31631e-10	1.31631e-10	1.31631e-10	1.31631e-10	1.31631e-10	1.31631e-10	1.31631e-10	1.31631e-10	1.31631e-10	1.31631e-10	1.31631e-10	1.31631e-10	1.31631e-10	1.31631e-10	1.31631e-10	1.31631e-10	1.31631e-10
transcription_TU8J2_60_from_BSU15320-MONOMER	1.82764e-12	1.82764e-12	1.82764e-12	1.82764e-12	1.82764e-12	1.82764e-12	1.82764e-12	1.82764e-12	1.82764e-12	1.82764e-12	1.82764e-12	1.82764e-12	1.82764e-12	1.82764e-12	1.82764e-12	1.82764e-12	1.82764e-12	1.82765e-12	1.82765e-12	1.82765e-12	1.82765e-12	1.82765e-12	1.82765e-12	1.82765e-12	1.82765e-12	1.82765e-12	1.82765e-12	1.82765e-12	1.82765e-12	1.82765e-12	1.82765e-12	1.82765e-12	1.82764e-12	1.82764e-12	1.82765e-12	1.82765e-12	1.82765e-12	1.82765e-12	1.82765e-12	1.82765e-12	1.82765e-12	1.82765e-12	1.82765e-12	1.82765e-12	1.82765e-12	1.82765e-12	1.82765e-12	1.82765e-12	1.82766e-12
transcription_TU8J2_1254_from_BSU25200-MONOMER	3.277e-09	3.277e-09	3.277e-09	3.277e-09	3.277e-09	3.277e-09	3.277e-09	3.277e-09	3.277e-09	3.277e-09	3.277e-09	3.277e-09	3.277e-09	3.277e-09	3.277e-09	3.277e-09	3.27701e-09	3.27701e-09	3.27701e-09	3.27701e-09	3.27701e-09	3.27701e-09	3.27701e-09	3.27701e-09	3.27701e-09	3.27701e-09	3.27701e-09	3.27701e-09	3.27702e-09	3.27701e-09	3.27702e-09	3.27702e-09	3.27699e-09	3.27699e-09	3.27699e-09	3.27699e-09	3.27699e-09	3.27699e-09	3.27699e-09	3.27699e-09	3.27699e-09	3.27699e-09	3.27699e-09	3.277e-09	3.277e-09	3.277e-09	3.277e-09	3.277e-09	3.277e-09
transcription_TU8J2_359_from_BSU25200-MONOMER	5.97476e-10	5.97482e-10	5.97483e-10	5.97483e-10	5.97476e-10	5.97483e-10	5.97483e-10	5.97483e-10	5.97476e-10	5.97477e-10	5.97483e-10	5.97483e-10	5.97484e-10	5.97484e-10	5.97484e-10	5.97484e-10	5.97478e-10	5.97478e-10	5.97478e-10	5.97478e-10	5.97478e-10	5.97478e-10	5.97479e-10	5.97479e-10	5.97479e-10	5.97479e-10	5.97486e-10	5.97486e-10	5.97479e-10	5.97486e-10	5.97479e-10	5.97481e-10	5.97473e-10	5.97473e-10	5.97473e-10	5.97473e-10	5.97473e-10	5.97474e-10	5.97474e-10	5.97474e-10	5.97474e-10	5.97475e-10	5.97475e-10	5.97475e-10	5.97475e-10	5.97475e-10	5.97475e-10	5.97475e-10	5.97476e-10
transcription_TU8J2_697_from_BSU25200-MONOMER	1.6892e-26	0	0	0	1.6892e-26	0	0	0	1.6892e-26	1.6892e-26	0	0	0	0	0	0	1.6892e-26	1.6892e-26	1.6892e-26	1.6892e-26	1.6892e-26	1.6892e-26	1.6892e-26	1.6892e-26	1.6892e-26	0	0	0	0	0	0	0	0	0	1.68918e-26	0	0	0	1.68918e-26	1.68918e-26	1.68918e-26	1.68918e-26	1.68918e-26	1.68918e-26	1.68918e-26	1.68918e-26	1.68918e-26	1.68918e-26	1.68918e-26
transcription_TU8J2_291_from_BSU04730-MONOMER	0	0	0	0	0	0	0	0	0	0	0	0	0	0	0	0	0	0	0	0	0	0	0	0	0	0	0	0	0	0	0	0	0	0	0	0	0	0	0	0	0	0	0	0	0	0	0	0	0
transcription_TU8J2_174_from_BSU25200-MONOMER	0	0	0	0	0	0	0	0	0	0	0	0	0	0	0	0	0	0	0	0	0	0	0	0	0	0	0	0	0	0	0	0	0	0	0	0	0	0	0	0	0	0	0	0	0	0	0	0	0
transcription_TU8J2_586_from_BSU25200-MONOMER	0	0	0	0	0	0	0	0	0	0	0	0	0	0	0	0	0	0	0	0	0	0	0	0	0	0	0	0	0	0	0	0	0	0	0	0	0	0	0	0	0	0	0	0	0	0	0	0	0
transcription_TU8J2_1132_from_BSU25200-MONOMER	0	0	0	0	0	0	0	0	0	0	0	0	0	0	0	0	0	0	0	0	0	0	0	0	0	0	0	0	0	0	0	0	0	0	0	0	0	0	0	0	0	0	0	0	0	0	0	0	0
transcription_TU8J2_16_from_BSU25200-MONOMER	0	0	0	0	0	0	0	0	0	0	0	0	0	0	0	0	0	0	0	0	0	0	0	0	0	0	0	0	0	0	0	0	0	0	0	0	0	0	0	0	0	0	0	0	0	0	0	0	0
transcription_TU8J2_574_from_BSU25200-MONOMER	0	0	0	0	0	0	0	0	0	0	0	0	0	0	0	0	0	0	0	0	0	0	0	0	0	0	0	0	0	0	0	0	0	0	0	0	0	0	0	0	0	0	0	0	0	0	0	0	0
transcription_TU8J2_339_from_BSU25200-MONOMER	4.66345e-10	4.66345e-10	4.66345e-10	4.66345e-10	4.66346e-10	4.66345e-10	4.66345e-10	4.66345e-10	4.66346e-10	4.66346e-10	4.66346e-10	4.66346e-10	4.66346e-10	4.66346e-10	4.66346e-10	4.66346e-10	4.66347e-10	4.66347e-10	4.66347e-10	4.66347e-10	4.66347e-10	4.66347e-10	4.66347e-10	4.66347e-10	4.66347e-10	4.66347e-10	4.66347e-10	4.66347e-10	4.66348e-10	4.66347e-10	4.66348e-10	4.66348e-10	4.66343e-10	4.66343e-10	4.66344e-10	4.66344e-10	4.66344e-10	4.66344e-10	4.66344e-10	4.66344e-10	4.66344e-10	4.66345e-10	4.66345e-10	4.66345e-10	4.66345e-10	4.66345e-10	4.66345e-10	4.66345e-10	4.66346e-10
transcription_TU8J2_659_from_BSU04730-MONOMER	4.49899e-14	4.499e-14	4.499e-14	4.499e-14	4.499e-14	4.499e-14	4.499e-14	4.49901e-14	4.499e-14	4.499e-14	4.49901e-14	4.49901e-14	4.49901e-14	4.49901e-14	4.49902e-14	4.49902e-14	4.49902e-14	4.49902e-14	4.49902e-14	4.49902e-14	4.49902e-14	4.49903e-14	4.49903e-14	4.49903e-14	4.49903e-14	4.49903e-14	4.49905e-14	4.49905e-14	4.49904e-14	4.49905e-14	4.49904e-14	4.49905e-14	4.499e-14	4.499e-14	4.499e-14	4.499e-14	4.499e-14	4.49901e-14	4.49901e-14	4.49901e-14	4.49901e-14	4.49902e-14	4.49902e-14	4.49903e-14	4.49903e-14	4.49903e-14	4.49903e-14	4.49903e-14	4.49904e-14
transcription_TU8J2_668_from_BSU04730-MONOMER	0	0	0	0	0	0	0	0	0	0	0	0	0	0	0	0	0	0	0	0	0	0	0	0	0	0	0	0	0	0	0	0	0	0	0	0	0	0	0	0	0	0	0	0	0	0	0	0	0
transcription_TU8J2_458_from_BSU00980-MONOMER	1.38889e-08	1.38889e-08	1.38889e-08	1.38889e-08	1.38889e-08	1.38889e-08	1.38889e-08	1.38889e-08	1.38889e-08	1.38889e-08	1.38889e-08	1.38889e-08	1.38889e-08	1.38889e-08	1.38889e-08	1.38889e-08	1.38889e-08	1.38889e-08	1.38889e-08	1.38889e-08	1.38889e-08	1.38889e-08	1.38889e-08	1.38889e-08	1.38889e-08	1.38889e-08	1.38889e-08	1.38889e-08	1.38889e-08	1.38889e-08	1.38889e-08	1.38889e-08	1.38888e-08	1.38888e-08	1.38888e-08	1.38888e-08	1.38888e-08	1.38888e-08	1.38888e-08	1.38888e-08	1.38888e-08	1.38888e-08	1.38888e-08	1.38888e-08	1.38888e-08	1.38888e-08	1.38888e-08	1.38888e-08	1.38888e-08
transcription_TU8J2_789_from_BSU25200-MONOMER	0	0	0	0	0	0	0	0	0	0	0	0	0	0	0	0	0	0	0	0	0	0	0	0	0	0	0	0	0	0	0	0	0	0	0	0	0	0	0	0	0	0	0	0	0	0	0	0	0
transcription_TU8J2_1103_from_BSU25200-MONOMER	0	0	0	0	0	0	0	0	0	0	0	0	0	0	0	0	0	0	0	0	0	0	0	0	0	0	0	0	0	0	0	0	0	0	0	0	0	0	0	0	0	0	0	0	0	0	0	0	0
transcription_TU8J2_653_from_BSU25200-MONOMER	0	0	0	0	0	0	0	0	0	0	0	0	0	0	0	0	0	0	0	0	0	0	0	0	0	0	0	0	0	0	0	0	0	0	0	0	0	0	0	0	0	0	0	0	0	0	0	0	0
transcription_TU8J2_443_from_BSU25200-MONOMER	0	0	0	0	0	0	0	0	0	0	0	0	0	0	0	0	0	0	0	0	0	0	0	0	0	0	0	0	0	0	0	0	0	0	0	0	0	0	0	0	0	0	0	0	0	0	0	0	0
transcription_TU8J2_248_from_BSU25200-MONOMER	0	0	0	0	0	0	0	0	0	0	0	0	0	0	0	0	0	0	0	0	0	0	0	0	0	0	0	0	0	0	0	0	0	0	0	0	0	0	0	0	0	0	0	0	0	0	0	0	0
transcription_TU8J2_1191_from_BSU25200-MONOMER	0	0	0	0	0	0	0	0	0	0	0	0	0	0	0	0	0	0	0	0	0	0	0	0	0	0	0	0	0	0	0	0	0	0	0	0	0	0	0	0	0	0	0	0	0	0	0	0	0
transcription_TU8J2_545_from_BSU25200-MONOMER	0	0	0	0	0	0	0	0	0	0	0	0	0	0	0	0	0	0	0	0	0	0	0	0	0	0	0	0	0	0	0	0	0	0	0	0	0	0	0	0	0	0	0	0	0	0	0	0	0
transcription_TU8J2_3001_from_BSU25200-MONOMER	0	0	0	0	0	0	0	0	0	0	0	0	0	0	0	0	0	0	0	0	0	0	0	0	0	0	0	0	0	0	0	0	0	0	0	0	0	0	0	0	0	0	0	0	0	0	0	0	0
transcription_TU8J2_639_from_BSU34200-MONOMER	0	0	0	0	0	0	0	0	0	0	0	0	0	0	0	0	0	0	0	0	0	0	0	0	0	0	0	0	0	0	0	0	0	0	0	0	0	0	0	0	0	0	0	0	0	0	0	0	0
transcription_TU8J2_759_from_BSU25200-MONOMER	0	0	0	0	0	0	0	0	0	0	0	0	0	0	0	0	0	0	0	0	0	0	0	0	0	0	0	0	0	0	0	0	0	0	0	0	0	0	0	0	0	0	0	0	0	0	0	0	0
transcription_TU8J2_131_from_BSU25200-MONOMER	3.4371e-10	3.4371e-10	3.4371e-10	3.4371e-10	3.4371e-10	3.4371e-10	3.4371e-10	3.4371e-10	3.4371e-10	3.4371e-10	3.4371e-10	3.4371e-10	3.4371e-10	3.4371e-10	3.4371e-10	3.4371e-10	3.4371e-10	3.4371e-10	3.4371e-10	3.4371e-10	3.4371e-10	3.4371e-10	3.4371e-10	3.4371e-10	3.4371e-10	3.4371e-10	3.4371e-10	3.4371e-10	3.4371e-10	3.4371e-10	3.4371e-10	3.4371e-10	3.43707e-10	3.43707e-10	3.43707e-10	3.43707e-10	3.43707e-10	3.43707e-10	3.43707e-10	3.43707e-10	3.43707e-10	3.43707e-10	3.43707e-10	3.43707e-10	3.43707e-10	3.43707e-10	3.43707e-10	3.43707e-10	3.43707e-10
transcription_TU8J2_530_from_BSU25200-MONOMER	0	0	0	0	0	0	0	0	0	0	0	0	0	0	0	0	0	0	0	0	0	0	0	0	0	0	0	0	0	0	0	0	0	0	0	0	0	0	0	0	0	0	0	0	0	0	0	0	0
transcription_TU8J2_744_from_BSU25200-MONOMER	8.60559e-10	6.40159e-10	6.40159e-10	6.40159e-10	8.6056e-10	6.40159e-10	6.40159e-10	6.4016e-10	8.6056e-10	8.60561e-10	6.4016e-10	6.4016e-10	6.4016e-10	6.4016e-10	6.40161e-10	6.40161e-10	8.60563e-10	8.60563e-10	8.60563e-10	8.60564e-10	8.60564e-10	8.60564e-10	8.60565e-10	8.60565e-10	8.60565e-10	8.60565e-10	6.40163e-10	6.40163e-10	8.60566e-10	6.40163e-10	8.60567e-10	8.60567e-10	8.60558e-10	8.60558e-10	8.60559e-10	8.60559e-10	8.6056e-10	8.6056e-10	8.60561e-10	8.60561e-10	8.60561e-10	8.60562e-10	8.60562e-10	8.60563e-10	8.60563e-10	8.60563e-10	8.60563e-10	8.60563e-10	8.60565e-10
transcription_TU8J2_624_from_BSU25200-MONOMER	7.25256e-16	7.25256e-16	7.25258e-16	7.25258e-16	7.25257e-16	7.25258e-16	7.25258e-16	7.25259e-16	7.25258e-16	7.25259e-16	7.2526e-16	7.2526e-16	7.25261e-16	7.25261e-16	7.25262e-16	7.25262e-16	7.25262e-16	7.25263e-16	7.25263e-16	7.25263e-16	7.25264e-16	7.25264e-16	7.25265e-16	7.25265e-16	7.25265e-16	7.25266e-16	7.25268e-16	7.25268e-16	7.25268e-16	7.25268e-16	7.25268e-16	7.2527e-16	7.25254e-16	7.25254e-16	7.25256e-16	7.25256e-16	7.25256e-16	7.25257e-16	7.25258e-16	7.25258e-16	7.25258e-16	7.2526e-16	7.25261e-16	7.25262e-16	7.25262e-16	7.25262e-16	7.25262e-16	7.25262e-16	7.25265e-16
transcription_TU8J2_615_from_BSU25200-MONOMER	4.86117e-10	4.86119e-10	4.86119e-10	4.86119e-10	4.86118e-10	4.86119e-10	4.86119e-10	4.8612e-10	4.86118e-10	4.86118e-10	4.8612e-10	4.8612e-10	4.8612e-10	4.8612e-10	4.8612e-10	4.86121e-10	4.86119e-10	4.86119e-10	4.86119e-10	4.86119e-10	4.86119e-10	4.8612e-10	4.8612e-10	4.8612e-10	4.8612e-10	4.8612e-10	4.86122e-10	4.86122e-10	4.86121e-10	4.86122e-10	4.86121e-10	4.86121e-10	4.86116e-10	4.86116e-10	4.86116e-10	4.86116e-10	4.86116e-10	4.86117e-10	4.86117e-10	4.86117e-10	4.86117e-10	4.86118e-10	4.86118e-10	4.86118e-10	4.86118e-10	4.86118e-10	4.86118e-10	4.86118e-10	4.86119e-10
transcription_TU8J2_847_from_BSU14730-MONOMER	0	0	0	0	0	0	0	0	0	0	0	0	0	0	0	0	0	0	0	0	0	0	0	0	0	0	0	0	0	0	0	0	0	0	0	0	0	0	0	0	0	0	0	0	0	0	0	0	0
transcription_TU8J2_1162_from_BSU25200-MONOMER	0	0	0	0	0	0	0	0	0	0	0	0	0	0	0	0	0	0	0	0	0	0	0	0	0	0	0	0	0	0	0	0	0	0	0	0	0	0	0	0	0	0	0	0	0	0	0	0	0
transcription_TU8J2_40_from_BSU25200-MONOMER	0	0	0	0	0	0	0	0	0	0	0	0	0	0	0	0	0	0	0	0	0	0	0	0	0	0	0	0	0	0	0	0	0	0	0	0	0	0	0	0	0	0	0	0	0	0	0	0	0
transcription_TU8J2_949_from_BSU25200-MONOMER	4.74469e-13	4.74469e-13	4.74469e-13	4.74469e-13	4.74469e-13	4.74469e-13	4.74469e-13	4.74469e-13	4.74469e-13	4.74469e-13	4.74469e-13	4.74469e-13	4.74469e-13	4.74469e-13	4.74469e-13	4.74469e-13	4.74469e-13	4.74469e-13	4.74469e-13	4.74469e-13	4.74469e-13	4.74469e-13	4.74469e-13	4.74469e-13	4.74469e-13	4.74469e-13	4.74469e-13	4.74469e-13	4.74469e-13	4.74469e-13	4.74469e-13	4.74469e-13	4.74463e-13	4.74463e-13	4.74463e-13	4.74463e-13	4.74463e-13	4.74463e-13	4.74463e-13	4.74463e-13	4.74463e-13	4.74463e-13	4.74463e-13	4.74463e-13	4.74463e-13	4.74463e-13	4.74463e-13	4.74463e-13	4.74463e-13
transcription_TU8J2_297_from_BSU25200-MONOMER	0	0	0	0	0	0	0	0	0	0	0	0	0	0	0	0	0	0	0	0	0	0	0	0	0	0	0	0	0	0	0	0	0	0	0	0	0	0	0	0	0	0	0	0	0	0	0	0	0
transcription_TU8J2_1281_from_BSU25200-MONOMER	2.41147e-09	2.41148e-09	2.4115e-09	2.41151e-09	2.41151e-09	2.41152e-09	2.41152e-09	2.41153e-09	2.41153e-09	2.41154e-09	2.41155e-09	2.41157e-09	2.41157e-09	2.41157e-09	2.41159e-09	2.41161e-09	2.41162e-09	2.41164e-09	2.41164e-09	2.41165e-09	2.41165e-09	2.41166e-09	2.41169e-09	2.41169e-09	2.41169e-09	2.4117e-09	2.41174e-09	2.41174e-09	2.41174e-09	2.41174e-09	2.41175e-09	2.41178e-09	2.41176e-09	2.41176e-09	2.4118e-09	2.4118e-09	2.4118e-09	2.41182e-09	2.41184e-09	2.41185e-09	2.41185e-09	2.41189e-09	2.4119e-09	2.41192e-09	2.41193e-09	2.41193e-09	2.41193e-09	2.41194e-09	2.41199e-09
transcription_TU8J2_832_from_BSU25200-MONOMER	1.99363e-10	1.99364e-10	1.99364e-10	1.99364e-10	1.99363e-10	1.99364e-10	1.99365e-10	1.99365e-10	1.99363e-10	1.99363e-10	1.99365e-10	1.99365e-10	1.99365e-10	1.99365e-10	1.99365e-10	1.99365e-10	1.99363e-10	1.99363e-10	1.99363e-10	1.99363e-10	1.99363e-10	1.99363e-10	1.99364e-10	1.99364e-10	1.99364e-10	1.99364e-10	1.99366e-10	1.99366e-10	1.99364e-10	1.99366e-10	1.99364e-10	1.99364e-10	1.99362e-10	1.99362e-10	1.99362e-10	1.99362e-10	1.99362e-10	1.99362e-10	1.99362e-10	1.99362e-10	1.99362e-10	1.99362e-10	1.99362e-10	1.99362e-10	1.99362e-10	1.99362e-10	1.99362e-10	1.99362e-10	1.99363e-10
transcription_TU8J2_600_from_BSU25200-MONOMER	3.12032e-08	3.12033e-08	3.12033e-08	3.12033e-08	3.12033e-08	3.12033e-08	3.12033e-08	3.12033e-08	3.12033e-08	3.12033e-08	3.12033e-08	3.12033e-08	3.12033e-08	3.12033e-08	3.12033e-08	3.12033e-08	3.12033e-08	3.12033e-08	3.12033e-08	3.12033e-08	3.12033e-08	3.12033e-08	3.12033e-08	3.12033e-08	3.12033e-08	3.12033e-08	3.12033e-08	3.12033e-08	3.12033e-08	3.12033e-08	3.12033e-08	3.12033e-08	3.12031e-08	3.12031e-08	3.12031e-08	3.12031e-08	3.12031e-08	3.12031e-08	3.12031e-08	3.12031e-08	3.12031e-08	3.12031e-08	3.12031e-08	3.12031e-08	3.12031e-08	3.12031e-08	3.12031e-08	3.12031e-08	3.12031e-08
transcription_TU8J2_1157_from_BSU25200-MONOMER	0	0	0	0	0	0	0	0	0	0	0	0	0	0	0	0	0	0	0	0	0	0	0	0	0	0	0	0	0	0	0	0	0	0	0	0	0	0	0	0	0	0	0	0	0	0	0	0	0
transcription_TU8J2_934_from_BSU25200-MONOMER	0	0	0	0	0	0	0	0	0	0	0	0	0	0	0	0	0	0	0	0	0	0	0	0	0	0	0	0	0	0	0	0	0	0	0	0	0	0	0	0	0	0	0	0	0	0	0	0	0
transcription_TU8J2_1264_from_BSU25200-MONOMER	0	0	0	0	0	0	0	0	0	0	0	0	0	0	0	0	0	0	0	0	0	0	0	0	0	0	0	0	0	0	0	0	0	0	0	0	0	0	0	0	0	0	0	0	0	0	0	0	0
transcription_TU8J2_818_from_MONOMER8J2-6	5.4258e-09	5.4258e-09	5.4258e-09	5.4258e-09	5.42581e-09	5.4258e-09	5.4258e-09	5.4258e-09	5.42581e-09	5.42581e-09	5.42581e-09	5.42581e-09	5.42581e-09	5.42581e-09	5.42582e-09	5.42582e-09	5.42582e-09	5.42583e-09	5.42583e-09	5.42583e-09	5.42583e-09	5.42583e-09	5.42583e-09	5.42583e-09	5.42584e-09	5.42584e-09	5.42584e-09	5.42584e-09	5.42584e-09	5.42584e-09	5.42584e-09	5.42585e-09	5.42579e-09	5.42579e-09	5.4258e-09	5.4258e-09	5.4258e-09	5.4258e-09	5.4258e-09	5.42581e-09	5.42581e-09	5.42581e-09	5.42581e-09	5.42582e-09	5.42582e-09	5.42582e-09	5.42582e-09	5.42582e-09	5.42583e-09
transcription_TU8J2_596_from_BSU25200-MONOMER	0	0	0	0	0	0	0	0	0	0	0	0	0	0	0	0	0	0	0	0	0	0	0	0	0	0	0	0	0	0	0	0	0	0	0	0	0	0	0	0	0	0	0	0	0	0	0	0	0
transcription_TU8J2_369_from_BSU25200-MONOMER	9.37708e-10	9.37715e-10	9.37716e-10	9.37716e-10	9.37709e-10	9.37717e-10	9.37717e-10	9.37717e-10	9.3771e-10	9.37711e-10	9.37718e-10	9.37719e-10	9.37719e-10	9.37719e-10	9.3772e-10	9.37721e-10	9.37714e-10	9.37715e-10	9.37715e-10	9.37715e-10	9.37715e-10	9.37716e-10	9.37717e-10	9.37717e-10	9.37717e-10	9.37718e-10	9.37726e-10	9.37726e-10	9.37719e-10	9.37726e-10	9.3772e-10	9.37723e-10	9.3771e-10	9.3771e-10	9.37712e-10	9.37712e-10	9.37712e-10	9.37712e-10	9.37713e-10	9.37714e-10	9.37714e-10	9.37716e-10	9.37716e-10	9.37717e-10	9.37717e-10	9.37717e-10	9.37717e-10	9.37717e-10	9.3772e-10
transcription_TU8J2_1133_from_BSU25200-MONOMER	0	0	0	0	0	0	0	0	0	0	0	0	0	0	0	0	0	0	0	0	0	0	0	0	0	0	0	0	0	0	0	0	0	0	0	0	0	0	0	0	0	0	0	0	0	0	0	0	0
transcription_TU8J2_1017_from_BSU25200-MONOMER	3.24405e-14	3.24405e-14	3.24406e-14	3.24406e-14	3.24405e-14	3.24406e-14	3.24406e-14	3.24406e-14	3.24406e-14	3.24406e-14	3.24406e-14	3.24406e-14	3.24406e-14	3.24406e-14	3.24406e-14	3.24406e-14	3.24406e-14	3.24406e-14	3.24406e-14	3.24406e-14	3.24406e-14	3.24406e-14	3.24406e-14	3.24406e-14	3.24406e-14	3.24406e-14	3.24407e-14	3.24407e-14	3.24407e-14	3.24407e-14	3.24407e-14	3.24407e-14	3.24401e-14	3.24401e-14	3.24401e-14	3.24401e-14	3.24401e-14	3.24401e-14	3.24401e-14	3.24401e-14	3.24401e-14	3.24401e-14	3.24401e-14	3.24402e-14	3.24402e-14	3.24402e-14	3.24402e-14	3.24402e-14	3.24402e-14
transcription_TU8J2_92_from_BSU25200-MONOMER	1.31597e-09	1.31597e-09	1.31597e-09	1.31597e-09	1.31597e-09	1.31597e-09	1.31597e-09	1.31597e-09	1.31597e-09	1.31597e-09	1.31597e-09	1.31597e-09	1.31597e-09	1.31597e-09	1.31597e-09	1.31597e-09	1.31597e-09	1.31597e-09	1.31597e-09	1.31597e-09	1.31597e-09	1.31597e-09	1.31597e-09	1.31597e-09	1.31597e-09	1.31597e-09	1.31597e-09	1.31597e-09	1.31597e-09	1.31597e-09	1.31597e-09	1.31597e-09	1.31595e-09	1.31595e-09	1.31595e-09	1.31595e-09	1.31595e-09	1.31595e-09	1.31595e-09	1.31595e-09	1.31595e-09	1.31595e-09	1.31595e-09	1.31595e-09	1.31595e-09	1.31595e-09	1.31595e-09	1.31595e-09	1.31595e-09
transcription_TU8J2_278_from_BSU25200-MONOMER	0	0	0	0	0	0	0	0	0	0	0	0	0	0	0	0	0	0	0	0	0	0	0	0	0	0	0	0	0	0	0	0	0	0	0	0	0	0	0	0	0	0	0	0	0	0	0	0	0
transcription_TU8J2_581_from_BSU25200-MONOMER	0	0	0	0	0	0	0	0	0	0	0	0	0	0	0	0	0	0	0	0	0	0	0	0	0	0	0	0	0	0	0	0	0	0	0	0	0	0	0	0	0	0	0	0	0	0	0	0	0
transcription_TU8J2_683_from_BSU15320-MONOMER	1.72495e-10	1.72495e-10	1.72495e-10	1.72495e-10	1.72495e-10	1.72495e-10	1.72495e-10	1.72495e-10	1.72495e-10	1.72495e-10	1.72495e-10	1.72495e-10	1.72495e-10	1.72495e-10	1.72495e-10	1.72495e-10	1.72495e-10	1.72495e-10	1.72495e-10	1.72495e-10	1.72495e-10	1.72495e-10	1.72495e-10	1.72495e-10	1.72495e-10	1.72495e-10	1.72495e-10	1.72495e-10	1.72495e-10	1.72495e-10	1.72495e-10	1.72495e-10	1.72493e-10	1.72493e-10	1.72493e-10	1.72493e-10	1.72493e-10	1.72493e-10	1.72493e-10	1.72493e-10	1.72493e-10	1.72493e-10	1.72493e-10	1.72493e-10	1.72493e-10	1.72493e-10	1.72493e-10	1.72493e-10	1.72493e-10
transcription_TU8J2_914_from_BSU15320-MONOMER	2.14833e-10	2.14834e-10	2.14835e-10	2.14835e-10	2.14834e-10	2.14835e-10	2.14835e-10	2.14835e-10	2.14834e-10	2.14834e-10	2.14836e-10	2.14836e-10	2.14836e-10	2.14836e-10	2.14837e-10	2.14837e-10	2.14836e-10	2.14837e-10	2.14837e-10	2.14837e-10	2.14837e-10	2.14837e-10	2.14838e-10	2.14838e-10	2.14838e-10	2.14838e-10	2.14841e-10	2.14841e-10	2.14839e-10	2.14841e-10	2.1484e-10	2.1484e-10	2.14838e-10	2.14838e-10	2.14839e-10	2.14839e-10	2.14839e-10	2.1484e-10	2.1484e-10	2.1484e-10	2.14841e-10	2.14842e-10	2.14842e-10	2.14842e-10	2.14842e-10	2.14842e-10	2.14842e-10	2.14843e-10	2.14844e-10
transcription_TU8J2_1234_from_BSU04730-MONOMER	5.77016e-09	5.7702e-09	5.77021e-09	5.77021e-09	5.77017e-09	5.77021e-09	5.77021e-09	5.77022e-09	5.77018e-09	5.77018e-09	5.77022e-09	5.77022e-09	5.77023e-09	5.77023e-09	5.77023e-09	5.77023e-09	5.7702e-09	5.7702e-09	5.7702e-09	5.7702e-09	5.7702e-09	5.77021e-09	5.77021e-09	5.77022e-09	5.77022e-09	5.77022e-09	5.77027e-09	5.77027e-09	5.77023e-09	5.77027e-09	5.77023e-09	5.77025e-09	5.77018e-09	5.77018e-09	5.77019e-09	5.77019e-09	5.77019e-09	5.77019e-09	5.7702e-09	5.7702e-09	5.7702e-09	5.77021e-09	5.77021e-09	5.77022e-09	5.77022e-09	5.77022e-09	5.77022e-09	5.77022e-09	5.77024e-09
transcription_TU8J2_272_from_BSU25200-MONOMER	0	0	0	0	0	0	0	0	0	0	0	0	0	0	0	0	0	0	0	0	0	0	0	0	0	0	0	0	0	0	0	0	0	0	0	0	0	0	0	0	0	0	0	0	0	0	0	0	0
transcription_TU8J2_1002_from_BSU25200-MONOMER	1.6642e-11	1.66417e-11	1.66417e-11	1.66417e-11	1.6642e-11	1.66417e-11	1.66417e-11	1.66417e-11	1.6642e-11	1.6642e-11	1.66417e-11	1.66417e-11	1.66417e-11	1.66417e-11	1.66417e-11	1.66417e-11	1.6642e-11	1.6642e-11	1.6642e-11	1.6642e-11	1.6642e-11	1.6642e-11	1.6642e-11	1.6642e-11	1.6642e-11	1.6642e-11	1.66417e-11	1.66417e-11	1.6642e-11	1.66417e-11	1.6642e-11	1.6642e-11	1.66419e-11	1.66419e-11	1.66419e-11	1.66419e-11	1.66419e-11	1.66419e-11	1.66419e-11	1.66419e-11	1.66419e-11	1.66419e-11	1.66419e-11	1.66419e-11	1.66419e-11	1.66419e-11	1.66419e-11	1.66419e-11	1.66419e-11
transcription_TU8J2_34_from_BSU25200-MONOMER	0	0	0	0	0	0	0	0	0	0	0	0	0	0	0	0	0	0	0	0	0	0	0	0	0	0	0	0	0	0	0	0	0	0	0	0	0	0	0	0	0	0	0	0	0	0	0	0	0
transcription_TU8J2_57_from_BSU16470-MONOMER	3.05754e-12	3.05754e-12	3.05754e-12	3.05754e-12	3.05754e-12	3.05754e-12	3.05754e-12	3.05754e-12	3.05754e-12	3.05754e-12	3.05754e-12	3.05754e-12	3.05754e-12	3.05754e-12	3.05754e-12	3.05754e-12	3.05754e-12	3.05754e-12	3.05754e-12	3.05754e-12	3.05754e-12	3.05754e-12	3.05754e-12	3.05754e-12	3.05754e-12	3.05754e-12	3.05754e-12	3.05754e-12	3.05754e-12	3.05754e-12	3.05754e-12	3.05754e-12	3.05751e-12	3.05751e-12	3.05751e-12	3.05751e-12	3.05751e-12	3.05751e-12	3.05751e-12	3.05751e-12	3.05751e-12	3.05751e-12	3.05751e-12	3.05751e-12	3.05751e-12	3.05751e-12	3.05751e-12	3.05751e-12	3.05751e-12
transcription_TU8J2_134_from_BSU25200-MONOMER	5.23852e-13	5.23853e-13	5.23853e-13	5.23853e-13	5.23853e-13	5.23853e-13	5.23853e-13	5.23853e-13	5.23853e-13	5.23853e-13	5.23853e-13	5.23853e-13	5.23853e-13	5.23853e-13	5.23854e-13	5.23854e-13	5.23854e-13	5.23854e-13	5.23854e-13	5.23854e-13	5.23854e-13	5.23854e-13	5.23854e-13	5.23854e-13	5.23854e-13	5.23854e-13	5.23855e-13	5.23855e-13	5.23855e-13	5.23855e-13	5.23855e-13	5.23855e-13	5.23849e-13	5.23849e-13	5.23849e-13	5.23849e-13	5.23849e-13	5.23849e-13	5.23849e-13	5.23849e-13	5.23849e-13	5.2385e-13	5.2385e-13	5.2385e-13	5.2385e-13	5.2385e-13	5.2385e-13	5.2385e-13	5.2385e-13
transcription_TU8J2_324_from_BSU16470-MONOMER	0	0	0	0	0	0	0	0	0	0	0	0	0	0	0	0	0	0	0	0	0	0	0	0	0	0	0	0	0	0	0	0	0	0	0	0	0	0	0	0	0	0	0	0	0	0	0	0	0
transcription_TU8J2_546_from_BSU25200-MONOMER	1.9788e-10	1.9788e-10	1.9788e-10	1.9788e-10	1.97881e-10	1.9788e-10	1.9788e-10	1.9788e-10	1.97881e-10	1.97881e-10	1.9788e-10	1.97881e-10	1.97881e-10	1.97881e-10	1.97881e-10	1.97881e-10	1.97882e-10	1.97882e-10	1.97882e-10	1.97882e-10	1.97882e-10	1.97882e-10	1.97883e-10	1.97883e-10	1.97883e-10	1.97883e-10	1.97883e-10	1.97883e-10	1.97883e-10	1.97883e-10	1.97883e-10	1.97884e-10	1.97882e-10	1.97882e-10	1.97882e-10	1.97882e-10	1.97882e-10	1.97883e-10	1.97883e-10	1.97883e-10	1.97883e-10	1.97883e-10	1.97884e-10	1.97884e-10	1.97884e-10	1.97884e-10	1.97884e-10	1.97884e-10	1.97885e-10
transcription_TU8J2_1200_from_BSU25200-MONOMER	0	0	0	0	0	0	0	0	0	0	0	0	0	0	0	0	0	0	0	0	0	0	0	0	0	0	0	0	0	0	0	0	0	0	0	0	0	0	0	0	0	0	0	0	0	0	0	0	0
transcription_TU8J2_234_from_BSU25200-MONOMER	0	0	0	0	0	0	0	0	0	0	0	0	0	0	0	0	0	0	0	0	0	0	0	0	0	0	0	0	0	0	0	0	0	0	0	0	0	0	0	0	0	0	0	0	0	0	0	0	0
transcription_TU8J2_1554_from_BSU25200-MONOMER	0	0	0	0	0	0	0	0	0	0	0	0	0	0	0	0	0	0	0	0	0	0	0	0	0	0	0	0	0	0	0	0	0	0	0	0	0	0	0	0	0	0	0	0	0	0	0	0	0
transcription_TU8J2_540_from_BSU25200-MONOMER	2.40693e-09	2.40693e-09	2.40693e-09	2.40693e-09	2.40693e-09	2.40693e-09	2.40693e-09	2.40693e-09	2.40693e-09	2.40693e-09	2.40693e-09	2.40693e-09	2.40693e-09	2.40693e-09	2.40693e-09	2.40693e-09	2.40693e-09	2.40693e-09	2.40693e-09	2.40693e-09	2.40693e-09	2.40693e-09	2.40693e-09	2.40693e-09	2.40693e-09	2.40693e-09	2.40693e-09	2.40693e-09	2.40693e-09	2.40693e-09	2.40693e-09	2.40693e-09	2.40691e-09	2.40691e-09	2.40691e-09	2.40691e-09	2.40691e-09	2.40691e-09	2.40691e-09	2.40691e-09	2.40691e-09	2.40691e-09	2.40691e-09	2.40691e-09	2.40691e-09	2.40691e-09	2.40691e-09	2.40691e-09	2.40691e-09
transcription_TU8J2_1187_from_BSU25200-MONOMER	4.9503e-10	4.95029e-10	4.95029e-10	4.9503e-10	4.9503e-10	4.9503e-10	4.9503e-10	4.9503e-10	4.95031e-10	4.95031e-10	4.9503e-10	4.9503e-10	4.9503e-10	4.9503e-10	4.95031e-10	4.95031e-10	4.95032e-10	4.95032e-10	4.95032e-10	4.95032e-10	4.95032e-10	4.95032e-10	4.95033e-10	4.95033e-10	4.95033e-10	4.95033e-10	4.95033e-10	4.95033e-10	4.95033e-10	4.95033e-10	4.95033e-10	4.95033e-10	4.95029e-10	4.95029e-10	4.95029e-10	4.95029e-10	4.95029e-10	4.9503e-10	4.9503e-10	4.9503e-10	4.9503e-10	4.9503e-10	4.95031e-10	4.95031e-10	4.95031e-10	4.95031e-10	4.95031e-10	4.95031e-10	4.95032e-10
transcription_TU8J2_154_from_BSU25200-MONOMER	2.41147e-09	2.41148e-09	2.4115e-09	2.41151e-09	2.41151e-09	2.41152e-09	2.41152e-09	2.41153e-09	2.41153e-09	2.41154e-09	2.41155e-09	2.41157e-09	2.41157e-09	2.41157e-09	2.41159e-09	2.41161e-09	2.41162e-09	2.41164e-09	2.41164e-09	2.41165e-09	2.41165e-09	2.41166e-09	2.41169e-09	2.41169e-09	2.41169e-09	2.4117e-09	2.41174e-09	2.41174e-09	2.41174e-09	2.41174e-09	2.41175e-09	2.41178e-09	2.41176e-09	2.41176e-09	2.4118e-09	2.4118e-09	2.4118e-09	2.41182e-09	2.41184e-09	2.41185e-09	2.41185e-09	2.41189e-09	2.4119e-09	2.41192e-09	2.41193e-09	2.41193e-09	2.41193e-09	2.41194e-09	2.41199e-09
transcription_TU8J2_1061_from_BSU15320-MONOMER	0	0	0	0	0	0	0	0	0	0	0	0	0	0	0	0	0	0	0	0	0	0	0	0	0	0	0	0	0	0	0	0	0	0	0	0	0	0	0	0	0	0	0	0	0	0	0	0	0
transcription_TU8J2_1070_from_BSU25200-MONOMER	0	0	0	0	0	0	0	0	0	0	0	0	0	0	0	0	0	0	0	0	0	0	0	0	0	0	0	0	0	0	0	0	0	0	0	0	0	0	0	0	0	0	0	0	0	0	0	0	0
transcription_TU8J2_848_from_BSU25200-MONOMER	5.20366e-08	5.20366e-08	5.20366e-08	5.20366e-08	5.20366e-08	5.20366e-08	5.20366e-08	5.20366e-08	5.20366e-08	5.20366e-08	5.20366e-08	5.20366e-08	5.20366e-08	5.20366e-08	5.20366e-08	5.20366e-08	5.20366e-08	5.20366e-08	5.20366e-08	5.20366e-08	5.20366e-08	5.20366e-08	5.20366e-08	5.20366e-08	5.20366e-08	5.20366e-08	5.20367e-08	5.20367e-08	5.20367e-08	5.20367e-08	5.20367e-08	5.20367e-08	5.20363e-08	5.20363e-08	5.20363e-08	5.20363e-08	5.20363e-08	5.20363e-08	5.20363e-08	5.20363e-08	5.20363e-08	5.20363e-08	5.20363e-08	5.20363e-08	5.20363e-08	5.20363e-08	5.20363e-08	5.20363e-08	5.20363e-08
transcription_TU8J2_2998_from_BSU25200-MONOMER	0	0	0	0	0	0	0	0	0	0	0	0	0	0	0	0	0	0	0	0	0	0	0	0	0	0	0	0	0	0	0	0	0	0	0	0	0	0	0	0	0	0	0	0	0	0	0	0	0
transcription_TU8J2_1297_from_BSU25200-MONOMER	1.94579e-10	0	0	0	1.94579e-10	0	0	0	1.94579e-10	1.94579e-10	0	0	0	0	0	0	1.9458e-10	1.94581e-10	1.94581e-10	1.94581e-10	1.94581e-10	1.94581e-10	1.94581e-10	1.94581e-10	1.94581e-10	1.94581e-10	0	0	1.94582e-10	0	1.94582e-10	6.13824e-11	1.9458e-10	1.9458e-10	1.9458e-10	1.9458e-10	1.9458e-10	1.94581e-10	1.94581e-10	1.94581e-10	1.94581e-10	1.94581e-10	1.94582e-10	1.94582e-10	1.94582e-10	1.94582e-10	1.94582e-10	1.94582e-10	1.94583e-10
transcription_TU8J2_833_from_BSU25200-MONOMER	1.23866e-09	1.23868e-09	1.23868e-09	1.23868e-09	1.23866e-09	1.23868e-09	1.23868e-09	1.23868e-09	1.23866e-09	1.23866e-09	1.23868e-09	1.23868e-09	1.23868e-09	1.23868e-09	1.23868e-09	1.23868e-09	1.23866e-09	1.23866e-09	1.23866e-09	1.23867e-09	1.23867e-09	1.23867e-09	1.23867e-09	1.23867e-09	1.23867e-09	1.23867e-09	1.23868e-09	1.23868e-09	1.23867e-09	1.23868e-09	1.23867e-09	1.23867e-09	1.23865e-09	1.23865e-09	1.23866e-09	1.23866e-09	1.23866e-09	1.23866e-09	1.23866e-09	1.23866e-09	1.23866e-09	1.23866e-09	1.23866e-09	1.23866e-09	1.23866e-09	1.23866e-09	1.23866e-09	1.23866e-09	1.23866e-09
transcription_TU8J2_20_from_BSU25200-MONOMER	0	0	0	0	0	0	0	0	0	0	0	0	0	0	0	0	0	0	0	0	0	0	0	0	0	0	0	0	0	0	0	0	0	0	0	0	0	0	0	0	0	0	0	0	0	0	0	0	0
transcription_TU8J2_1158_from_BSU25200-MONOMER	0	0	0	0	0	0	0	0	0	0	0	0	0	0	0	0	0	0	0	0	0	0	0	0	0	0	0	0	0	0	0	0	0	0	0	0	0	0	0	0	0	0	0	0	0	0	0	0	0
transcription_TU8J2_828_from_BSU25200-MONOMER	2.41147e-09	2.41148e-09	2.4115e-09	2.41151e-09	2.41151e-09	2.41152e-09	2.41152e-09	2.41153e-09	2.41153e-09	2.41154e-09	2.41155e-09	2.41157e-09	2.41157e-09	2.41157e-09	2.41159e-09	2.41161e-09	2.41162e-09	2.41164e-09	2.41164e-09	2.41165e-09	2.41165e-09	2.41166e-09	2.41169e-09	2.41169e-09	2.41169e-09	2.4117e-09	2.41174e-09	2.41174e-09	2.41174e-09	2.41174e-09	2.41175e-09	2.41178e-09	2.41176e-09	2.41176e-09	2.4118e-09	2.4118e-09	2.4118e-09	2.41182e-09	2.41184e-09	2.41185e-09	2.41185e-09	2.41189e-09	2.4119e-09	2.41192e-09	2.41193e-09	2.41193e-09	2.41193e-09	2.41194e-09	2.41199e-09
transcription_TU8J2_176_from_BSU25200-MONOMER	0	0	0	0	0	0	0	0	0	0	0	0	0	0	0	0	0	0	0	0	0	0	0	0	0	0	0	0	0	0	0	0	0	0	0	0	0	0	0	0	0	0	0	0	0	0	0	0	0
transcription_TU8J2_185_from_BSU25200-MONOMER	0	0	0	0	0	0	0	0	0	0	0	0	0	0	0	0	0	0	0	0	0	0	0	0	0	0	0	0	0	0	0	0	0	0	0	0	0	0	0	0	0	0	0	0	0	0	0	0	0
transcription_TU8J2_2954_from_BSU25200-MONOMER	7.32931e-14	7.32931e-14	7.32931e-14	7.32931e-14	7.32931e-14	7.32931e-14	7.32931e-14	7.32931e-14	7.32931e-14	7.32931e-14	7.32931e-14	7.32931e-14	7.32931e-14	7.32931e-14	7.32931e-14	7.32931e-14	7.32931e-14	7.32932e-14	7.32932e-14	7.32932e-14	7.32932e-14	7.32932e-14	7.32932e-14	7.32932e-14	7.32932e-14	7.32932e-14	7.32932e-14	7.32932e-14	7.32932e-14	7.32932e-14	7.32932e-14	7.32932e-14	7.32918e-14	7.32918e-14	7.32918e-14	7.32918e-14	7.32918e-14	7.32918e-14	7.32918e-14	7.32918e-14	7.32918e-14	7.32918e-14	7.32918e-14	7.32918e-14	7.32918e-14	7.32918e-14	7.32918e-14	7.32918e-14	7.32918e-14
transcription_TU8J2_597_from_BSU04730-MONOMER	7.71058e-10	7.71061e-10	7.71061e-10	7.71061e-10	7.71058e-10	7.71061e-10	7.71061e-10	7.71062e-10	7.71058e-10	7.71058e-10	7.71062e-10	7.71062e-10	7.71062e-10	7.71062e-10	7.71062e-10	7.71062e-10	7.71059e-10	7.71059e-10	7.71059e-10	7.71059e-10	7.71059e-10	7.71059e-10	7.7106e-10	7.7106e-10	7.7106e-10	7.7106e-10	7.71064e-10	7.71064e-10	7.7106e-10	7.71064e-10	7.7106e-10	7.7106e-10	7.71051e-10	7.71051e-10	7.71052e-10	7.71052e-10	7.71052e-10	7.71052e-10	7.71052e-10	7.71052e-10	7.71052e-10	7.71053e-10	7.71053e-10	7.71053e-10	7.71053e-10	7.71053e-10	7.71053e-10	7.71053e-10	7.71054e-10
transcription_TU8J2_474_from_BSU25200-MONOMER	0	0	0	0	0	0	0	0	0	0	0	0	0	0	0	0	0	0	0	0	0	0	0	0	0	0	0	0	0	0	0	0	0	0	0	0	0	0	0	0	0	0	0	0	0	0	0	0	0
transcription_TU8J2_288_from_BSU25200-MONOMER	1.20699e-10	1.20699e-10	1.20699e-10	1.20699e-10	1.20699e-10	1.20699e-10	1.20699e-10	1.20699e-10	1.20699e-10	1.20699e-10	1.20699e-10	1.20699e-10	1.20699e-10	1.20699e-10	1.20699e-10	1.20699e-10	1.20699e-10	1.20699e-10	1.20699e-10	1.20699e-10	1.20699e-10	1.20699e-10	1.20699e-10	1.20699e-10	1.20699e-10	1.20699e-10	1.20699e-10	1.20699e-10	1.20699e-10	1.20699e-10	1.20699e-10	1.20699e-10	1.20697e-10	1.20697e-10	1.20697e-10	1.20697e-10	1.20697e-10	1.20697e-10	1.20697e-10	1.20697e-10	1.20697e-10	1.20697e-10	1.20697e-10	1.20697e-10	1.20697e-10	1.20697e-10	1.20697e-10	1.20697e-10	1.20697e-10
transcription_TU8J2_1003_from_BSU25200-MONOMER	0	0	0	0	0	0	0	0	0	0	0	0	0	0	0	0	0	0	0	0	0	0	0	0	0	0	0	0	0	0	0	0	0	0	0	0	0	0	0	0	0	0	0	0	0	0	0	0	0
transcription_TU8J2_1012_from_BSU25200-MONOMER	0	0	0	0	0	0	0	0	0	0	0	0	0	0	0	0	0	0	0	0	0	0	0	0	0	0	0	0	0	0	0	0	0	0	0	0	0	0	0	0	0	0	0	0	0	0	0	0	0
transcription_TU8J2_1129_from_BSU04730-MONOMER	6.24794e-16	6.24794e-16	6.24795e-16	6.24796e-16	6.24795e-16	6.24796e-16	6.24796e-16	6.24796e-16	6.24796e-16	6.24797e-16	6.24797e-16	6.24798e-16	6.24798e-16	6.24798e-16	6.24799e-16	6.24799e-16	6.248e-16	6.248e-16	6.248e-16	6.24801e-16	6.24801e-16	6.24801e-16	6.24802e-16	6.24802e-16	6.24802e-16	6.24803e-16	6.24805e-16	6.24805e-16	6.24804e-16	6.24805e-16	6.24805e-16	6.24806e-16	6.24793e-16	6.24793e-16	6.24794e-16	6.24794e-16	6.24794e-16	6.24795e-16	6.24796e-16	6.24796e-16	6.24796e-16	6.24798e-16	6.24798e-16	6.24799e-16	6.24799e-16	6.24799e-16	6.24799e-16	6.24799e-16	6.24801e-16
transcription_TU8J2_1235_from_BSU25200-MONOMER	0	0	0	0	0	0	0	0	0	0	0	0	0	0	0	0	0	0	0	0	0	0	0	0	0	0	0	0	0	0	0	0	0	0	0	0	0	0	0	0	0	0	0	0	0	0	0	0	0
transcription_TU8J2_469_from_BSU25200-MONOMER	0	0	0	0	0	0	0	0	0	0	0	0	0	0	0	0	0	0	0	0	0	0	0	0	0	0	0	0	0	0	0	0	0	0	0	0	0	0	0	0	0	0	0	0	0	0	0	0	0
transcription_TU8J2_445_from_BSU25200-MONOMER	0	0	0	0	0	0	0	0	0	0	0	0	0	0	0	0	0	0	0	0	0	0	0	0	0	0	0	0	0	0	0	0	0	0	0	0	0	0	0	0	0	0	0	0	0	0	0	0	0
transcription_TU8J2_1450_from_BSU25200-MONOMER	0	0	0	0	0	0	0	0	0	0	0	0	0	0	0	0	0	0	0	0	0	0	0	0	0	0	0	0	0	0	0	0	0	0	0	0	0	0	0	0	0	0	0	0	0	0	0	0	0
transcription_TU8J2_259_from_BSU25200-MONOMER	0	0	0	0	0	0	0	0	0	0	0	0	0	0	0	0	0	0	0	0	0	0	0	0	0	0	0	0	0	0	0	0	0	0	0	0	0	0	0	0	0	0	0	0	0	0	0	0	0
transcription_TU8J2_640_from_BSU15330-MONOMER	0	0	0	0	0	0	0	0	0	0	0	0	0	0	0	0	0	0	0	0	0	0	0	0	0	0	0	0	0	0	0	0	0	0	0	0	0	0	0	0	0	0	0	0	0	0	0	0	0
transcription_TU8J2_1188_from_BSU25200-MONOMER	0	0	0	0	0	0	0	0	0	0	0	0	0	0	0	0	0	0	0	0	0	0	0	0	0	0	0	0	0	0	0	0	0	0	0	0	0	0	0	0	0	0	0	0	0	0	0	0	0
transcription_TU8J2_746_from_BSU25200-MONOMER	3.80917e-09	3.80917e-09	3.80917e-09	3.80917e-09	3.80917e-09	3.80918e-09	3.80918e-09	3.80918e-09	3.80917e-09	3.80918e-09	3.80918e-09	3.80918e-09	3.80918e-09	3.80918e-09	3.80918e-09	3.80918e-09	3.80918e-09	3.80918e-09	3.80918e-09	3.80918e-09	3.80918e-09	3.80919e-09	3.80919e-09	3.80919e-09	3.80919e-09	3.80919e-09	3.8092e-09	3.8092e-09	3.80919e-09	3.8092e-09	3.80919e-09	3.8092e-09	3.80916e-09	3.80916e-09	3.80916e-09	3.80916e-09	3.80916e-09	3.80916e-09	3.80916e-09	3.80916e-09	3.80916e-09	3.80917e-09	3.80917e-09	3.80917e-09	3.80917e-09	3.80917e-09	3.80917e-09	3.80917e-09	3.80918e-09
transcription_TU8J2_23_from_BSU25200-MONOMER	0	0	0	0	0	0	0	0	0	0	0	0	0	0	0	0	0	0	0	0	0	0	0	0	0	0	0	0	0	0	0	0	0	0	0	0	0	0	0	0	0	0	0	0	0	0	0	0	0
transcription_TU8J2_527_from_BSU25200-MONOMER	5.74365e-10	5.74365e-10	5.74366e-10	5.74366e-10	5.74366e-10	5.74366e-10	5.74366e-10	5.74366e-10	5.74367e-10	5.74367e-10	5.74367e-10	5.74367e-10	5.74367e-10	5.74367e-10	5.74368e-10	5.74368e-10	5.74368e-10	5.74368e-10	5.74368e-10	5.74368e-10	5.74369e-10	5.74369e-10	5.74369e-10	5.74369e-10	5.74369e-10	5.74369e-10	5.7437e-10	5.7437e-10	5.7437e-10	5.7437e-10	5.7437e-10	5.74371e-10	5.74365e-10	5.74365e-10	5.74365e-10	5.74365e-10	5.74365e-10	5.74365e-10	5.74366e-10	5.74366e-10	5.74366e-10	5.74367e-10	5.74367e-10	5.74367e-10	5.74367e-10	5.74367e-10	5.74367e-10	5.74368e-10	5.74369e-10
transcription_TU8J2_626_from_BSU25200-MONOMER	0	0	0	0	0	0	0	0	0	0	0	0	0	0	0	0	0	0	0	0	0	0	0	0	0	0	0	0	0	0	0	0	0	0	0	0	0	0	0	0	0	0	0	0	0	0	0	0	0
transcription_TU8J2_843_from_BSU25200-MONOMER	1.1782e-06	1.17821e-06	1.17821e-06	1.17821e-06	1.1782e-06	1.17821e-06	1.17821e-06	1.17821e-06	1.17821e-06	1.17821e-06	1.17821e-06	1.17821e-06	1.17821e-06	1.17821e-06	1.17821e-06	1.17821e-06	1.17821e-06	1.17821e-06	1.17821e-06	1.17821e-06	1.17821e-06	1.17821e-06	1.17821e-06	1.17821e-06	1.17821e-06	1.17821e-06	1.17821e-06	1.17821e-06	1.17821e-06	1.17821e-06	1.17821e-06	1.17821e-06	1.1782e-06	1.1782e-06	1.1782e-06	1.1782e-06	1.1782e-06	1.1782e-06	1.1782e-06	1.1782e-06	1.1782e-06	1.1782e-06	1.1782e-06	1.1782e-06	1.1782e-06	1.1782e-06	1.1782e-06	1.1782e-06	1.1782e-06
transcription_TU8J2_726_from_BSU25200-MONOMER	1.10052e-12	1.10052e-12	1.10052e-12	1.10052e-12	1.10052e-12	1.10052e-12	1.10052e-12	1.10052e-12	1.10052e-12	1.10052e-12	1.10052e-12	1.10052e-12	1.10052e-12	1.10052e-12	1.10052e-12	1.10052e-12	1.10052e-12	1.10052e-12	1.10052e-12	1.10052e-12	1.10052e-12	1.10052e-12	1.10052e-12	1.10052e-12	1.10052e-12	1.10052e-12	1.10052e-12	1.10052e-12	1.10052e-12	1.10052e-12	1.10052e-12	1.10052e-12	1.10051e-12	1.10051e-12	1.10051e-12	1.10051e-12	1.10051e-12	1.10051e-12	1.10051e-12	1.10051e-12	1.10051e-12	1.10051e-12	1.10051e-12	1.10051e-12	1.10051e-12	1.10051e-12	1.10051e-12	1.10051e-12	1.10051e-12
transcription_TU8J2_1042_from_BSU25200-MONOMER	1.28672e-09	1.28673e-09	1.28673e-09	1.28673e-09	1.28672e-09	1.28673e-09	1.28673e-09	1.28673e-09	1.28672e-09	1.28672e-09	1.28673e-09	1.28673e-09	1.28673e-09	1.28673e-09	1.28673e-09	1.28673e-09	1.28672e-09	1.28672e-09	1.28672e-09	1.28672e-09	1.28672e-09	1.28672e-09	1.28672e-09	1.28672e-09	1.28672e-09	1.28672e-09	1.28674e-09	1.28674e-09	1.28672e-09	1.28674e-09	1.28672e-09	1.28673e-09	1.28671e-09	1.28671e-09	1.28671e-09	1.28671e-09	1.28671e-09	1.28671e-09	1.28671e-09	1.28671e-09	1.28671e-09	1.28671e-09	1.28671e-09	1.28671e-09	1.28671e-09	1.28671e-09	1.28671e-09	1.28671e-09	1.28671e-09
transcription_TU8J2_1278_from_BSU25200-MONOMER	0	0	0	0	0	0	0	0	0	0	0	0	0	0	0	0	0	0	0	0	0	0	0	0	0	0	0	0	0	0	0	0	0	0	0	0	0	0	0	0	0	0	0	0	0	0	0	0	0
transcription_TU8J2_2955_from_BSU25200-MONOMER	1.11616e-09	1.11624e-09	1.11624e-09	1.11624e-09	1.11617e-09	1.11624e-09	1.11624e-09	1.11624e-09	1.11617e-09	1.11617e-09	1.11625e-09	1.11625e-09	1.11625e-09	1.11625e-09	1.11626e-09	1.11626e-09	1.11618e-09	1.11619e-09	1.11619e-09	1.11619e-09	1.11619e-09	1.11619e-09	1.11619e-09	1.1162e-09	1.1162e-09	1.1162e-09	1.11628e-09	1.11628e-09	1.1162e-09	1.11628e-09	1.1162e-09	1.11622e-09	1.11621e-09	1.11621e-09	1.11622e-09	1.11622e-09	1.11622e-09	1.11622e-09	1.11622e-09	1.11622e-09	1.11622e-09	1.11623e-09	1.11623e-09	1.11624e-09	1.11624e-09	1.11624e-09	1.11624e-09	1.11624e-09	1.11625e-09
transcription_TU8J2_186_from_BSU25200-MONOMER	0	0	0	0	0	0	0	0	0	0	0	0	0	0	0	0	0	0	0	0	0	0	0	0	0	0	0	0	0	0	0	0	0	0	0	0	0	0	0	0	0	0	0	0	0	0	0	0	0
transcription_TU8J2_598_from_BSU25200-MONOMER	0	0	0	0	0	0	0	0	0	0	0	0	0	0	0	0	0	0	0	0	0	0	0	0	0	0	0	0	0	0	0	0	0	0	0	0	0	0	0	0	0	0	0	0	0	0	0	0	0
transcription_TU8J2_709_from_BSU15330-MONOMER	0	0	0	0	0	0	0	0	0	0	0	0	0	0	0	0	0	0	0	0	0	0	0	0	0	0	0	0	0	0	0	0	0	0	0	0	0	0	0	0	0	0	0	0	0	0	0	0	0
transcription_TU8J2_484_from_BSU25200-MONOMER	0	0	0	0	0	0	0	0	0	0	0	0	0	0	0	0	0	0	0	0	0	0	0	0	0	0	0	0	0	0	0	0	0	0	0	0	0	0	0	0	0	0	0	0	0	0	0	0	0
transcription_TU8J2_583_from_BSU25200-MONOMER	0	0	0	0	0	0	0	0	0	0	0	0	0	0	0	0	0	0	0	0	0	0	0	0	0	0	0	0	0	0	0	0	0	0	0	0	0	0	0	0	0	0	0	0	0	0	0	0	0
transcription_TU8J2_171_from_BSU25200-MONOMER	0	0	0	0	0	0	0	0	0	0	0	0	0	0	0	0	0	0	0	0	0	0	0	0	0	0	0	0	0	0	0	0	0	0	0	0	0	0	0	0	0	0	0	0	0	0	0	0	0
transcription_TU8J2_1246_from_BSU25200-MONOMER	0	0	0	0	0	0	0	0	0	0	0	0	0	0	0	0	0	0	0	0	0	0	0	0	0	0	0	0	0	0	0	0	0	0	0	0	0	0	0	0	0	0	0	0	0	0	0	0	0
transcription_TU8J2_10_from_BSU25200-MONOMER	0	0	0	0	0	0	0	0	0	0	0	0	0	0	0	0	0	0	0	0	0	0	0	0	0	0	0	0	0	0	0	0	0	0	0	0	0	0	0	0	0	0	0	0	0	0	0	0	0
transcription_TU8J2_26_from_BSU25200-MONOMER	0	0	0	0	0	0	0	0	0	0	0	0	0	0	0	0	0	0	0	0	0	0	0	0	0	0	0	0	0	0	0	0	0	0	0	0	0	0	0	0	0	0	0	0	0	0	0	0	0
transcription_TU8J2_336_from_BSU34200-MONOMER	0	0	0	0	0	0	0	0	0	0	0	0	0	0	0	0	0	0	0	0	0	0	0	0	0	0	0	0	0	0	0	0	0	0	0	0	0	0	0	0	0	0	0	0	0	0	0	0	0
transcription_TU8J2_1100_from_BSU25200-MONOMER	0	0	0	0	0	0	0	0	0	0	0	0	0	0	0	0	0	0	0	0	0	0	0	0	0	0	0	0	0	0	0	0	0	0	0	0	0	0	0	0	0	0	0	0	0	0	0	0	0
transcription_TU8J2_665_from_BSU25200-MONOMER	0	0	0	0	0	0	0	0	0	0	0	0	0	0	0	0	0	0	0	0	0	0	0	0	0	0	0	0	0	0	0	0	0	0	0	0	0	0	0	0	0	0	0	0	0	0	0	0	0
transcription_TU8J2_785_from_BSU25200-MONOMER	0	0	0	0	0	0	0	0	0	0	0	0	0	0	0	0	0	0	0	0	0	0	0	0	0	0	0	0	0	0	0	0	0	0	0	0	0	0	0	0	0	0	0	0	0	0	0	0	0
transcription_TU8J2_1211_from_BSU25200-MONOMER	0	0	0	0	0	0	0	0	0	0	0	0	0	0	0	0	0	0	0	0	0	0	0	0	0	0	0	0	0	0	0	0	0	0	0	0	0	0	0	0	0	0	0	0	0	0	0	0	0
transcription_TU8J2_245_from_BSU25200-MONOMER	0	0	0	0	0	0	0	0	0	0	0	0	0	0	0	0	0	0	0	0	0	0	0	0	0	0	0	0	0	0	0	0	0	0	0	0	0	0	0	0	0	0	0	0	0	0	0	0	0
transcription_TU8J2_542_from_BSU25200-MONOMER	2.10075e-09	2.10075e-09	2.10075e-09	2.10075e-09	2.10075e-09	2.10076e-09	2.10076e-09	2.10076e-09	2.10076e-09	2.10076e-09	2.10076e-09	2.10076e-09	2.10076e-09	2.10076e-09	2.10077e-09	2.10077e-09	2.10077e-09	2.10077e-09	2.10077e-09	2.10077e-09	2.10077e-09	2.10077e-09	2.10078e-09	2.10078e-09	2.10078e-09	2.10078e-09	2.10078e-09	2.10078e-09	2.10078e-09	2.10079e-09	2.10078e-09	2.10079e-09	2.10076e-09	2.10076e-09	2.10077e-09	2.10077e-09	2.10077e-09	2.10077e-09	2.10077e-09	2.10078e-09	2.10078e-09	2.10078e-09	2.10078e-09	2.10079e-09	2.10079e-09	2.10079e-09	2.10079e-09	2.10079e-09	2.10079e-09
transcription_TU8J2_650_from_MONOMER8J2-6	0	0	0	0	0	0	0	0	0	0	0	0	0	0	0	0	0	0	0	0	0	0	0	0	0	0	0	0	0	0	0	0	0	0	0	0	0	0	0	0	0	0	0	0	0	0	0	0	0
transcription_TU8J2_756_from_BSU25200-MONOMER	0	0	0	0	0	0	0	0	0	0	0	0	0	0	0	0	0	0	0	0	0	0	0	0	0	0	0	0	0	0	0	0	0	0	0	0	0	0	0	0	0	0	0	0	0	0	0	0	0
transcription_TU8J2_528_from_BSU25200-MONOMER	0	0	0	0	0	0	0	0	0	0	0	0	0	0	0	0	0	0	0	0	0	0	0	0	0	0	0	0	0	0	0	0	0	0	0	0	0	0	0	0	0	0	0	0	0	0	0	0	0
transcription_TU8J2_306_from_BSU23100-MONOMER	0	0	0	0	0	0	0	0	0	0	0	0	0	0	0	0	0	0	0	0	0	0	0	0	0	0	0	0	0	0	0	0	0	0	0	0	0	0	0	0	0	0	0	0	0	0	0	0	0
transcription_TU8J2_1307_from_BSU27120-MONOMER	0	0	0	0	0	0	0	0	0	0	0	0	0	0	0	0	0	0	0	0	0	0	0	0	0	0	0	0	0	0	0	0	0	0	0	0	0	0	0	0	0	0	0	0	0	0	0	0	0
transcription_TU8J2_1183_from_BSU25200-MONOMER	1.32999e-12	1.32999e-12	1.32999e-12	1.32999e-12	1.32999e-12	1.32999e-12	1.32999e-12	1.32999e-12	1.32999e-12	1.32999e-12	1.32999e-12	1.32999e-12	1.32999e-12	1.32999e-12	1.32999e-12	1.33e-12	1.32999e-12	1.32999e-12	1.32999e-12	1.32999e-12	1.32999e-12	1.33e-12	1.33e-12	1.33e-12	1.33e-12	1.33e-12	1.33e-12	1.33e-12	1.33e-12	1.33e-12	1.33e-12	1.33e-12	1.32999e-12	1.32999e-12	1.32999e-12	1.32999e-12	1.32999e-12	1.32999e-12	1.32999e-12	1.32999e-12	1.32999e-12	1.32999e-12	1.32999e-12	1.32999e-12	1.32999e-12	1.32999e-12	1.32999e-12	1.32999e-12	1.32999e-12
transcription_TU8J2_411_from_BSU25200-MONOMER	0	0	0	0	0	0	0	0	0	0	0	0	0	0	0	0	0	0	0	0	0	0	0	0	0	0	0	0	0	0	0	0	0	0	0	0	0	0	0	0	0	0	0	0	0	0	0	0	0
transcription_TU8J2_1058_from_BSU25200-MONOMER	5.16643e-12	5.16643e-12	5.16643e-12	5.16643e-12	5.16643e-12	5.16643e-12	5.16643e-12	5.16644e-12	5.16643e-12	5.16643e-12	5.16644e-12	5.16644e-12	5.16644e-12	5.16644e-12	5.16644e-12	5.16644e-12	5.16644e-12	5.16644e-12	5.16644e-12	5.16644e-12	5.16644e-12	5.16644e-12	5.16644e-12	5.16644e-12	5.16644e-12	5.16644e-12	5.16645e-12	5.16645e-12	5.16645e-12	5.16645e-12	5.16645e-12	5.16645e-12	5.16636e-12	5.16636e-12	5.16636e-12	5.16636e-12	5.16636e-12	5.16637e-12	5.16637e-12	5.16637e-12	5.16637e-12	5.16637e-12	5.16637e-12	5.16637e-12	5.16637e-12	5.16637e-12	5.16637e-12	5.16637e-12	5.16638e-12
transcription_TU8J2_513_from_BSU25200-MONOMER	3.46851e-13	3.46851e-13	3.46851e-13	3.46851e-13	3.46851e-13	3.46851e-13	3.46851e-13	3.46851e-13	3.46851e-13	3.46851e-13	3.46851e-13	3.46851e-13	3.46851e-13	3.46851e-13	3.46851e-13	3.46851e-13	3.46851e-13	3.46851e-13	3.46851e-13	3.46851e-13	3.46851e-13	3.46851e-13	3.46851e-13	3.46851e-13	3.46851e-13	3.46851e-13	3.46851e-13	3.46851e-13	3.46851e-13	3.46851e-13	3.46851e-13	3.46851e-13	3.46847e-13	3.46847e-13	3.46847e-13	3.46847e-13	3.46847e-13	3.46847e-13	3.46847e-13	3.46847e-13	3.46847e-13	3.46847e-13	3.46847e-13	3.46847e-13	3.46847e-13	3.46847e-13	3.46847e-13	3.46847e-13	3.46847e-13
transcription_TU8J2_1293_from_BSU25200-MONOMER	0	0	0	0	0	0	0	0	0	0	0	0	0	0	0	0	0	0	0	0	0	0	0	0	0	0	0	0	0	0	0	0	0	0	0	0	0	0	0	0	0	0	0	0	0	0	0	0	0
transcription_TU8J2_844_from_BSU15320-MONOMER	0	0	0	0	0	0	0	0	0	0	0	0	0	0	0	0	0	0	0	0	0	0	0	0	0	0	0	0	0	0	0	0	0	0	0	0	0	0	0	0	0	0	0	0	0	0	0	0	0
transcription_TU8J2_1043_from_BSU25200-MONOMER	0	0	0	0	0	0	0	0	0	0	0	0	0	0	0	0	0	0	0	0	0	0	0	0	0	0	0	0	0	0	0	0	0	0	0	0	0	0	0	0	0	0	0	0	0	0	0	0	0
transcription_TU8J2_727_from_BSU25200-MONOMER	1.34262e-09	1.34262e-09	1.34262e-09	1.34262e-09	1.34262e-09	1.34262e-09	1.34262e-09	1.34262e-09	1.34262e-09	1.34262e-09	1.34262e-09	1.34263e-09	1.34263e-09	1.34263e-09	1.34263e-09	1.34263e-09	1.34263e-09	1.34263e-09	1.34263e-09	1.34263e-09	1.34263e-09	1.34263e-09	1.34264e-09	1.34264e-09	1.34264e-09	1.34264e-09	1.34264e-09	1.34264e-09	1.34264e-09	1.34264e-09	1.34264e-09	1.34264e-09	1.34263e-09	1.34263e-09	1.34263e-09	1.34263e-09	1.34263e-09	1.34263e-09	1.34263e-09	1.34263e-09	1.34263e-09	1.34264e-09	1.34264e-09	1.34264e-09	1.34264e-09	1.34264e-09	1.34264e-09	1.34264e-09	1.34265e-09
transcription_TU8J2_5_from_BSU25200-MONOMER	0	0	0	0	0	0	0	0	0	0	0	0	0	0	0	0	0	0	0	0	0	0	0	0	0	0	0	0	0	0	0	0	0	0	0	0	0	0	0	0	0	0	0	0	0	0	0	0	0
transcription_TU8J2_1279_from_BSU25200-MONOMER	0	0	0	0	0	0	0	0	0	0	0	0	0	0	0	0	0	0	0	0	0	0	0	0	0	0	0	0	0	0	0	0	0	0	0	0	0	0	0	0	0	0	0	0	0	0	0	0	0
transcription_TU8J2_2965_from_BSU25200-MONOMER	1.03519e-07	1.03519e-07	1.03519e-07	1.03519e-07	1.03519e-07	1.03519e-07	1.03519e-07	1.03519e-07	1.03519e-07	1.03519e-07	1.03519e-07	1.03519e-07	1.03519e-07	1.03519e-07	1.03519e-07	1.03519e-07	1.03519e-07	1.03519e-07	1.03519e-07	1.03519e-07	1.03519e-07	1.0352e-07	1.0352e-07	1.0352e-07	1.0352e-07	1.0352e-07	1.0352e-07	1.0352e-07	1.0352e-07	1.0352e-07	1.0352e-07	1.0352e-07	1.0352e-07	1.0352e-07	1.0352e-07	1.0352e-07	1.0352e-07	1.0352e-07	1.0352e-07	1.0352e-07	1.0352e-07	1.0352e-07	1.0352e-07	1.03521e-07	1.03521e-07	1.03521e-07	1.03521e-07	1.03521e-07	1.03521e-07
transcription_TU8J2_607_from_BSU25200-MONOMER	7.06981e-09	7.06981e-09	7.06982e-09	7.06982e-09	7.06981e-09	7.06982e-09	7.06982e-09	7.06982e-09	7.06982e-09	7.06982e-09	7.06983e-09	7.06983e-09	7.06983e-09	7.06983e-09	7.06983e-09	7.06984e-09	7.06983e-09	7.06984e-09	7.06984e-09	7.06984e-09	7.06984e-09	7.06984e-09	7.06984e-09	7.06984e-09	7.06985e-09	7.06985e-09	7.06986e-09	7.06986e-09	7.06985e-09	7.06986e-09	7.06986e-09	7.06986e-09	7.06978e-09	7.06978e-09	7.06979e-09	7.06979e-09	7.06979e-09	7.06979e-09	7.0698e-09	7.0698e-09	7.0698e-09	7.06981e-09	7.06981e-09	7.06981e-09	7.06981e-09	7.06981e-09	7.06981e-09	7.06981e-09	7.06982e-09
transcription_TU8J2_485_from_BSU25200-MONOMER	0	0	0	0	0	0	0	0	0	0	0	0	0	0	0	0	0	0	0	0	0	0	0	0	0	0	0	0	0	0	0	0	0	0	0	0	0	0	0	0	0	0	0	0	0	0	0	0	0
transcription_TU8J2_1261_from_BSU25200-MONOMER	0	0	0	0	0	0	0	0	0	0	0	0	0	0	0	0	0	0	0	0	0	0	0	0	0	0	0	0	0	0	0	0	0	0	0	0	0	0	0	0	0	0	0	0	0	0	0	0	0
transcription_TU8J2_172_from_BSU25200-MONOMER	1.09376e-10	1.0938e-10	1.0938e-10	1.0938e-10	1.09376e-10	1.0938e-10	1.0938e-10	1.0938e-10	1.09376e-10	1.09376e-10	1.0938e-10	1.0938e-10	1.0938e-10	1.0938e-10	1.09381e-10	1.09381e-10	1.09377e-10	1.09377e-10	1.09377e-10	1.09377e-10	1.09377e-10	1.09377e-10	1.09377e-10	1.09377e-10	1.09377e-10	1.09377e-10	1.09381e-10	1.09381e-10	1.09377e-10	1.09381e-10	1.09377e-10	1.09376e-10	1.09376e-10	1.09376e-10	1.09376e-10	1.09376e-10	1.09376e-10	1.09376e-10	1.09376e-10	1.09376e-10	1.09376e-10	1.09376e-10	1.09376e-10	1.09376e-10	1.09376e-10	1.09376e-10	1.09376e-10	1.09376e-10	1.09376e-10
transcription_TU8J2_1247_from_BSU25200-MONOMER	1.03519e-07	1.03519e-07	1.03519e-07	1.03519e-07	1.03519e-07	1.03519e-07	1.03519e-07	1.03519e-07	1.03519e-07	1.03519e-07	1.03519e-07	1.03519e-07	1.03519e-07	1.03519e-07	1.03519e-07	1.03519e-07	1.03519e-07	1.03519e-07	1.03519e-07	1.03519e-07	1.03519e-07	1.0352e-07	1.0352e-07	1.0352e-07	1.0352e-07	1.0352e-07	1.0352e-07	1.0352e-07	1.0352e-07	1.0352e-07	1.0352e-07	1.0352e-07	1.0352e-07	1.0352e-07	1.0352e-07	1.0352e-07	1.0352e-07	1.0352e-07	1.0352e-07	1.0352e-07	1.0352e-07	1.0352e-07	1.0352e-07	1.03521e-07	1.03521e-07	1.03521e-07	1.03521e-07	1.03521e-07	1.03521e-07
transcription_TU8J2_1476_from_BSU25200-MONOMER	0	0	0	0	0	0	0	0	0	0	0	0	0	0	0	0	0	0	0	0	0	0	0	0	0	0	0	0	0	0	0	0	0	0	0	0	0	0	0	0	0	0	0	0	0	0	0	0	0
transcription_TU8J2_351_from_BSU25200-MONOMER	2.96399e-10	2.96396e-10	2.96396e-10	2.96396e-10	2.964e-10	2.96396e-10	2.96396e-10	2.96396e-10	2.964e-10	2.964e-10	2.96397e-10	2.96397e-10	2.96397e-10	2.96397e-10	2.96397e-10	2.96397e-10	2.96401e-10	2.96401e-10	2.96401e-10	2.96401e-10	2.96401e-10	2.96401e-10	2.96401e-10	2.96401e-10	2.96401e-10	2.96401e-10	2.96398e-10	2.96398e-10	2.96402e-10	2.96398e-10	2.96402e-10	2.96402e-10	2.96399e-10	2.96399e-10	2.964e-10	2.964e-10	2.964e-10	2.964e-10	2.964e-10	2.964e-10	2.964e-10	2.964e-10	2.964e-10	2.96401e-10	2.96401e-10	2.96401e-10	2.96401e-10	2.96401e-10	2.96401e-10
transcription_TU8J2_1125_from_BSU25200-MONOMER	0	0	0	0	0	0	0	0	0	0	0	0	0	0	0	0	0	0	0	0	0	0	0	0	0	0	0	0	0	0	0	0	0	0	0	0	0	0	0	0	0	0	0	0	0	0	0	0	0
transcription_TU8J2_27_from_BSU25200-MONOMER	0	0	0	0	0	0	0	0	0	0	0	0	0	0	0	0	0	0	0	0	0	0	0	0	0	0	0	0	0	0	0	0	0	0	0	0	0	0	0	0	0	0	0	0	0	0	0	0	0
transcription_TU8J2_1212_from_BSU25200-MONOMER	4.32366e-10	4.3237e-10	4.3237e-10	4.3237e-10	4.32366e-10	4.3237e-10	4.3237e-10	4.3237e-10	4.32366e-10	4.32366e-10	4.32371e-10	4.32371e-10	4.32371e-10	4.32371e-10	4.32371e-10	4.32371e-10	4.32367e-10	4.32367e-10	4.32367e-10	4.32367e-10	4.32367e-10	4.32367e-10	4.32368e-10	4.32368e-10	4.32368e-10	4.32368e-10	4.32372e-10	4.32372e-10	4.32368e-10	4.32372e-10	4.32368e-10	4.3237e-10	4.32363e-10	4.32363e-10	4.32364e-10	4.32364e-10	4.32364e-10	4.32364e-10	4.32364e-10	4.32364e-10	4.32364e-10	4.32365e-10	4.32365e-10	4.32365e-10	4.32365e-10	4.32365e-10	4.32365e-10	4.32365e-10	4.32365e-10
transcription_TU8J2_1566_from_BSU25200-MONOMER	0	0	0	0	0	0	0	0	0	0	0	0	0	0	0	0	0	0	0	0	0	0	0	0	0	0	0	0	0	0	0	0	0	0	0	0	0	0	0	0	0	0	0	0	0	0	0	0	0
transcription_TU8J2_567_from_BSU25200-MONOMER	0	0	0	0	0	0	0	0	0	0	0	0	0	0	0	0	0	0	0	0	0	0	0	0	0	0	0	0	0	0	0	0	0	0	0	0	0	0	0	0	0	0	0	0	0	0	0	0	0
transcription_TU8J2_321_from_BSU25200-MONOMER	0	0	0	0	0	0	0	0	0	0	0	0	0	0	0	0	0	0	0	0	0	0	0	0	0	0	0	0	0	0	0	0	0	0	0	0	0	0	0	0	0	0	0	0	0	0	0	0	0
transcription_TU8J2_552_from_BSU25200-MONOMER	0	0	0	0	0	0	0	0	0	0	0	0	0	0	0	0	0	0	0	0	0	0	0	0	0	0	0	0	0	0	0	0	0	0	0	0	0	0	0	0	0	0	0	0	0	0	0	0	0
transcription_TU8J2_883_from_BSU04730-MONOMER	0	0	0	0	0	0	0	0	0	0	0	0	0	0	0	0	0	0	0	0	0	0	0	0	0	0	0	0	0	0	0	0	0	0	0	0	0	0	0	0	0	0	0	0	0	0	0	0	0
transcription_TU8J2_240_from_BSU25200-MONOMER	0	0	0	0	0	0	0	0	0	0	0	0	0	0	0	0	0	0	0	0	0	0	0	0	0	0	0	0	0	0	0	0	0	0	0	0	0	0	0	0	0	0	0	0	0	0	0	0	0
transcription_TU8J2_307_from_BSU25200-MONOMER	3.16012e-13	3.16012e-13	3.16012e-13	3.16012e-13	3.16012e-13	3.16012e-13	3.16012e-13	3.16012e-13	3.16012e-13	3.16012e-13	3.16012e-13	3.16012e-13	3.16012e-13	3.16012e-13	3.16012e-13	3.16012e-13	3.16012e-13	3.16012e-13	3.16012e-13	3.16012e-13	3.16012e-13	3.16012e-13	3.16012e-13	3.16012e-13	3.16012e-13	3.16012e-13	3.16012e-13	3.16012e-13	3.16012e-13	3.16012e-13	3.16012e-13	3.16012e-13	3.16009e-13	3.16009e-13	3.16009e-13	3.16009e-13	3.16009e-13	3.16009e-13	3.16009e-13	3.16009e-13	3.16009e-13	3.16009e-13	3.16009e-13	3.16009e-13	3.16009e-13	3.16009e-13	3.16009e-13	3.16009e-13	3.16009e-13
transcription_TU8J2_1184_from_BSU25200-MONOMER	2.73441e-11	2.7345e-11	2.73451e-11	2.73451e-11	2.73441e-11	2.73451e-11	2.73451e-11	2.73451e-11	2.73441e-11	2.73441e-11	2.73451e-11	2.73451e-11	2.73451e-11	2.73451e-11	2.73451e-11	2.73451e-11	2.73441e-11	2.73441e-11	2.73441e-11	2.73441e-11	2.73442e-11	2.73442e-11	2.73442e-11	2.73442e-11	2.73442e-11	2.73442e-11	2.73452e-11	2.73452e-11	2.73442e-11	2.73452e-11	2.73442e-11	2.7344e-11	2.73439e-11	2.73439e-11	2.73439e-11	2.73439e-11	2.73439e-11	2.73439e-11	2.73439e-11	2.73439e-11	2.73439e-11	2.73439e-11	2.73439e-11	2.73439e-11	2.73439e-11	2.73439e-11	2.73439e-11	2.73439e-11	2.7344e-11
transcription_TU8J2_970_from_BSU25200-MONOMER	0	0	0	0	0	0	0	0	0	0	0	0	0	0	0	0	0	0	0	0	0	0	0	0	0	0	0	0	0	0	0	0	0	0	0	0	0	0	0	0	0	0	0	0	0	0	0	0	0
transcription_TU8J2_523_from_BSU25200-MONOMER	0	0	0	0	0	0	0	0	0	0	0	0	0	0	0	0	0	0	0	0	0	0	0	0	0	0	0	0	0	0	0	0	0	0	0	0	0	0	0	0	0	0	0	0	0	0	0	0	0
transcription_TU8J2_622_from_BSU25200-MONOMER	8.59168e-10	8.59172e-10	8.59173e-10	8.59173e-10	8.5917e-10	8.59174e-10	8.59174e-10	8.59174e-10	8.59171e-10	8.59172e-10	8.59175e-10	8.59176e-10	8.59176e-10	8.59176e-10	8.59177e-10	8.59177e-10	8.59175e-10	8.59175e-10	8.59176e-10	8.59176e-10	8.59176e-10	8.59177e-10	8.59178e-10	8.59178e-10	8.59178e-10	8.59178e-10	8.59183e-10	8.59183e-10	8.5918e-10	8.59183e-10	8.5918e-10	8.59182e-10	8.59171e-10	8.59171e-10	8.59173e-10	8.59173e-10	8.59173e-10	8.59174e-10	8.59175e-10	8.59175e-10	8.59175e-10	8.59177e-10	8.59177e-10	8.59178e-10	8.59178e-10	8.59178e-10	8.59178e-10	8.59179e-10	8.59181e-10
transcription_TU8J2_117_from_BSU25200-MONOMER	4.02358e-09	4.02358e-09	4.02359e-09	4.02359e-09	4.02359e-09	4.02359e-09	4.02359e-09	4.02359e-09	4.02359e-09	4.0236e-09	4.02359e-09	4.02359e-09	4.0236e-09	4.0236e-09	4.0236e-09	4.0236e-09	4.02361e-09	4.02361e-09	4.02361e-09	4.02361e-09	4.02361e-09	4.02361e-09	4.02361e-09	4.02361e-09	4.02362e-09	4.02362e-09	4.02362e-09	4.02362e-09	4.02362e-09	4.02362e-09	4.02362e-09	4.02363e-09	4.02359e-09	4.02359e-09	4.02359e-09	4.02359e-09	4.02359e-09	4.02359e-09	4.0236e-09	4.0236e-09	4.0236e-09	4.0236e-09	4.02361e-09	4.02361e-09	4.02361e-09	4.02361e-09	4.02361e-09	4.02361e-09	4.02362e-09
transcription_TU8J2_728_from_BSU25200-MONOMER	1.98403e-06	1.98403e-06	1.98403e-06	1.98403e-06	1.98403e-06	1.98403e-06	1.98403e-06	1.98403e-06	1.98403e-06	1.98403e-06	1.98403e-06	1.98403e-06	1.98403e-06	1.98403e-06	1.98403e-06	1.98403e-06	1.98403e-06	1.98403e-06	1.98403e-06	1.98403e-06	1.98403e-06	1.98403e-06	1.98403e-06	1.98403e-06	1.98403e-06	1.98403e-06	1.98404e-06	1.98404e-06	1.98404e-06	1.98404e-06	1.98404e-06	1.98404e-06	1.98402e-06	1.98402e-06	1.98402e-06	1.98402e-06	1.98402e-06	1.98402e-06	1.98402e-06	1.98402e-06	1.98402e-06	1.98402e-06	1.98402e-06	1.98402e-06	1.98402e-06	1.98402e-06	1.98402e-06	1.98402e-06	1.98402e-06
transcription_TU8J2_128_from_BSU25200-MONOMER	4.29937e-10	4.29943e-10	4.29944e-10	4.29944e-10	4.29938e-10	4.29944e-10	4.29944e-10	4.29944e-10	4.29939e-10	4.29939e-10	4.29945e-10	4.29945e-10	4.29945e-10	4.29945e-10	4.29946e-10	4.29946e-10	4.29941e-10	4.29941e-10	4.29941e-10	4.29941e-10	4.29941e-10	4.29942e-10	4.29942e-10	4.29942e-10	4.29943e-10	4.29943e-10	4.2995e-10	4.2995e-10	4.29944e-10	4.2995e-10	4.29944e-10	4.29946e-10	4.2994e-10	4.2994e-10	4.29941e-10	4.29941e-10	4.29941e-10	4.29941e-10	4.29942e-10	4.29942e-10	4.29942e-10	4.29943e-10	4.29944e-10	4.29944e-10	4.29944e-10	4.29944e-10	4.29944e-10	4.29944e-10	4.29946e-10
transcription_TU8J2_1053_from_BSU25200-MONOMER	0	0	0	0	0	0	0	0	0	0	0	0	0	0	0	0	0	0	0	0	0	0	0	0	0	0	0	0	0	0	0	0	0	0	0	0	0	0	0	0	0	0	0	0	0	0	0	0	0
transcription_TU8J2_2966_from_BSU25200-MONOMER	0	0	0	0	0	0	0	0	0	0	0	0	0	0	0	0	0	0	0	0	0	0	0	0	0	0	0	0	0	0	0	0	0	0	0	0	0	0	0	0	0	0	0	0	0	0	0	0	0
transcription_TU8J2_381_from_BSU00980-MONOMER	0	0	0	0	0	0	0	0	0	0	0	0	0	0	0	0	0	0	0	0	0	0	0	0	0	0	0	0	0	0	0	0	0	0	0	0	0	0	0	0	0	0	0	0	0	0	0	0	0
transcription_TU8J2_608_from_BSU25200-MONOMER	1.03519e-07	1.03519e-07	1.03519e-07	1.03519e-07	1.03519e-07	1.03519e-07	1.03519e-07	1.03519e-07	1.03519e-07	1.03519e-07	1.03519e-07	1.03519e-07	1.03519e-07	1.03519e-07	1.03519e-07	1.03519e-07	1.03519e-07	1.03519e-07	1.03519e-07	1.03519e-07	1.03519e-07	1.0352e-07	1.0352e-07	1.0352e-07	1.0352e-07	1.0352e-07	1.0352e-07	1.0352e-07	1.0352e-07	1.0352e-07	1.0352e-07	1.0352e-07	1.0352e-07	1.0352e-07	1.0352e-07	1.0352e-07	1.0352e-07	1.0352e-07	1.0352e-07	1.0352e-07	1.0352e-07	1.0352e-07	1.0352e-07	1.03521e-07	1.03521e-07	1.03521e-07	1.03521e-07	1.03521e-07	1.03521e-07
transcription_TU8J2_1262_from_BSU25200-MONOMER	0	0	0	0	0	0	0	0	0	0	0	0	0	0	0	0	0	0	0	0	0	0	0	0	0	0	0	0	0	0	0	0	0	0	0	0	0	0	0	0	0	0	0	0	0	0	0	0	0
transcription_TU8J2_941_from_BSU04730-MONOMER	6.391e-10	6.391e-10	6.391e-10	6.391e-10	6.391e-10	6.391e-10	6.391e-10	6.391e-10	6.391e-10	6.391e-10	6.391e-10	6.391e-10	6.391e-10	6.391e-10	6.391e-10	6.391e-10	6.391e-10	6.391e-10	6.391e-10	6.391e-10	6.391e-10	6.391e-10	6.391e-10	6.391e-10	6.391e-10	6.391e-10	6.391e-10	6.391e-10	6.391e-10	6.391e-10	6.391e-10	6.391e-10	6.39093e-10	6.39093e-10	6.39093e-10	6.39093e-10	6.39093e-10	6.39093e-10	6.39093e-10	6.39093e-10	6.39093e-10	6.39093e-10	6.39093e-10	6.39093e-10	6.39093e-10	6.39093e-10	6.39093e-10	6.39093e-10	6.39093e-10
transcription_TU8J2_2951_from_BSU25200-MONOMER	0	0	0	0	0	0	0	0	0	0	0	0	0	0	0	0	0	0	0	0	0	0	0	0	0	0	0	0	0	0	0	0	0	0	0	0	0	0	0	0	0	0	0	0	0	0	0	0	0
transcription_TU8J2_696_from_BSU25200-MONOMER	2.0112e-10	2.01123e-10	2.01124e-10	2.01124e-10	2.01121e-10	2.01124e-10	2.01124e-10	2.01124e-10	2.01121e-10	2.01121e-10	2.01124e-10	2.01124e-10	2.01124e-10	2.01124e-10	2.01125e-10	2.01125e-10	2.01122e-10	2.01122e-10	2.01122e-10	2.01122e-10	2.01122e-10	2.01123e-10	2.01123e-10	2.01123e-10	2.01123e-10	2.01123e-10	2.01126e-10	2.01126e-10	2.01124e-10	2.01126e-10	2.01124e-10	2.01124e-10	2.01122e-10	2.01122e-10	2.01122e-10	2.01122e-10	2.01122e-10	2.01122e-10	2.01123e-10	2.01123e-10	2.01123e-10	2.01123e-10	2.01123e-10	2.01124e-10	2.01124e-10	2.01124e-10	2.01124e-10	2.01124e-10	2.01124e-10
transcription_TU8J2_1248_from_BSU25200-MONOMER	0	0	0	0	0	0	0	0	0	0	0	0	0	0	0	0	0	0	0	0	0	0	0	0	0	0	0	0	0	0	0	0	0	0	0	0	0	0	0	0	0	0	0	0	0	0	0	0	0
transcription_TU8J2_182_from_BSU25200-MONOMER	5.57642e-12	5.57642e-12	5.57643e-12	5.57643e-12	5.57642e-12	5.57643e-12	5.57643e-12	5.57643e-12	5.57643e-12	5.57643e-12	5.57644e-12	5.57644e-12	5.57644e-12	5.57644e-12	5.57644e-12	5.57644e-12	5.57644e-12	5.57645e-12	5.57645e-12	5.57645e-12	5.57645e-12	5.57645e-12	5.57646e-12	5.57646e-12	5.57646e-12	5.57646e-12	5.57647e-12	5.57647e-12	5.57647e-12	5.57647e-12	5.57647e-12	5.57647e-12	5.57645e-12	5.57645e-12	5.57645e-12	5.57645e-12	5.57645e-12	5.57646e-12	5.57646e-12	5.57646e-12	5.57646e-12	5.57647e-12	5.57647e-12	5.57647e-12	5.57647e-12	5.57647e-12	5.57648e-12	5.57648e-12	5.57649e-12
transcription_TU8J2_352_from_BSU25200-MONOMER	0	0	0	0	0	0	0	0	0	0	0	0	0	0	0	0	0	0	0	0	0	0	0	0	0	0	0	0	0	0	0	0	0	0	0	0	0	0	0	0	0	0	0	0	0	0	0	0	0
transcription_TU8J2_1232_from_BSU25200-MONOMER	0	0	0	0	0	0	0	0	0	0	0	0	0	0	0	0	0	0	0	0	0	0	0	0	0	0	0	0	0	0	0	0	0	0	0	0	0	0	0	0	0	0	0	0	0	0	0	0	0
transcription_TU8J2_912_from_BSU25200-MONOMER	1.35843e-09	1.35842e-09	1.35842e-09	1.35842e-09	1.35843e-09	1.35842e-09	1.35842e-09	1.35842e-09	1.35843e-09	1.35843e-09	1.35842e-09	1.35842e-09	1.35842e-09	1.35842e-09	1.35842e-09	1.35842e-09	1.35844e-09	1.35844e-09	1.35844e-09	1.35844e-09	1.35844e-09	1.35844e-09	1.35844e-09	1.35844e-09	1.35844e-09	1.35844e-09	1.35843e-09	1.35843e-09	1.35844e-09	1.35843e-09	1.35844e-09	1.35844e-09	1.35843e-09	1.35843e-09	1.35843e-09	1.35843e-09	1.35843e-09	1.35843e-09	1.35843e-09	1.35843e-09	1.35843e-09	1.35844e-09	1.35844e-09	1.35844e-09	1.35844e-09	1.35844e-09	1.35844e-09	1.35844e-09	1.35844e-09
transcription_TU8J2_568_from_BSU25200-MONOMER	0	0	0	0	0	0	0	0	0	0	0	0	0	0	0	0	0	0	0	0	0	0	0	0	0	0	0	0	0	0	0	0	0	0	0	0	0	0	0	0	0	0	0	0	0	0	0	0	0
transcription_TU8J2_899_from_BSU25200-MONOMER	2.68003e-10	1.99364e-10	1.99364e-10	1.99364e-10	2.68004e-10	1.99364e-10	1.99365e-10	1.99365e-10	2.68004e-10	2.68004e-10	1.99365e-10	1.99365e-10	1.99365e-10	1.99365e-10	1.99365e-10	1.99365e-10	2.68005e-10	2.68005e-10	2.68005e-10	2.68005e-10	2.68005e-10	2.68005e-10	2.68005e-10	2.68005e-10	2.68005e-10	2.68005e-10	1.99366e-10	1.99366e-10	2.68006e-10	1.99366e-10	2.68006e-10	2.68006e-10	2.68003e-10	2.68003e-10	2.68004e-10	2.68004e-10	2.68004e-10	2.68004e-10	2.68004e-10	2.68004e-10	2.68004e-10	2.68004e-10	2.68004e-10	2.68005e-10	2.68005e-10	2.68005e-10	2.68005e-10	2.68005e-10	2.68005e-10
transcription_TU8J2_1576_from_BSU25200-MONOMER	0	0	0	0	0	0	0	0	0	0	0	0	0	0	0	0	0	0	0	0	0	0	0	0	0	0	0	0	0	0	0	0	0	0	0	0	0	0	0	0	0	0	0	0	0	0	0	0	0
transcription_TU8J2_256_from_BSU25200-MONOMER	0	0	0	0	0	0	0	0	0	0	0	0	0	0	0	0	0	0	0	0	0	0	0	0	0	0	0	0	0	0	0	0	0	0	0	0	0	0	0	0	0	0	0	0	0	0	0	0	0
transcription_TU8J2_12_from_BSU25200-MONOMER	0	0	0	0	0	0	0	0	0	0	0	0	0	0	0	0	1.71332e-10	1.71332e-10	1.71332e-10	1.71332e-10	1.71332e-10	1.71332e-10	1.71332e-10	1.71332e-10	1.71332e-10	0	0	0	0	0	0	0	1.7133e-10	1.7133e-10	1.7133e-10	1.7133e-10	1.7133e-10	1.7133e-10	1.7133e-10	1.7133e-10	1.7133e-10	1.7133e-10	1.7133e-10	1.7133e-10	1.7133e-10	1.7133e-10	1.7133e-10	1.7133e-10	1.7133e-10
transcription_TU8J2_884_from_BSU25200-MONOMER	0	0	0	0	0	0	0	0	0	0	0	0	0	0	0	0	0	0	0	0	0	0	0	0	0	0	0	0	0	0	0	0	0	0	0	0	0	0	0	0	0	0	0	0	0	0	0	0	0
transcription_TU8J2_1433_from_BSU25200-MONOMER	0	0	0	0	0	0	0	0	0	0	0	0	0	0	0	0	0	0	0	0	0	0	0	0	0	0	0	0	0	0	0	0	0	0	0	0	0	0	0	0	0	0	0	0	0	0	0	0	0
transcription_TU8J2_1083_from_BSU25200-MONOMER	0	0	0	0	0	0	0	0	0	0	0	0	0	0	0	0	0	0	0	0	0	0	0	0	0	0	0	0	0	0	0	0	0	0	0	0	0	0	0	0	0	0	0	0	0	0	0	0	0
transcription_TU8J2_638_from_BSU25200-MONOMER	0	0	0	0	0	0	0	0	0	0	0	0	0	0	0	0	0	0	0	0	0	0	0	0	0	0	0	0	0	0	0	0	0	0	0	0	0	0	0	0	0	0	0	0	0	0	0	0	0
transcription_TU8J2_1185_from_BSU04730-MONOMER	1.33173e-11	1.33173e-11	1.33173e-11	1.33173e-11	1.33173e-11	1.33173e-11	1.33173e-11	1.33173e-11	1.33173e-11	1.33173e-11	1.33173e-11	1.33173e-11	1.33173e-11	1.33173e-11	1.33173e-11	1.33173e-11	1.33173e-11	1.33173e-11	1.33173e-11	1.33173e-11	1.33173e-11	1.33173e-11	1.33173e-11	1.33173e-11	1.33173e-11	1.33173e-11	1.33173e-11	1.33173e-11	1.33173e-11	1.33173e-11	1.33173e-11	1.33173e-11	1.33172e-11	1.33172e-11	1.33172e-11	1.33172e-11	1.33172e-11	1.33172e-11	1.33172e-11	1.33172e-11	1.33172e-11	1.33172e-11	1.33172e-11	1.33172e-11	1.33172e-11	1.33172e-11	1.33172e-11	1.33172e-11	1.33172e-11
transcription_TU8J2_752_from_BSU25200-MONOMER	1.3545e-09	1.53357e-09	1.53358e-09	1.53358e-09	1.3545e-09	1.53358e-09	1.53358e-09	1.53358e-09	1.3545e-09	1.3545e-09	1.53358e-09	1.53358e-09	1.53358e-09	1.53358e-09	1.53358e-09	1.53358e-09	1.3545e-09	1.3545e-09	1.3545e-09	1.3545e-09	1.3545e-09	1.3545e-09	1.3545e-09	1.3545e-09	1.3545e-09	1.3545e-09	1.53358e-09	1.53358e-09	1.3545e-09	1.53358e-09	1.3545e-09	1.3545e-09	1.35449e-09	1.35449e-09	1.35449e-09	1.35449e-09	1.35449e-09	1.35449e-09	1.35449e-09	1.35449e-09	1.35449e-09	1.35449e-09	1.35449e-09	1.35449e-09	1.35449e-09	1.35449e-09	1.35449e-09	1.35449e-09	1.35449e-09
transcription_TU8J2_1303_from_BSU25200-MONOMER	0	0	0	0	0	0	0	0	0	0	0	0	0	0	0	0	0	0	0	0	0	0	0	0	0	0	0	0	0	0	0	0	0	0	0	0	0	0	0	0	0	0	0	0	0	0	0	0	0
transcription_TU8J2_1532_from_BSU25200-MONOMER	1.22846e-07	1.22846e-07	1.22846e-07	1.22846e-07	1.22846e-07	1.22846e-07	1.22846e-07	1.22846e-07	1.22846e-07	1.22846e-07	1.22846e-07	1.22846e-07	1.22846e-07	1.22846e-07	1.22846e-07	1.22846e-07	1.22846e-07	1.22846e-07	1.22846e-07	1.22846e-07	1.22846e-07	1.22846e-07	1.22846e-07	1.22846e-07	1.22846e-07	1.22846e-07	1.22846e-07	1.22846e-07	1.22846e-07	1.22846e-07	1.22846e-07	1.22846e-07	1.22845e-07	1.22845e-07	1.22845e-07	1.22845e-07	1.22845e-07	1.22845e-07	1.22845e-07	1.22845e-07	1.22845e-07	1.22845e-07	1.22845e-07	1.22845e-07	1.22845e-07	1.22845e-07	1.22845e-07	1.22845e-07	1.22845e-07
transcription_TU8J2_408_from_BSU25200-MONOMER	5.34959e-11	5.34959e-11	5.34959e-11	5.34959e-11	5.34959e-11	5.34959e-11	5.34959e-11	5.34959e-11	5.34959e-11	5.34959e-11	5.34959e-11	5.34959e-11	5.34959e-11	5.34959e-11	5.34959e-11	5.34959e-11	5.34959e-11	5.34959e-11	5.34959e-11	5.34959e-11	5.34959e-11	5.34959e-11	5.34959e-11	5.34959e-11	5.34959e-11	5.34959e-11	5.34959e-11	5.34959e-11	5.34959e-11	5.34959e-11	5.34959e-11	5.34959e-11	5.34953e-11	5.34953e-11	5.34953e-11	5.34953e-11	5.34953e-11	5.34953e-11	5.34953e-11	5.34953e-11	5.34953e-11	5.34953e-11	5.34953e-11	5.34953e-11	5.34953e-11	5.34953e-11	5.34953e-11	5.34953e-11	5.34953e-11
transcription_TU8J2_2968_from_BSU25200-MONOMER	2.95582e-09	3.18633e-09	3.18633e-09	3.18633e-09	2.95582e-09	3.18633e-09	3.18633e-09	3.18633e-09	2.95582e-09	2.95582e-09	3.18633e-09	3.18634e-09	3.18634e-09	3.18634e-09	3.18634e-09	3.18634e-09	2.95583e-09	2.95583e-09	2.95583e-09	2.95583e-09	2.95583e-09	2.95584e-09	2.95584e-09	2.95584e-09	2.95584e-09	2.95584e-09	3.18636e-09	3.18636e-09	2.95584e-09	3.18636e-09	2.95584e-09	2.95585e-09	2.95582e-09	2.95582e-09	2.95582e-09	2.95582e-09	2.95582e-09	2.95582e-09	2.95582e-09	2.95582e-09	2.95582e-09	2.95583e-09	2.95583e-09	2.95583e-09	2.95583e-09	2.95583e-09	2.95583e-09	2.95583e-09	2.95584e-09
transcription_TU8J2_942_from_BSU09520-MONOMER	0	0	0	0	0	0	0	0	0	0	0	0	0	0	0	0	0	0	0	0	0	0	0	0	0	0	0	0	0	0	0	0	0	0	0	0	0	0	0	0	0	0	0	0	0	0	0	0	0
transcription_TU8J2_826_from_BSU25200-MONOMER	2.37495e-08	2.38182e-08	2.38182e-08	2.38182e-08	2.37495e-08	2.38182e-08	2.38182e-08	2.38182e-08	2.37495e-08	2.37495e-08	2.38182e-08	2.38182e-08	2.38182e-08	2.38182e-08	2.38182e-08	2.38182e-08	2.37496e-08	2.37496e-08	2.37496e-08	2.37496e-08	2.37496e-08	2.37496e-08	2.37496e-08	2.37496e-08	2.37496e-08	2.37496e-08	2.38182e-08	2.38182e-08	2.37496e-08	2.38182e-08	2.37496e-08	2.37496e-08	2.37494e-08	2.37494e-08	2.37494e-08	2.37494e-08	2.37494e-08	2.37494e-08	2.37494e-08	2.37494e-08	2.37494e-08	2.37494e-08	2.37494e-08	2.37494e-08	2.37494e-08	2.37494e-08	2.37494e-08	2.37494e-08	2.37494e-08
transcription_TU8J2_720_from_BSU25200-MONOMER	1.26492e-09	1.26493e-09	1.26493e-09	1.26493e-09	1.26493e-09	1.26493e-09	1.26494e-09	1.26494e-09	1.26493e-09	1.26493e-09	1.26494e-09	1.26494e-09	1.26494e-09	1.26494e-09	1.26494e-09	1.26494e-09	1.26493e-09	1.26493e-09	1.26493e-09	1.26493e-09	1.26493e-09	1.26493e-09	1.26494e-09	1.26494e-09	1.26494e-09	1.26494e-09	1.26495e-09	1.26495e-09	1.26494e-09	1.26495e-09	1.26494e-09	1.26494e-09	1.26493e-09	1.26493e-09	1.26493e-09	1.26493e-09	1.26493e-09	1.26493e-09	1.26493e-09	1.26493e-09	1.26493e-09	1.26493e-09	1.26494e-09	1.26494e-09	1.26494e-09	1.26494e-09	1.26494e-09	1.26494e-09	1.26494e-09
transcription_TU8J2_595_from_BSU25200-MONOMER	2.44831e-10	2.44831e-10	2.44831e-10	2.44831e-10	2.44831e-10	2.44831e-10	2.44831e-10	2.44831e-10	2.44831e-10	2.44831e-10	2.44831e-10	2.44831e-10	2.44831e-10	2.44831e-10	2.44831e-10	2.44831e-10	2.44831e-10	2.44831e-10	2.44831e-10	2.44831e-10	2.44831e-10	2.44831e-10	2.44831e-10	2.44831e-10	2.44831e-10	2.44831e-10	2.44831e-10	2.44831e-10	2.44831e-10	2.44831e-10	2.44831e-10	2.44831e-10	2.44828e-10	2.44828e-10	2.44828e-10	2.44828e-10	2.44828e-10	2.44828e-10	2.44828e-10	2.44828e-10	2.44828e-10	2.44828e-10	2.44828e-10	2.44828e-10	2.44828e-10	2.44828e-10	2.44828e-10	2.44828e-10	2.44828e-10
transcription_TU8J2_1141_from_BSU25200-MONOMER	0	0	0	0	0	0	0	0	0	0	0	0	0	0	0	0	0	0	0	0	0	0	0	0	0	0	0	0	0	0	0	0	0	0	0	0	0	0	0	0	0	0	0	0	0	0	0	0	0
transcription_TU8J2_811_from_MONOMER8J2-6	0	0	0	0	0	0	0	0	0	0	0	0	0	0	0	0	0	0	0	0	0	0	0	0	0	0	0	0	0	0	0	0	0	0	0	0	0	0	0	0	0	0	0	0	0	0	0	0	0
transcription_TU8J2_1258_from_BSU25200-MONOMER	9.37612e-11	9.37616e-11	9.37617e-11	9.37617e-11	9.37613e-11	9.37617e-11	9.37617e-11	9.37617e-11	9.37614e-11	9.37614e-11	9.37618e-11	9.37618e-11	9.37618e-11	9.37618e-11	9.37619e-11	9.37619e-11	9.37615e-11	9.37616e-11	9.37616e-11	9.37616e-11	9.37616e-11	9.37616e-11	9.37617e-11	9.37617e-11	9.37617e-11	9.37617e-11	9.37622e-11	9.37622e-11	9.37618e-11	9.37622e-11	9.37618e-11	9.3762e-11	9.37608e-11	9.37608e-11	9.37609e-11	9.37609e-11	9.37609e-11	9.37609e-11	9.3761e-11	9.3761e-11	9.3761e-11	9.37611e-11	9.37611e-11	9.37612e-11	9.37612e-11	9.37612e-11	9.37612e-11	9.37612e-11	9.37613e-11
transcription_TU8J2_1127_from_BSU25200-MONOMER	2.3117e-09	2.3117e-09	2.3117e-09	2.3117e-09	2.3117e-09	2.3117e-09	2.31171e-09	2.31171e-09	2.31171e-09	2.31171e-09	2.31171e-09	2.31171e-09	2.31171e-09	2.31171e-09	2.31172e-09	2.31172e-09	2.31172e-09	2.31172e-09	2.31172e-09	2.31172e-09	2.31172e-09	2.31172e-09	2.31173e-09	2.31173e-09	2.31173e-09	2.31173e-09	2.31174e-09	2.31174e-09	2.31173e-09	2.31174e-09	2.31174e-09	2.31174e-09	2.31171e-09	2.31171e-09	2.31172e-09	2.31172e-09	2.31172e-09	2.31172e-09	2.31173e-09	2.31173e-09	2.31173e-09	2.31173e-09	2.31173e-09	2.31174e-09	2.31174e-09	2.31174e-09	2.31174e-09	2.31174e-09	2.31175e-09
transcription_TU8J2_1487_from_BSU25200-MONOMER	1.03519e-07	1.03519e-07	1.03519e-07	1.03519e-07	1.03519e-07	1.03519e-07	1.03519e-07	1.03519e-07	1.03519e-07	1.03519e-07	1.03519e-07	1.03519e-07	1.03519e-07	1.03519e-07	1.03519e-07	1.03519e-07	1.03519e-07	1.03519e-07	1.03519e-07	1.03519e-07	1.03519e-07	1.0352e-07	1.0352e-07	1.0352e-07	1.0352e-07	1.0352e-07	1.0352e-07	1.0352e-07	1.0352e-07	1.0352e-07	1.0352e-07	1.0352e-07	1.0352e-07	1.0352e-07	1.0352e-07	1.0352e-07	1.0352e-07	1.0352e-07	1.0352e-07	1.0352e-07	1.0352e-07	1.0352e-07	1.0352e-07	1.03521e-07	1.03521e-07	1.03521e-07	1.03521e-07	1.03521e-07	1.03521e-07
transcription_TU8J2_169_from_BSU15320-MONOMER	0	0	0	0	0	0	0	0	0	0	0	0	0	0	0	0	0	0	0	0	0	0	0	0	0	0	0	0	0	0	0	0	0	0	0	0	0	0	0	0	0	0	0	0	0	0	0	0	0
transcription_TU8J2_362_from_BSU25200-MONOMER	1.66096e-08	1.66096e-08	1.66096e-08	1.66096e-08	1.66096e-08	1.66096e-08	1.66096e-08	1.66096e-08	1.66096e-08	1.66096e-08	1.66096e-08	1.66096e-08	1.66096e-08	1.66096e-08	1.66096e-08	1.66096e-08	1.66096e-08	1.66096e-08	1.66096e-08	1.66096e-08	1.66096e-08	1.66096e-08	1.66096e-08	1.66096e-08	1.66096e-08	1.66097e-08	1.66097e-08	1.66097e-08	1.66097e-08	1.66097e-08	1.66097e-08	1.66097e-08	1.66095e-08	1.66095e-08	1.66095e-08	1.66095e-08	1.66095e-08	1.66095e-08	1.66095e-08	1.66095e-08	1.66095e-08	1.66096e-08	1.66096e-08	1.66096e-08	1.66096e-08	1.66096e-08	1.66096e-08	1.66096e-08	1.66096e-08
transcription_TU8J2_691_from_BSU25200-MONOMER	0	0	0	0	0	0	0	0	0	0	0	0	0	0	0	0	0	0	0	0	0	0	0	0	0	0	0	0	0	0	0	0	0	0	0	0	0	0	0	0	0	0	0	0	0	0	0	0	0
transcription_TU8J2_467_from_BSU25200-MONOMER	0	0	0	0	0	0	0	0	0	0	0	0	0	0	0	0	0	0	0	0	0	0	0	0	0	0	0	0	0	0	0	0	0	0	0	0	0	0	0	0	0	0	0	0	0	0	0	0	0
translation_BSU00090	1.47815e-08	1.47816e-08	1.47816e-08	1.47816e-08	1.47815e-08	1.47816e-08	1.47816e-08	1.47816e-08	1.47815e-08	1.47815e-08	1.47817e-08	1.47817e-08	1.47817e-08	1.47817e-08	1.47817e-08	1.47817e-08	1.47815e-08	1.47815e-08	1.47815e-08	1.47815e-08	1.47815e-08	1.47815e-08	1.47816e-08	1.47816e-08	1.47816e-08	1.47816e-08	1.47817e-08	1.47817e-08	1.47816e-08	1.47817e-08	1.47816e-08	1.47816e-08	1.47813e-08	1.47813e-08	1.47813e-08	1.47813e-08	1.47813e-08	1.47813e-08	1.47813e-08	1.47813e-08	1.47813e-08	1.47813e-08	1.47813e-08	1.47813e-08	1.47813e-08	1.47813e-08	1.47813e-08	1.47814e-08	1.47814e-08
translation_BSU00110	0	0	0	0	0	0	0	0	0	0	0	0	0	0	0	0	0	0	0	0	0	0	0	0	0	0	0	0	0	0	0	0	0	0	0	0	0	0	0	0	0	0	0	0	0	0	0	0	0
translation_BSU00120	0	0	0	0	0	0	0	0	0	0	0	0	0	0	0	0	0	0	0	0	0	0	0	0	0	0	0	0	0	0	0	0	0	0	0	0	0	0	0	0	0	0	0	0	0	0	0	0	0
translation_BSU00130	1.16129e-08	1.16129e-08	1.16129e-08	1.16129e-08	1.16129e-08	1.16129e-08	1.16129e-08	1.16129e-08	1.16129e-08	1.16129e-08	1.1613e-08	1.1613e-08	1.1613e-08	1.1613e-08	1.1613e-08	1.1613e-08	1.1613e-08	1.1613e-08	1.1613e-08	1.1613e-08	1.1613e-08	1.1613e-08	1.1613e-08	1.16131e-08	1.16131e-08	1.16131e-08	1.16131e-08	1.16131e-08	1.16131e-08	1.16131e-08	1.16131e-08	1.16131e-08	1.16129e-08	1.16129e-08	1.1613e-08	1.1613e-08	1.1613e-08	1.1613e-08	1.1613e-08	1.1613e-08	1.1613e-08	1.1613e-08	1.1613e-08	1.16131e-08	1.16131e-08	1.16131e-08	1.16131e-08	1.16131e-08	1.16131e-08
transcription_TU_BSU_tRNA_7	1.53213e-06	1.53213e-06	1.53213e-06	1.53213e-06	1.53213e-06	1.53213e-06	1.53214e-06	1.53214e-06	1.53213e-06	1.53214e-06	1.53214e-06	1.53214e-06	1.53214e-06	1.53214e-06	1.53214e-06	1.53214e-06	1.53214e-06	1.53215e-06	1.53215e-06	1.53215e-06	1.53215e-06	1.53215e-06	1.53215e-06	1.53215e-06	1.53215e-06	1.53215e-06	1.53216e-06	1.53216e-06	1.53216e-06	1.53216e-06	1.53216e-06	1.53216e-06	1.53215e-06	1.53215e-06	1.53215e-06	1.53215e-06	1.53215e-06	1.53215e-06	1.53216e-06	1.53216e-06	1.53216e-06	1.53216e-06	1.53216e-06	1.53216e-06	1.53216e-06	1.53216e-06	1.53216e-06	1.53217e-06	1.53217e-06
translation_BSU00140	0	0	0	0	0	0	0	0	0	0	0	0	0	0	0	0	0	0	0	0	0	0	0	0	0	0	0	0	0	0	0	0	0	0	0	0	0	0	0	0	0	0	0	0	0	0	0	0	0
translation_BSU00150	2.16033e-09	2.16033e-09	2.16033e-09	2.16033e-09	2.16033e-09	2.16033e-09	2.16033e-09	2.16033e-09	2.16033e-09	2.16033e-09	2.16033e-09	2.16033e-09	2.16033e-09	2.16033e-09	2.16033e-09	2.16033e-09	2.16033e-09	2.16033e-09	2.16033e-09	2.16033e-09	2.16033e-09	2.16033e-09	2.16033e-09	2.16033e-09	2.16033e-09	2.16033e-09	2.16033e-09	2.16033e-09	2.16033e-09	2.16033e-09	2.16033e-09	2.16033e-09	2.16029e-09	2.16029e-09	2.16029e-09	2.16029e-09	2.16029e-09	2.16029e-09	2.16029e-09	2.16029e-09	2.16029e-09	2.16029e-09	2.16029e-09	2.16029e-09	2.16029e-09	2.16029e-09	2.16029e-09	2.16029e-09	2.16029e-09
translation_BSU00180	9.6436e-11	9.64361e-11	9.64361e-11	9.64361e-11	9.64361e-11	9.64361e-11	9.64361e-11	9.64362e-11	9.64361e-11	9.64361e-11	9.64362e-11	9.64362e-11	9.64362e-11	9.64362e-11	9.64362e-11	9.64363e-11	9.64363e-11	9.64363e-11	9.64363e-11	9.64363e-11	9.64363e-11	9.64363e-11	9.64364e-11	9.64364e-11	9.64364e-11	9.64364e-11	9.64365e-11	9.64365e-11	9.64364e-11	9.64365e-11	9.64364e-11	9.64365e-11	9.64346e-11	9.64347e-11	9.64347e-11	9.64347e-11	9.64347e-11	9.64347e-11	9.64348e-11	9.64348e-11	9.64348e-11	9.64348e-11	9.64349e-11	9.64349e-11	9.64349e-11	9.64349e-11	9.64349e-11	9.64349e-11	9.6435e-11
transcription_TU_BSU_misc_RNA_2	8.2442e-08	8.24422e-08	8.24431e-08	8.24434e-08	8.24434e-08	8.24436e-08	8.24438e-08	8.2444e-08	8.24442e-08	8.24446e-08	8.24448e-08	8.24453e-08	8.24455e-08	8.24455e-08	8.24463e-08	8.24467e-08	8.24472e-08	8.24477e-08	8.24479e-08	8.24481e-08	8.24481e-08	8.24487e-08	8.24495e-08	8.24495e-08	8.24497e-08	8.245e-08	8.24512e-08	8.24513e-08	8.24513e-08	8.24514e-08	8.24516e-08	8.24526e-08	8.24514e-08	8.24515e-08	8.24527e-08	8.24528e-08	8.24529e-08	8.24533e-08	8.24541e-08	8.24543e-08	8.24545e-08	8.24559e-08	8.24563e-08	8.24569e-08	8.2457e-08	8.2457e-08	8.24571e-08	8.24574e-08	8.24593e-08
transcription_TU_BSU_rRNA_4	0	0	0	0	0	0	0	0	0	0	0	0	0	0	0	0	0	0	0	0	0	0	0	0	0	0	0	0	0	0	0	0	0	0	0	0	0	0	0	0	0	0	0	0	0	0	0	0	0
transcription_TU_BSU_tRNA_8	2.13466e-06	2.13466e-06	2.13466e-06	2.13466e-06	2.13466e-06	2.13466e-06	2.13466e-06	2.13466e-06	2.13466e-06	2.13466e-06	2.13466e-06	2.13466e-06	2.13466e-06	2.13466e-06	2.13466e-06	2.13466e-06	2.13467e-06	2.13467e-06	2.13467e-06	2.13467e-06	2.13467e-06	2.13467e-06	2.13467e-06	2.13467e-06	2.13467e-06	2.13467e-06	2.13467e-06	2.13467e-06	2.13467e-06	2.13467e-06	2.13467e-06	2.13468e-06	2.13465e-06	2.13465e-06	2.13466e-06	2.13466e-06	2.13466e-06	2.13466e-06	2.13466e-06	2.13466e-06	2.13466e-06	2.13466e-06	2.13466e-06	2.13466e-06	2.13466e-06	2.13466e-06	2.13466e-06	2.13466e-06	2.13467e-06
transcription_TU_BSU_tRNA_9	6.85777e-07	1.76908e-06	2.08501e-06	2.08501e-06	6.85778e-07	1.76909e-06	2.08501e-06	1.76909e-06	2.4907e-06	2.4907e-06	2.49071e-06	2.49071e-06	2.49072e-06	1.76909e-06	2.08502e-06	2.08502e-06	2.49071e-06	2.49071e-06	1.76909e-06	2.49071e-06	1.08331e-06	2.49071e-06	1.08331e-06	2.49072e-06	2.49072e-06	2.08502e-06	1.7691e-06	1.80495e-06	2.08502e-06	1.7691e-06	2.08502e-06	1.08332e-06	1.12732e-06	2.08501e-06	1.80492e-06	1.80492e-06	1.80492e-06	2.49071e-06	1.08331e-06	2.49071e-06	2.49071e-06	1.08331e-06	1.08331e-06	1.08331e-06	1.08331e-06	1.08331e-06	1.09149e-06	1.09149e-06	1.08331e-06
transcription_TU_BSU_rRNA_5	0	0	0	0	0	0	0	0	0	0	0	0	0	0	0	0	0	0	0	0	0	0	0	0	0	0	0	0	0	0	0	0	0	0	0	0	0	0	0	0	0	0	0	0	0	0	0	0	0
transcription_TU_BSU_rRNA_26	0	0	0	0	0	3.53905e-06	0	0	0	0	0	0	0	0	0	0	0	0	0	0	0	0	0	0	0	0	0	0	0	0	0	0	0	0	0	0	0	0	0	0	0	0	0	0	0	0	3.53908e-06	0	3.53909e-06
translation_BSU00270	0	0	0	0	0	0	0	0	0	0	0	0	0	0	0	0	0	0	0	0	0	0	0	0	0	0	0	0	0	0	0	0	0	0	0	0	0	0	0	0	0	0	0	0	0	0	0	0	0
transcription_TU_BSU00270	0	0	0	0	0	0	0	0	0	0	0	0	0	0	0	0	0	0	0	0	0	0	0	0	0	0	0	0	0	0	0	0	0	0	0	0	0	0	0	0	0	0	0	0	0	0	0	0	0
translation_BSU00280	1.1199e-08	1.1199e-08	1.1199e-08	1.1199e-08	1.1199e-08	1.1199e-08	1.1199e-08	1.1199e-08	1.1199e-08	1.1199e-08	1.1199e-08	1.1199e-08	1.1199e-08	1.1199e-08	1.1199e-08	1.1199e-08	1.1199e-08	1.1199e-08	1.1199e-08	1.1199e-08	1.1199e-08	1.1199e-08	1.1199e-08	1.1199e-08	1.1199e-08	1.1199e-08	1.1199e-08	1.1199e-08	1.1199e-08	1.1199e-08	1.1199e-08	1.1199e-08	1.11988e-08	1.11988e-08	1.11988e-08	1.11988e-08	1.11988e-08	1.11988e-08	1.11988e-08	1.11988e-08	1.11988e-08	1.11988e-08	1.11988e-08	1.11988e-08	1.11988e-08	1.11988e-08	1.11988e-08	1.11988e-08	1.11988e-08
transcription_TU_BSU00280	3.27577e-10	3.27577e-10	3.27577e-10	3.27577e-10	3.27577e-10	3.27577e-10	3.27577e-10	3.27577e-10	3.27577e-10	3.27577e-10	3.27577e-10	3.27577e-10	3.27577e-10	3.27577e-10	3.27577e-10	3.27577e-10	3.27577e-10	3.27577e-10	3.27577e-10	3.27577e-10	3.27577e-10	3.27577e-10	3.27577e-10	3.27577e-10	3.27577e-10	3.27577e-10	3.27577e-10	3.27577e-10	3.27577e-10	3.27577e-10	3.27577e-10	3.27577e-10	3.27573e-10	3.27573e-10	3.27573e-10	3.27573e-10	3.27573e-10	3.27573e-10	3.27573e-10	3.27573e-10	3.27573e-10	3.27573e-10	3.27573e-10	3.27573e-10	3.27573e-10	3.27573e-10	3.27573e-10	3.27573e-10	3.27573e-10
translation_BSU00380	5.93319e-09	5.93322e-09	5.93322e-09	5.93322e-09	5.93319e-09	5.93322e-09	5.93322e-09	5.93322e-09	5.9332e-09	5.9332e-09	5.93323e-09	5.93323e-09	5.93323e-09	5.93323e-09	5.93323e-09	5.93323e-09	5.93321e-09	5.93321e-09	5.93321e-09	5.93321e-09	5.93321e-09	5.93322e-09	5.93322e-09	5.93322e-09	5.93322e-09	5.93322e-09	5.93325e-09	5.93325e-09	5.93323e-09	5.93325e-09	5.93323e-09	5.93324e-09	5.93312e-09	5.93312e-09	5.93313e-09	5.93313e-09	5.93313e-09	5.93313e-09	5.93313e-09	5.93313e-09	5.93313e-09	5.93314e-09	5.93314e-09	5.93314e-09	5.93314e-09	5.93314e-09	5.93314e-09	5.93315e-09	5.93315e-09
translation_BSU00410	0	0	0	0	0	0	0	0	0	0	0	0	0	0	0	0	0	0	0	0	0	0	0	0	0	0	0	0	0	0	0	0	0	0	0	0	0	0	0	0	0	0	0	0	0	0	0	0	0
translation_BSU00460	8.22978e-11	8.22978e-11	8.22978e-11	8.22978e-11	8.22978e-11	8.22978e-11	8.22978e-11	8.22978e-11	8.22978e-11	8.22978e-11	8.22978e-11	8.22978e-11	8.22978e-11	8.22978e-11	8.22978e-11	8.22978e-11	8.22978e-11	8.22978e-11	8.22978e-11	8.22978e-11	8.22978e-11	8.22978e-11	8.22978e-11	8.22978e-11	8.22978e-11	8.22978e-11	8.22978e-11	8.22978e-11	8.22978e-11	8.22978e-11	8.22978e-11	8.22978e-11	8.22962e-11	8.22962e-11	8.22962e-11	8.22962e-11	8.22962e-11	8.22962e-11	8.22962e-11	8.22962e-11	8.22962e-11	8.22962e-11	8.22962e-11	8.22962e-11	8.22962e-11	8.22962e-11	8.22962e-11	8.22962e-11	8.22962e-11
transcription_TU_BSU00460	2.40725e-12	2.40725e-12	2.40725e-12	2.40725e-12	2.40725e-12	2.40725e-12	2.40725e-12	2.40725e-12	2.40725e-12	2.40725e-12	2.40725e-12	2.40725e-12	2.40725e-12	2.40725e-12	2.40725e-12	2.40725e-12	2.40725e-12	2.40725e-12	2.40725e-12	2.40725e-12	2.40725e-12	2.40725e-12	2.40725e-12	2.40725e-12	2.40725e-12	2.40725e-12	2.40725e-12	2.40725e-12	2.40725e-12	2.40725e-12	2.40725e-12	2.40725e-12	2.40722e-12	2.40722e-12	2.40722e-12	2.40722e-12	2.40722e-12	2.40722e-12	2.40722e-12	2.40722e-12	2.40722e-12	2.40722e-12	2.40722e-12	2.40722e-12	2.40722e-12	2.40722e-12	2.40722e-12	2.40722e-12	2.40722e-12
translation_BSU00500	3.85323e-07	3.85323e-07	3.85323e-07	3.85323e-07	3.85323e-07	3.85323e-07	3.85323e-07	3.85323e-07	3.85323e-07	3.85323e-07	3.85323e-07	3.85323e-07	3.85323e-07	3.85323e-07	3.85323e-07	3.85323e-07	3.85323e-07	3.85323e-07	3.85323e-07	3.85323e-07	3.85323e-07	3.85323e-07	3.85323e-07	3.85323e-07	3.85323e-07	3.85323e-07	3.85323e-07	3.85323e-07	3.85323e-07	3.85323e-07	3.85323e-07	3.85323e-07	3.85316e-07	3.85316e-07	3.85316e-07	3.85316e-07	3.85316e-07	3.85316e-07	3.85316e-07	3.85316e-07	3.85316e-07	3.85316e-07	3.85316e-07	3.85316e-07	3.85316e-07	3.85316e-07	3.85316e-07	3.85316e-07	3.85316e-07
translation_BSU00510	3.85323e-07	3.85323e-07	3.85323e-07	3.85323e-07	3.85323e-07	3.85323e-07	3.85323e-07	3.85323e-07	3.85323e-07	3.85323e-07	3.85323e-07	3.85323e-07	3.85323e-07	3.85323e-07	3.85323e-07	3.85323e-07	3.85323e-07	3.85323e-07	3.85323e-07	3.85323e-07	3.85323e-07	3.85323e-07	3.85323e-07	3.85323e-07	3.85323e-07	3.85323e-07	3.85323e-07	3.85323e-07	3.85323e-07	3.85323e-07	3.85323e-07	3.85323e-07	3.85316e-07	3.85316e-07	3.85316e-07	3.85316e-07	3.85316e-07	3.85316e-07	3.85316e-07	3.85316e-07	3.85316e-07	3.85316e-07	3.85316e-07	3.85316e-07	3.85316e-07	3.85316e-07	3.85316e-07	3.85316e-07	3.85316e-07
translation_BSU00550	3.79197e-11	3.79195e-11	3.79195e-11	3.79195e-11	3.79197e-11	3.79195e-11	3.79195e-11	3.79195e-11	3.79198e-11	3.79198e-11	3.79195e-11	3.79196e-11	3.79196e-11	3.79196e-11	3.79196e-11	3.79196e-11	3.79199e-11	3.79199e-11	3.79199e-11	3.79199e-11	3.79199e-11	3.79199e-11	3.79199e-11	3.79199e-11	3.79199e-11	3.79199e-11	3.79197e-11	3.79197e-11	3.792e-11	3.79198e-11	3.792e-11	3.792e-11	3.79195e-11	3.79195e-11	3.79195e-11	3.79195e-11	3.79195e-11	3.79196e-11	3.79196e-11	3.79196e-11	3.79196e-11	3.79196e-11	3.79197e-11	3.79197e-11	3.79197e-11	3.79197e-11	3.79197e-11	3.79197e-11	3.79197e-11
transcription_TU_BSU00550	1.10917e-12	1.10916e-12	1.10916e-12	1.10916e-12	1.10917e-12	1.10916e-12	1.10916e-12	1.10916e-12	1.10917e-12	1.10917e-12	1.10917e-12	1.10917e-12	1.10917e-12	1.10917e-12	1.10917e-12	1.10917e-12	1.10917e-12	1.10917e-12	1.10918e-12	1.10918e-12	1.10918e-12	1.10918e-12	1.10918e-12	1.10918e-12	1.10918e-12	1.10918e-12	1.10917e-12	1.10917e-12	1.10918e-12	1.10917e-12	1.10918e-12	1.10918e-12	1.10917e-12	1.10917e-12	1.10917e-12	1.10917e-12	1.10917e-12	1.10917e-12	1.10917e-12	1.10917e-12	1.10918e-12	1.10918e-12	1.10918e-12	1.10918e-12	1.10918e-12	1.10918e-12	1.10918e-12	1.10918e-12	1.10918e-12
transcription_TU_BSU_tRNA_10	0	0	0	0	0	0	0	0	0	0	0	0	0	0	0	0	0	0	0	0	0	0	0	0	0	0	0	0	0	0	0	0	0	0	0	0	0	0	0	0	0	0	0	0	0	0	0	0	0
translation_BSU00680	8.64134e-09	8.64134e-09	8.64134e-09	8.64134e-09	8.64134e-09	8.64134e-09	8.64134e-09	8.64134e-09	8.64134e-09	8.64134e-09	8.64134e-09	8.64134e-09	8.64134e-09	8.64134e-09	8.64134e-09	8.64134e-09	8.64134e-09	8.64134e-09	8.64134e-09	8.64134e-09	8.64134e-09	8.64134e-09	8.64134e-09	8.64134e-09	8.64134e-09	8.64134e-09	8.64134e-09	8.64134e-09	8.64134e-09	8.64134e-09	8.64134e-09	8.64134e-09	8.64118e-09	8.64118e-09	8.64118e-09	8.64118e-09	8.64118e-09	8.64118e-09	8.64118e-09	8.64118e-09	8.64118e-09	8.64118e-09	8.64118e-09	8.64118e-09	8.64118e-09	8.64118e-09	8.64118e-09	8.64118e-09	8.64118e-09
transcription_TU_BSU00680	2.52763e-10	2.52763e-10	2.52763e-10	2.52763e-10	2.52763e-10	2.52763e-10	2.52763e-10	2.52763e-10	2.52763e-10	2.52763e-10	2.52763e-10	2.52763e-10	2.52763e-10	2.52763e-10	2.52763e-10	2.52763e-10	2.52763e-10	2.52763e-10	2.52763e-10	2.52763e-10	2.52763e-10	2.52763e-10	2.52763e-10	2.52763e-10	2.52763e-10	2.52763e-10	2.52763e-10	2.52763e-10	2.52763e-10	2.52763e-10	2.52763e-10	2.52763e-10	2.52761e-10	2.52761e-10	2.52761e-10	2.52761e-10	2.52761e-10	2.52761e-10	2.52761e-10	2.52761e-10	2.52761e-10	2.52761e-10	2.52761e-10	2.52761e-10	2.52761e-10	2.52761e-10	2.52761e-10	2.52761e-10	2.52761e-10
translation_BSU00730	0	0	0	0	0	0	0	0	0	0	0	0	0	0	0	0	0	0	0	0	0	0	0	0	0	0	0	0	0	0	0	0	0	0	0	0	0	0	0	0	0	0	0	0	0	0	0	0	0
translation_BSU00740	2.96636e-11	2.96636e-11	2.96636e-11	2.96636e-11	2.96636e-11	2.96636e-11	2.96636e-11	2.96636e-11	2.96636e-11	2.96636e-11	2.96636e-11	2.96636e-11	2.96636e-11	2.96636e-11	2.96636e-11	2.96636e-11	2.96636e-11	2.96636e-11	2.96636e-11	2.96636e-11	2.96636e-11	2.96636e-11	2.96636e-11	2.96636e-11	2.96636e-11	2.96636e-11	2.96636e-11	2.96636e-11	2.96636e-11	2.96636e-11	2.96636e-11	2.96636e-11	2.96631e-11	2.96631e-11	2.96631e-11	2.96631e-11	2.96631e-11	2.96631e-11	2.96631e-11	2.96631e-11	2.96631e-11	2.96631e-11	2.96631e-11	2.96631e-11	2.96631e-11	2.96631e-11	2.96631e-11	2.96631e-11	2.96631e-11
translation_BSU00750	2.96636e-11	2.96636e-11	2.96636e-11	2.96636e-11	2.96636e-11	2.96636e-11	2.96636e-11	2.96636e-11	2.96636e-11	2.96636e-11	2.96636e-11	2.96636e-11	2.96636e-11	2.96636e-11	2.96636e-11	2.96636e-11	2.96636e-11	2.96636e-11	2.96636e-11	2.96636e-11	2.96636e-11	2.96636e-11	2.96636e-11	2.96636e-11	2.96636e-11	2.96636e-11	2.96636e-11	2.96636e-11	2.96636e-11	2.96636e-11	2.96636e-11	2.96636e-11	2.96631e-11	2.96631e-11	2.96631e-11	2.96631e-11	2.96631e-11	2.96631e-11	2.96631e-11	2.96631e-11	2.96631e-11	2.96631e-11	2.96631e-11	2.96631e-11	2.96631e-11	2.96631e-11	2.96631e-11	2.96631e-11	2.96631e-11
translation_BSU00760	1.50164e-11	1.50164e-11	1.50164e-11	1.50164e-11	1.50164e-11	1.50164e-11	1.50164e-11	1.50164e-11	1.50164e-11	1.50164e-11	1.50164e-11	1.50164e-11	1.50164e-11	1.50164e-11	1.50164e-11	1.50164e-11	1.50164e-11	1.50164e-11	1.50164e-11	1.50164e-11	1.50164e-11	1.50164e-11	1.50164e-11	1.50164e-11	1.50164e-11	1.50164e-11	1.50164e-11	1.50164e-11	1.50164e-11	1.50164e-11	1.50164e-11	1.50164e-11	1.50161e-11	1.50161e-11	1.50161e-11	1.50161e-11	1.50161e-11	1.50161e-11	1.50161e-11	1.50161e-11	1.50161e-11	1.50161e-11	1.50161e-11	1.50161e-11	1.50161e-11	1.50161e-11	1.50161e-11	1.50161e-11	1.50161e-11
translation_BSU00770	1.89367e-11	1.89367e-11	1.89367e-11	1.89367e-11	1.89367e-11	1.89367e-11	1.89367e-11	1.89367e-11	1.89367e-11	1.89367e-11	1.89367e-11	1.89367e-11	1.89367e-11	1.89367e-11	1.89367e-11	1.89367e-11	1.89367e-11	1.89367e-11	1.89367e-11	1.89367e-11	1.89367e-11	1.89367e-11	1.89367e-11	1.89367e-11	1.89367e-11	1.89367e-11	1.89367e-11	1.89367e-11	1.89367e-11	1.89367e-11	1.89367e-11	1.89367e-11	1.89364e-11	1.89364e-11	1.89364e-11	1.89364e-11	1.89364e-11	1.89364e-11	1.89364e-11	1.89364e-11	1.89364e-11	1.89364e-11	1.89364e-11	1.89364e-11	1.89364e-11	1.89364e-11	1.89364e-11	1.89364e-11	1.89364e-11
translation_BSU00780	4.99105e-11	4.99105e-11	4.99105e-11	4.99105e-11	4.99105e-11	4.99105e-11	4.99105e-11	4.99105e-11	4.99105e-11	4.99105e-11	4.99105e-11	4.99105e-11	4.99105e-11	4.99105e-11	4.99105e-11	4.99105e-11	4.99105e-11	4.99105e-11	4.99105e-11	4.99105e-11	4.99105e-11	4.99105e-11	4.99105e-11	4.99105e-11	4.99105e-11	4.99105e-11	4.99105e-11	4.99105e-11	4.99105e-11	4.99105e-11	4.99105e-11	4.99105e-11	4.99095e-11	4.99095e-11	4.99095e-11	4.99095e-11	4.99095e-11	4.99095e-11	4.99095e-11	4.99095e-11	4.99095e-11	4.99095e-11	4.99095e-11	4.99095e-11	4.99095e-11	4.99095e-11	4.99095e-11	4.99095e-11	4.99095e-11
translation_BSU00790	2.29409e-11	2.29409e-11	2.29409e-11	2.29409e-11	2.29409e-11	2.29409e-11	2.29409e-11	2.29409e-11	2.29409e-11	2.29409e-11	2.29409e-11	2.29409e-11	2.29409e-11	2.29409e-11	2.29409e-11	2.29409e-11	2.29409e-11	2.29409e-11	2.29409e-11	2.29409e-11	2.29409e-11	2.29409e-11	2.29409e-11	2.29409e-11	2.29409e-11	2.29409e-11	2.29409e-11	2.29409e-11	2.29409e-11	2.29409e-11	2.29409e-11	2.29409e-11	2.29405e-11	2.29405e-11	2.29405e-11	2.29405e-11	2.29405e-11	2.29405e-11	2.29405e-11	2.29405e-11	2.29405e-11	2.29405e-11	2.29405e-11	2.29405e-11	2.29405e-11	2.29405e-11	2.29405e-11	2.29405e-11	2.29405e-11
translation_BSU00810	0	0	0	0	0	0	0	0	0	0	0	0	0	0	0	0	0	0	0	0	0	0	0	0	0	0	0	0	0	0	0	0	0	0	0	0	0	0	0	0	0	0	0	0	0	0	0	0	0
translation_BSU00820	1.69238e-08	1.69238e-08	1.69238e-08	1.69238e-08	1.69238e-08	1.69238e-08	1.69238e-08	1.69238e-08	1.69238e-08	1.69238e-08	1.69238e-08	1.69238e-08	1.69238e-08	1.69238e-08	1.69238e-08	1.69238e-08	1.69239e-08	1.69239e-08	1.69239e-08	1.69239e-08	1.69239e-08	1.69239e-08	1.69239e-08	1.69239e-08	1.69239e-08	1.69239e-08	1.69239e-08	1.69239e-08	1.69239e-08	1.69239e-08	1.69239e-08	1.69239e-08	1.69237e-08	1.69237e-08	1.69237e-08	1.69237e-08	1.69237e-08	1.69237e-08	1.69237e-08	1.69237e-08	1.69237e-08	1.69237e-08	1.69237e-08	1.69237e-08	1.69237e-08	1.69237e-08	1.69237e-08	1.69237e-08	1.69238e-08
transcription_TU_BSU_rRNA_9	0	0	0	0	0	0	0	0	0	0	0	0	0	0	0	0	0	0	0	0	0	0	0	0	0	0	0	0	0	0	0	0	0	0	0	0	0	0	0	0	0	0	0	0	0	0	0	0	0
transcription_TU_BSU_rRNA_10	0	3.53905e-06	3.53905e-06	3.53905e-06	0	3.53905e-06	0	0	0	0	3.53906e-06	3.53906e-06	0	3.53906e-06	3.53906e-06	3.53906e-06	0	0	0	0	0	0	0	0	0	0	0	0	0	0	0	0	0	0	0	0	0	0	0	0	0	0	0	0	0	0	0	0	0
transcription_TU_BSU_rRNA_11	3.53904e-06	0	3.53905e-06	0	3.53905e-06	0	0	3.53905e-06	3.53905e-06	3.53905e-06	3.53906e-06	3.53906e-06	0	3.53906e-06	3.53906e-06	0	3.53906e-06	3.53907e-06	3.53907e-06	0	0	3.53907e-06	0	3.53907e-06	0	0	3.53908e-06	3.53909e-06	0	0	0	3.53909e-06	3.53905e-06	0	3.53906e-06	3.53906e-06	0	3.53906e-06	3.53906e-06	3.53907e-06	3.53907e-06	3.53907e-06	3.53907e-06	3.53908e-06	3.53908e-06	3.53908e-06	0	3.53908e-06	0
translation_BSU00900	3.97657e-10	3.97657e-10	3.97657e-10	3.97657e-10	3.97657e-10	3.97657e-10	3.97657e-10	3.97657e-10	3.97657e-10	3.97657e-10	3.97657e-10	3.97657e-10	3.97657e-10	3.97657e-10	3.97657e-10	3.97657e-10	3.97657e-10	3.97657e-10	3.97657e-10	3.97657e-10	3.97657e-10	3.97657e-10	3.97657e-10	3.97657e-10	3.97657e-10	3.97657e-10	3.97657e-10	3.97657e-10	3.97657e-10	3.97657e-10	3.97657e-10	3.97657e-10	3.97649e-10	3.97649e-10	3.97649e-10	3.97649e-10	3.97649e-10	3.97649e-10	3.97649e-10	3.97649e-10	3.97649e-10	3.97649e-10	3.97649e-10	3.97649e-10	3.97649e-10	3.97649e-10	3.97649e-10	3.97649e-10	3.97649e-10
translation_BSU00910	4.55286e-10	4.55286e-10	4.55286e-10	4.55286e-10	4.55286e-10	4.55286e-10	4.55286e-10	4.55286e-10	4.55286e-10	4.55286e-10	4.55286e-10	4.55286e-10	4.55286e-10	4.55286e-10	4.55286e-10	4.55286e-10	4.55286e-10	4.55286e-10	4.55286e-10	4.55286e-10	4.55286e-10	4.55286e-10	4.55286e-10	4.55286e-10	4.55286e-10	4.55286e-10	4.55286e-10	4.55286e-10	4.55286e-10	4.55286e-10	4.55286e-10	4.55286e-10	4.55277e-10	4.55277e-10	4.55277e-10	4.55277e-10	4.55277e-10	4.55277e-10	4.55277e-10	4.55277e-10	4.55277e-10	4.55277e-10	4.55277e-10	4.55277e-10	4.55277e-10	4.55277e-10	4.55277e-10	4.55277e-10	4.55277e-10
translation_BSU00930	9.34824e-10	9.34858e-10	9.34858e-10	9.34858e-10	9.34824e-10	9.34858e-10	9.34859e-10	9.34859e-10	9.34825e-10	9.34825e-10	9.34859e-10	9.34859e-10	9.34859e-10	9.34859e-10	9.3486e-10	9.3486e-10	9.34826e-10	9.34827e-10	9.34827e-10	9.34827e-10	9.34827e-10	9.34827e-10	9.34828e-10	9.34828e-10	9.34828e-10	9.34828e-10	9.34863e-10	9.34863e-10	9.34829e-10	9.34863e-10	9.34829e-10	9.34823e-10	9.3481e-10	9.3481e-10	9.34811e-10	9.34811e-10	9.34811e-10	9.34811e-10	9.34812e-10	9.34812e-10	9.34812e-10	9.34812e-10	9.34813e-10	9.34813e-10	9.34813e-10	9.34813e-10	9.34813e-10	9.34813e-10	9.34814e-10
translation_BSU00940	9.34824e-10	9.34858e-10	9.34858e-10	9.34858e-10	9.34824e-10	9.34858e-10	9.34859e-10	9.34859e-10	9.34825e-10	9.34825e-10	9.34859e-10	9.34859e-10	9.34859e-10	9.34859e-10	9.3486e-10	9.3486e-10	9.34826e-10	9.34827e-10	9.34827e-10	9.34827e-10	9.34827e-10	9.34827e-10	9.34828e-10	9.34828e-10	9.34828e-10	9.34828e-10	9.34863e-10	9.34863e-10	9.34829e-10	9.34863e-10	9.34829e-10	9.34823e-10	9.3481e-10	9.3481e-10	9.34811e-10	9.34811e-10	9.34811e-10	9.34811e-10	9.34812e-10	9.34812e-10	9.34812e-10	9.34812e-10	9.34813e-10	9.34813e-10	9.34813e-10	9.34813e-10	9.34813e-10	9.34813e-10	9.34814e-10
translation_BSU00980	4.54691e-11	4.54691e-11	4.54691e-11	4.54691e-11	4.54691e-11	4.54691e-11	4.54691e-11	4.54691e-11	4.54691e-11	4.54691e-11	4.54691e-11	4.54691e-11	4.54691e-11	4.54691e-11	4.54691e-11	4.54692e-11	4.54691e-11	4.54691e-11	4.54691e-11	4.54691e-11	4.54691e-11	4.54692e-11	4.54692e-11	4.54692e-11	4.54692e-11	4.54692e-11	4.54692e-11	4.54692e-11	4.54692e-11	4.54692e-11	4.54692e-11	4.54692e-11	4.54687e-11	4.54687e-11	4.54688e-11	4.54688e-11	4.54688e-11	4.54688e-11	4.54688e-11	4.54688e-11	4.54688e-11	4.54688e-11	4.54688e-11	4.54688e-11	4.54688e-11	4.54688e-11	4.54688e-11	4.54688e-11	4.54688e-11
translation_BSU00990	3.53904e-06	3.53905e-06	3.53905e-06	3.53905e-06	3.53905e-06	3.53905e-06	3.53905e-06	3.53905e-06	3.53905e-06	3.53905e-06	3.53906e-06	3.53906e-06	3.53906e-06	3.53906e-06	3.53906e-06	3.53906e-06	3.53906e-06	3.53907e-06	3.53907e-06	3.53907e-06	3.53907e-06	3.53907e-06	3.53907e-06	3.53907e-06	3.53907e-06	3.53908e-06	3.53908e-06	3.53909e-06	3.53908e-06	3.53909e-06	3.53908e-06	3.53909e-06	3.53905e-06	3.53905e-06	3.53906e-06	3.53906e-06	3.53906e-06	3.53906e-06	3.53906e-06	3.53907e-06	3.53907e-06	3.53907e-06	3.53907e-06	3.53908e-06	3.53908e-06	3.53908e-06	3.53908e-06	3.53908e-06	3.53909e-06
transcription_TU_BSU00990	1.03519e-07	1.03519e-07	1.03519e-07	1.03519e-07	1.03519e-07	1.03519e-07	1.03519e-07	1.03519e-07	1.03519e-07	1.03519e-07	1.03519e-07	1.03519e-07	1.03519e-07	1.03519e-07	1.03519e-07	1.03519e-07	1.03519e-07	1.03519e-07	1.03519e-07	1.03519e-07	1.03519e-07	1.0352e-07	1.0352e-07	1.0352e-07	1.0352e-07	1.0352e-07	1.0352e-07	1.0352e-07	1.0352e-07	1.0352e-07	1.0352e-07	1.0352e-07	1.0352e-07	1.0352e-07	1.0352e-07	1.0352e-07	1.0352e-07	1.0352e-07	1.0352e-07	1.0352e-07	1.0352e-07	1.0352e-07	1.0352e-07	1.03521e-07	1.03521e-07	1.03521e-07	1.03521e-07	1.03521e-07	1.03521e-07
translation_BSU01000	8.2442e-08	8.24422e-08	8.24431e-08	8.24434e-08	8.24434e-08	8.24436e-08	8.24438e-08	8.2444e-08	8.24442e-08	8.24446e-08	8.24448e-08	8.24453e-08	8.24455e-08	8.24455e-08	8.24463e-08	8.24467e-08	8.24472e-08	8.24477e-08	8.24479e-08	8.24481e-08	8.24481e-08	8.24487e-08	8.24495e-08	8.24495e-08	8.24497e-08	8.245e-08	8.24512e-08	8.24513e-08	8.24513e-08	8.24514e-08	8.24516e-08	8.24526e-08	8.24514e-08	8.24515e-08	8.24527e-08	8.24528e-08	8.24529e-08	8.24533e-08	8.24541e-08	8.24543e-08	8.24545e-08	8.24559e-08	8.24563e-08	8.24569e-08	8.2457e-08	8.2457e-08	8.24571e-08	8.24574e-08	8.24593e-08
transcription_TU_BSU01000	2.41147e-09	2.41148e-09	2.4115e-09	2.41151e-09	2.41151e-09	2.41152e-09	2.41152e-09	2.41153e-09	2.41153e-09	2.41154e-09	2.41155e-09	2.41157e-09	2.41157e-09	2.41157e-09	2.41159e-09	2.41161e-09	2.41162e-09	2.41164e-09	2.41164e-09	2.41165e-09	2.41165e-09	2.41166e-09	2.41169e-09	2.41169e-09	2.41169e-09	2.4117e-09	2.41174e-09	2.41174e-09	2.41174e-09	2.41174e-09	2.41175e-09	2.41178e-09	2.41176e-09	2.41176e-09	2.4118e-09	2.4118e-09	2.4118e-09	2.41182e-09	2.41184e-09	2.41185e-09	2.41185e-09	2.41189e-09	2.4119e-09	2.41192e-09	2.41193e-09	2.41193e-09	2.41193e-09	2.41194e-09	2.41199e-09
translation_BSU01010	3.79197e-11	3.79195e-11	3.79195e-11	3.79195e-11	3.79197e-11	3.79195e-11	3.79195e-11	3.79195e-11	3.79198e-11	3.79198e-11	3.79195e-11	3.79196e-11	3.79196e-11	3.79196e-11	3.79196e-11	3.79196e-11	3.79199e-11	3.79199e-11	3.79199e-11	3.79199e-11	3.79199e-11	3.79199e-11	3.79199e-11	3.79199e-11	3.79199e-11	3.79199e-11	3.79197e-11	3.79197e-11	3.792e-11	3.79198e-11	3.792e-11	3.792e-11	3.79195e-11	3.79195e-11	3.79195e-11	3.79195e-11	3.79195e-11	3.79196e-11	3.79196e-11	3.79196e-11	3.79196e-11	3.79196e-11	3.79197e-11	3.79197e-11	3.79197e-11	3.79197e-11	3.79197e-11	3.79197e-11	3.79197e-11
transcription_TU_BSU01010	1.10917e-12	1.10916e-12	1.10916e-12	1.10916e-12	1.10917e-12	1.10916e-12	1.10916e-12	1.10916e-12	1.10917e-12	1.10917e-12	1.10917e-12	1.10917e-12	1.10917e-12	1.10917e-12	1.10917e-12	1.10917e-12	1.10917e-12	1.10917e-12	1.10918e-12	1.10918e-12	1.10918e-12	1.10918e-12	1.10918e-12	1.10918e-12	1.10918e-12	1.10918e-12	1.10917e-12	1.10917e-12	1.10918e-12	1.10917e-12	1.10918e-12	1.10918e-12	1.10917e-12	1.10917e-12	1.10917e-12	1.10917e-12	1.10917e-12	1.10917e-12	1.10917e-12	1.10917e-12	1.10918e-12	1.10918e-12	1.10918e-12	1.10918e-12	1.10918e-12	1.10918e-12	1.10918e-12	1.10918e-12	1.10918e-12
translation_BSU01020	3.53904e-06	3.53905e-06	3.53905e-06	3.53905e-06	3.53905e-06	3.53905e-06	3.53905e-06	3.53905e-06	3.53905e-06	3.53905e-06	3.53906e-06	3.53906e-06	3.53906e-06	3.53906e-06	3.53906e-06	3.53906e-06	3.53906e-06	3.53907e-06	3.53907e-06	3.53907e-06	3.53907e-06	3.53907e-06	3.53907e-06	3.53907e-06	3.53907e-06	3.53908e-06	3.53908e-06	3.53909e-06	3.53908e-06	3.53909e-06	3.53908e-06	3.53909e-06	3.53905e-06	3.53905e-06	3.53906e-06	3.53906e-06	3.53906e-06	3.53906e-06	3.53906e-06	3.53907e-06	3.53907e-06	3.53907e-06	3.53907e-06	3.53908e-06	3.53908e-06	3.53908e-06	3.53908e-06	3.53908e-06	3.53909e-06
transcription_TU_BSU01020	1.03519e-07	1.03519e-07	1.03519e-07	1.03519e-07	1.03519e-07	1.03519e-07	1.03519e-07	1.03519e-07	1.03519e-07	1.03519e-07	1.03519e-07	1.03519e-07	1.03519e-07	1.03519e-07	1.03519e-07	1.03519e-07	1.03519e-07	1.03519e-07	1.03519e-07	1.03519e-07	1.03519e-07	1.0352e-07	1.0352e-07	1.0352e-07	1.0352e-07	1.0352e-07	1.0352e-07	1.0352e-07	1.0352e-07	1.0352e-07	1.0352e-07	1.0352e-07	1.0352e-07	1.0352e-07	1.0352e-07	1.0352e-07	1.0352e-07	1.0352e-07	1.0352e-07	1.0352e-07	1.0352e-07	1.0352e-07	1.0352e-07	1.03521e-07	1.03521e-07	1.03521e-07	1.03521e-07	1.03521e-07	1.03521e-07
translation_BSU01030	3.53904e-06	3.53905e-06	3.53905e-06	3.53905e-06	3.53905e-06	3.53905e-06	3.53905e-06	3.53905e-06	3.53905e-06	3.53905e-06	3.53906e-06	3.53906e-06	3.53906e-06	3.53906e-06	3.53906e-06	3.53906e-06	3.53906e-06	3.53907e-06	3.53907e-06	3.53907e-06	3.53907e-06	3.53907e-06	3.53907e-06	3.53907e-06	3.53907e-06	3.53908e-06	3.53908e-06	3.53909e-06	3.53908e-06	3.53909e-06	3.53908e-06	3.53909e-06	3.53905e-06	3.53905e-06	3.53906e-06	3.53906e-06	3.53906e-06	3.53906e-06	3.53906e-06	3.53907e-06	3.53907e-06	3.53907e-06	3.53907e-06	3.53908e-06	3.53908e-06	3.53908e-06	3.53908e-06	3.53908e-06	3.53909e-06
transcription_TU_BSU01030	1.03519e-07	1.03519e-07	1.03519e-07	1.03519e-07	1.03519e-07	1.03519e-07	1.03519e-07	1.03519e-07	1.03519e-07	1.03519e-07	1.03519e-07	1.03519e-07	1.03519e-07	1.03519e-07	1.03519e-07	1.03519e-07	1.03519e-07	1.03519e-07	1.03519e-07	1.03519e-07	1.03519e-07	1.0352e-07	1.0352e-07	1.0352e-07	1.0352e-07	1.0352e-07	1.0352e-07	1.0352e-07	1.0352e-07	1.0352e-07	1.0352e-07	1.0352e-07	1.0352e-07	1.0352e-07	1.0352e-07	1.0352e-07	1.0352e-07	1.0352e-07	1.0352e-07	1.0352e-07	1.0352e-07	1.0352e-07	1.0352e-07	1.03521e-07	1.03521e-07	1.03521e-07	1.03521e-07	1.03521e-07	1.03521e-07
translation_BSU01040	3.53904e-06	3.53905e-06	3.53905e-06	3.53905e-06	3.53905e-06	3.53905e-06	3.53905e-06	3.53905e-06	3.53905e-06	3.53905e-06	3.53906e-06	3.53906e-06	3.53906e-06	3.53906e-06	3.53906e-06	3.53906e-06	3.53906e-06	3.53907e-06	3.53907e-06	3.53907e-06	3.53907e-06	3.53907e-06	3.53907e-06	3.53907e-06	3.53907e-06	3.53908e-06	3.53908e-06	3.53909e-06	3.53908e-06	3.53909e-06	3.53908e-06	3.53909e-06	3.53905e-06	3.53905e-06	3.53906e-06	3.53906e-06	3.53906e-06	3.53906e-06	3.53906e-06	3.53907e-06	3.53907e-06	3.53907e-06	3.53907e-06	3.53908e-06	3.53908e-06	3.53908e-06	3.53908e-06	3.53908e-06	3.53909e-06
translation_BSU01050	3.53904e-06	3.53905e-06	3.53905e-06	3.53905e-06	3.53905e-06	3.53905e-06	3.53905e-06	3.53905e-06	3.53905e-06	3.53905e-06	3.53906e-06	3.53906e-06	3.53906e-06	3.53906e-06	3.53906e-06	3.53906e-06	3.53906e-06	3.53907e-06	3.53907e-06	3.53907e-06	3.53907e-06	3.53907e-06	3.53907e-06	3.53907e-06	3.53907e-06	3.53908e-06	3.53908e-06	3.53909e-06	3.53908e-06	3.53909e-06	3.53908e-06	3.53909e-06	3.53905e-06	3.53905e-06	3.53906e-06	3.53906e-06	3.53906e-06	3.53906e-06	3.53906e-06	3.53907e-06	3.53907e-06	3.53907e-06	3.53907e-06	3.53908e-06	3.53908e-06	3.53908e-06	3.53908e-06	3.53908e-06	3.53909e-06
translation_BSU01070	3.81587e-08	3.81613e-08	3.81614e-08	3.81615e-08	3.81589e-08	3.81615e-08	3.81615e-08	3.81616e-08	3.81591e-08	3.81591e-08	3.81617e-08	3.81618e-08	3.81618e-08	3.81618e-08	3.81619e-08	3.8162e-08	3.81595e-08	3.81596e-08	3.81596e-08	3.81597e-08	3.81597e-08	3.81597e-08	3.81599e-08	3.81599e-08	3.81599e-08	3.81599e-08	3.81627e-08	3.81627e-08	3.81602e-08	3.81627e-08	3.81602e-08	3.81608e-08	3.81601e-08	3.81601e-08	3.81603e-08	3.81603e-08	3.81603e-08	3.81604e-08	3.81605e-08	3.81606e-08	3.81606e-08	3.81608e-08	3.81609e-08	3.8161e-08	3.8161e-08	3.8161e-08	3.8161e-08	3.8161e-08	3.81613e-08
translation_BSU01080	3.81587e-08	3.81613e-08	3.81614e-08	3.81615e-08	3.81589e-08	3.81615e-08	3.81615e-08	3.81616e-08	3.81591e-08	3.81591e-08	3.81617e-08	3.81618e-08	3.81618e-08	3.81618e-08	3.81619e-08	3.8162e-08	3.81595e-08	3.81596e-08	3.81596e-08	3.81597e-08	3.81597e-08	3.81597e-08	3.81599e-08	3.81599e-08	3.81599e-08	3.81599e-08	3.81627e-08	3.81627e-08	3.81602e-08	3.81627e-08	3.81602e-08	3.81608e-08	3.81601e-08	3.81601e-08	3.81603e-08	3.81603e-08	3.81603e-08	3.81604e-08	3.81605e-08	3.81606e-08	3.81606e-08	3.81608e-08	3.81609e-08	3.8161e-08	3.8161e-08	3.8161e-08	3.8161e-08	3.8161e-08	3.81613e-08
transcription_TU_BSU01080	1.11616e-09	1.11624e-09	1.11624e-09	1.11624e-09	1.11617e-09	1.11624e-09	1.11624e-09	1.11624e-09	1.11617e-09	1.11617e-09	1.11625e-09	1.11625e-09	1.11625e-09	1.11625e-09	1.11626e-09	1.11626e-09	1.11618e-09	1.11619e-09	1.11619e-09	1.11619e-09	1.11619e-09	1.11619e-09	1.11619e-09	1.1162e-09	1.1162e-09	1.1162e-09	1.11628e-09	1.11628e-09	1.1162e-09	1.11628e-09	1.1162e-09	1.11622e-09	1.11621e-09	1.11621e-09	1.11622e-09	1.11622e-09	1.11622e-09	1.11622e-09	1.11622e-09	1.11622e-09	1.11622e-09	1.11623e-09	1.11623e-09	1.11624e-09	1.11624e-09	1.11624e-09	1.11624e-09	1.11624e-09	1.11625e-09
translation_BSU01100	3.53904e-06	3.53905e-06	3.53905e-06	3.53905e-06	3.53905e-06	3.53905e-06	3.53905e-06	3.53905e-06	3.53905e-06	3.53905e-06	3.53906e-06	3.53906e-06	3.53906e-06	3.53906e-06	3.53906e-06	3.53906e-06	3.53906e-06	3.53907e-06	3.53907e-06	3.53907e-06	3.53907e-06	3.53907e-06	3.53907e-06	3.53907e-06	3.53907e-06	3.53908e-06	3.53908e-06	3.53909e-06	3.53908e-06	3.53909e-06	3.53908e-06	3.53909e-06	3.53905e-06	3.53905e-06	3.53906e-06	3.53906e-06	3.53906e-06	3.53906e-06	3.53906e-06	3.53907e-06	3.53907e-06	3.53907e-06	3.53907e-06	3.53908e-06	3.53908e-06	3.53908e-06	3.53908e-06	3.53908e-06	3.53909e-06
transcription_TU_BSU01100	1.03519e-07	1.03519e-07	1.03519e-07	1.03519e-07	1.03519e-07	1.03519e-07	1.03519e-07	1.03519e-07	1.03519e-07	1.03519e-07	1.03519e-07	1.03519e-07	1.03519e-07	1.03519e-07	1.03519e-07	1.03519e-07	1.03519e-07	1.03519e-07	1.03519e-07	1.03519e-07	1.03519e-07	1.0352e-07	1.0352e-07	1.0352e-07	1.0352e-07	1.0352e-07	1.0352e-07	1.0352e-07	1.0352e-07	1.0352e-07	1.0352e-07	1.0352e-07	1.0352e-07	1.0352e-07	1.0352e-07	1.0352e-07	1.0352e-07	1.0352e-07	1.0352e-07	1.0352e-07	1.0352e-07	1.0352e-07	1.0352e-07	1.03521e-07	1.03521e-07	1.03521e-07	1.03521e-07	1.03521e-07	1.03521e-07
translation_BSU01110	3.53904e-06	3.53905e-06	3.53905e-06	3.53905e-06	3.53905e-06	3.53905e-06	3.53905e-06	3.53905e-06	3.53905e-06	3.53905e-06	3.53906e-06	3.53906e-06	3.53906e-06	3.53906e-06	3.53906e-06	3.53906e-06	3.53906e-06	3.53907e-06	3.53907e-06	3.53907e-06	3.53907e-06	3.53907e-06	3.53907e-06	3.53907e-06	3.53907e-06	3.53908e-06	3.53908e-06	3.53909e-06	3.53908e-06	3.53909e-06	3.53908e-06	3.53909e-06	3.53905e-06	3.53905e-06	3.53906e-06	3.53906e-06	3.53906e-06	3.53906e-06	3.53906e-06	3.53907e-06	3.53907e-06	3.53907e-06	3.53907e-06	3.53908e-06	3.53908e-06	3.53908e-06	3.53908e-06	3.53908e-06	3.53909e-06
transcription_TU_BSU01110	1.03519e-07	1.03519e-07	1.03519e-07	1.03519e-07	1.03519e-07	1.03519e-07	1.03519e-07	1.03519e-07	1.03519e-07	1.03519e-07	1.03519e-07	1.03519e-07	1.03519e-07	1.03519e-07	1.03519e-07	1.03519e-07	1.03519e-07	1.03519e-07	1.03519e-07	1.03519e-07	1.03519e-07	1.0352e-07	1.0352e-07	1.0352e-07	1.0352e-07	1.0352e-07	1.0352e-07	1.0352e-07	1.0352e-07	1.0352e-07	1.0352e-07	1.0352e-07	1.0352e-07	1.0352e-07	1.0352e-07	1.0352e-07	1.0352e-07	1.0352e-07	1.0352e-07	1.0352e-07	1.0352e-07	1.0352e-07	1.0352e-07	1.03521e-07	1.03521e-07	1.03521e-07	1.03521e-07	1.03521e-07	1.03521e-07
translation_BSU01120	2.16663e-07	2.16663e-07	2.16663e-07	2.16663e-07	2.16663e-07	2.16663e-07	2.16663e-07	2.16663e-07	2.16663e-07	2.16663e-07	2.16664e-07	2.16664e-07	2.16664e-07	2.16664e-07	2.16664e-07	2.16664e-07	2.16664e-07	2.16664e-07	2.16664e-07	2.16664e-07	2.16664e-07	2.16665e-07	2.16665e-07	2.16665e-07	2.16665e-07	2.16665e-07	2.16665e-07	2.16665e-07	2.16665e-07	2.16665e-07	2.16665e-07	2.16666e-07	2.16662e-07	2.16662e-07	2.16662e-07	2.16662e-07	2.16662e-07	2.16662e-07	2.16663e-07	2.16663e-07	2.16663e-07	2.16663e-07	2.16663e-07	2.16663e-07	2.16663e-07	2.16663e-07	2.16663e-07	2.16663e-07	2.16664e-07
transcription_TU_BSU01120	6.33749e-09	6.3375e-09	6.33751e-09	6.33751e-09	6.3375e-09	6.33751e-09	6.33751e-09	6.33751e-09	6.33751e-09	6.33751e-09	6.33752e-09	6.33752e-09	6.33752e-09	6.33753e-09	6.33753e-09	6.33753e-09	6.33753e-09	6.33754e-09	6.33754e-09	6.33754e-09	6.33754e-09	6.33754e-09	6.33755e-09	6.33755e-09	6.33755e-09	6.33755e-09	6.33757e-09	6.33757e-09	6.33757e-09	6.33757e-09	6.33757e-09	6.33758e-09	6.33751e-09	6.33751e-09	6.33752e-09	6.33752e-09	6.33752e-09	6.33753e-09	6.33753e-09	6.33753e-09	6.33754e-09	6.33755e-09	6.33755e-09	6.33756e-09	6.33756e-09	6.33756e-09	6.33756e-09	6.33756e-09	6.33757e-09
translation_BSU01130	2.16663e-07	2.16663e-07	2.16663e-07	2.16663e-07	2.16663e-07	2.16663e-07	2.16663e-07	2.16663e-07	2.16663e-07	2.16663e-07	2.16664e-07	2.16664e-07	2.16664e-07	2.16664e-07	2.16664e-07	2.16664e-07	2.16664e-07	2.16664e-07	2.16664e-07	2.16664e-07	2.16664e-07	2.16665e-07	2.16665e-07	2.16665e-07	2.16665e-07	2.16665e-07	2.16665e-07	2.16665e-07	2.16665e-07	2.16665e-07	2.16665e-07	2.16666e-07	2.16662e-07	2.16662e-07	2.16662e-07	2.16662e-07	2.16662e-07	2.16662e-07	2.16663e-07	2.16663e-07	2.16663e-07	2.16663e-07	2.16663e-07	2.16663e-07	2.16663e-07	2.16663e-07	2.16663e-07	2.16663e-07	2.16664e-07
transcription_TU_BSU01130	6.33749e-09	6.3375e-09	6.33751e-09	6.33751e-09	6.3375e-09	6.33751e-09	6.33751e-09	6.33751e-09	6.33751e-09	6.33751e-09	6.33752e-09	6.33752e-09	6.33752e-09	6.33753e-09	6.33753e-09	6.33753e-09	6.33753e-09	6.33754e-09	6.33754e-09	6.33754e-09	6.33754e-09	6.33754e-09	6.33755e-09	6.33755e-09	6.33755e-09	6.33755e-09	6.33757e-09	6.33757e-09	6.33756e-09	6.33757e-09	6.33757e-09	6.33758e-09	6.33751e-09	6.33751e-09	6.33752e-09	6.33752e-09	6.33752e-09	6.33753e-09	6.33753e-09	6.33753e-09	6.33754e-09	6.33755e-09	6.33755e-09	6.33755e-09	6.33756e-09	6.33756e-09	6.33756e-09	6.33756e-09	6.33757e-09
translation_BSU01150	3.53904e-06	3.53905e-06	3.53905e-06	3.53905e-06	3.53905e-06	3.53905e-06	3.53905e-06	3.53905e-06	3.53905e-06	3.53905e-06	3.53906e-06	3.53906e-06	3.53906e-06	3.53906e-06	3.53906e-06	3.53906e-06	3.53906e-06	3.53907e-06	3.53907e-06	3.53907e-06	3.53907e-06	3.53907e-06	3.53907e-06	3.53907e-06	3.53907e-06	3.53908e-06	3.53908e-06	3.53909e-06	3.53908e-06	3.53909e-06	3.53908e-06	3.53909e-06	3.53905e-06	3.53905e-06	3.53906e-06	3.53906e-06	3.53906e-06	3.53906e-06	3.53906e-06	3.53907e-06	3.53907e-06	3.53907e-06	3.53907e-06	3.53908e-06	3.53908e-06	3.53908e-06	3.53908e-06	3.53908e-06	3.53909e-06
transcription_TU_BSU01150	1.03519e-07	1.03519e-07	1.03519e-07	1.03519e-07	1.03519e-07	1.03519e-07	1.03519e-07	1.03519e-07	1.03519e-07	1.03519e-07	1.03519e-07	1.03519e-07	1.03519e-07	1.03519e-07	1.03519e-07	1.03519e-07	1.03519e-07	1.03519e-07	1.03519e-07	1.03519e-07	1.03519e-07	1.0352e-07	1.0352e-07	1.0352e-07	1.0352e-07	1.0352e-07	1.0352e-07	1.0352e-07	1.0352e-07	1.0352e-07	1.0352e-07	1.0352e-07	1.0352e-07	1.0352e-07	1.0352e-07	1.0352e-07	1.0352e-07	1.0352e-07	1.0352e-07	1.0352e-07	1.0352e-07	1.0352e-07	1.0352e-07	1.03521e-07	1.03521e-07	1.03521e-07	1.03521e-07	1.03521e-07	1.03521e-07
translation_BSU01160	3.53904e-06	3.53905e-06	3.53905e-06	3.53905e-06	3.53905e-06	3.53905e-06	3.53905e-06	3.53905e-06	3.53905e-06	3.53905e-06	3.53906e-06	3.53906e-06	3.53906e-06	3.53906e-06	3.53906e-06	3.53906e-06	3.53906e-06	3.53907e-06	3.53907e-06	3.53907e-06	3.53907e-06	3.53907e-06	3.53907e-06	3.53907e-06	3.53907e-06	3.53908e-06	3.53908e-06	3.53909e-06	3.53908e-06	3.53909e-06	3.53908e-06	3.53909e-06	3.53905e-06	3.53905e-06	3.53906e-06	3.53906e-06	3.53906e-06	3.53906e-06	3.53906e-06	3.53907e-06	3.53907e-06	3.53907e-06	3.53907e-06	3.53908e-06	3.53908e-06	3.53908e-06	3.53908e-06	3.53908e-06	3.53909e-06
transcription_TU_BSU01160	1.03519e-07	1.03519e-07	1.03519e-07	1.03519e-07	1.03519e-07	1.03519e-07	1.03519e-07	1.03519e-07	1.03519e-07	1.03519e-07	1.03519e-07	1.03519e-07	1.03519e-07	1.03519e-07	1.03519e-07	1.03519e-07	1.03519e-07	1.03519e-07	1.03519e-07	1.03519e-07	1.03519e-07	1.0352e-07	1.0352e-07	1.0352e-07	1.0352e-07	1.0352e-07	1.0352e-07	1.0352e-07	1.0352e-07	1.0352e-07	1.0352e-07	1.0352e-07	1.0352e-07	1.0352e-07	1.0352e-07	1.0352e-07	1.0352e-07	1.0352e-07	1.0352e-07	1.0352e-07	1.0352e-07	1.0352e-07	1.0352e-07	1.03521e-07	1.03521e-07	1.03521e-07	1.03521e-07	1.03521e-07	1.03521e-07
translation_BSU01170	3.53904e-06	3.53905e-06	3.53905e-06	3.53905e-06	3.53905e-06	3.53905e-06	3.53905e-06	3.53905e-06	3.53905e-06	3.53905e-06	3.53906e-06	3.53906e-06	3.53906e-06	3.53906e-06	3.53906e-06	3.53906e-06	3.53906e-06	3.53907e-06	3.53907e-06	3.53907e-06	3.53907e-06	3.53907e-06	3.53907e-06	3.53907e-06	3.53907e-06	3.53908e-06	3.53908e-06	3.53909e-06	3.53908e-06	3.53909e-06	3.53908e-06	3.53909e-06	3.53905e-06	3.53905e-06	3.53906e-06	3.53906e-06	3.53906e-06	3.53906e-06	3.53906e-06	3.53907e-06	3.53907e-06	3.53907e-06	3.53907e-06	3.53908e-06	3.53908e-06	3.53908e-06	3.53908e-06	3.53908e-06	3.53909e-06
transcription_TU_BSU01170	1.03519e-07	1.03519e-07	1.03519e-07	1.03519e-07	1.03519e-07	1.03519e-07	1.03519e-07	1.03519e-07	1.03519e-07	1.03519e-07	1.03519e-07	1.03519e-07	1.03519e-07	1.03519e-07	1.03519e-07	1.03519e-07	1.03519e-07	1.03519e-07	1.03519e-07	1.03519e-07	1.03519e-07	1.0352e-07	1.0352e-07	1.0352e-07	1.0352e-07	1.0352e-07	1.0352e-07	1.0352e-07	1.0352e-07	1.0352e-07	1.0352e-07	1.0352e-07	1.0352e-07	1.0352e-07	1.0352e-07	1.0352e-07	1.0352e-07	1.0352e-07	1.0352e-07	1.0352e-07	1.0352e-07	1.0352e-07	1.0352e-07	1.03521e-07	1.03521e-07	1.03521e-07	1.03521e-07	1.03521e-07	1.03521e-07
translation_BSU01180	3.53904e-06	3.53905e-06	3.53905e-06	3.53905e-06	3.53905e-06	3.53905e-06	3.53905e-06	3.53905e-06	3.53905e-06	3.53905e-06	3.53906e-06	3.53906e-06	3.53906e-06	3.53906e-06	3.53906e-06	3.53906e-06	3.53906e-06	3.53907e-06	3.53907e-06	3.53907e-06	3.53907e-06	3.53907e-06	3.53907e-06	3.53907e-06	3.53907e-06	3.53908e-06	3.53908e-06	3.53909e-06	3.53908e-06	3.53909e-06	3.53908e-06	3.53909e-06	3.53905e-06	3.53905e-06	3.53906e-06	3.53906e-06	3.53906e-06	3.53906e-06	3.53906e-06	3.53907e-06	3.53907e-06	3.53907e-06	3.53907e-06	3.53908e-06	3.53908e-06	3.53908e-06	3.53908e-06	3.53908e-06	3.53909e-06
transcription_TU_BSU01180	1.03519e-07	1.03519e-07	1.03519e-07	1.03519e-07	1.03519e-07	1.03519e-07	1.03519e-07	1.03519e-07	1.03519e-07	1.03519e-07	1.03519e-07	1.03519e-07	1.03519e-07	1.03519e-07	1.03519e-07	1.03519e-07	1.03519e-07	1.03519e-07	1.03519e-07	1.03519e-07	1.03519e-07	1.0352e-07	1.0352e-07	1.0352e-07	1.0352e-07	1.0352e-07	1.0352e-07	1.0352e-07	1.0352e-07	1.0352e-07	1.0352e-07	1.0352e-07	1.0352e-07	1.0352e-07	1.0352e-07	1.0352e-07	1.0352e-07	1.0352e-07	1.0352e-07	1.0352e-07	1.0352e-07	1.0352e-07	1.0352e-07	1.03521e-07	1.03521e-07	1.03521e-07	1.03521e-07	1.03521e-07	1.03521e-07
translation_BSU01190	3.53904e-06	3.53905e-06	3.53905e-06	3.53905e-06	3.53905e-06	3.53905e-06	3.53905e-06	3.53905e-06	3.53905e-06	3.53905e-06	3.53906e-06	3.53906e-06	3.53906e-06	3.53906e-06	3.53906e-06	3.53906e-06	3.53906e-06	3.53907e-06	3.53907e-06	3.53907e-06	3.53907e-06	3.53907e-06	3.53907e-06	3.53907e-06	3.53907e-06	3.53908e-06	3.53908e-06	3.53909e-06	3.53908e-06	3.53909e-06	3.53908e-06	3.53909e-06	3.53905e-06	3.53905e-06	3.53906e-06	3.53906e-06	3.53906e-06	3.53906e-06	3.53906e-06	3.53907e-06	3.53907e-06	3.53907e-06	3.53907e-06	3.53908e-06	3.53908e-06	3.53908e-06	3.53908e-06	3.53908e-06	3.53909e-06
transcription_TU_BSU01190	1.03519e-07	1.03519e-07	1.03519e-07	1.03519e-07	1.03519e-07	1.03519e-07	1.03519e-07	1.03519e-07	1.03519e-07	1.03519e-07	1.03519e-07	1.03519e-07	1.03519e-07	1.03519e-07	1.03519e-07	1.03519e-07	1.03519e-07	1.03519e-07	1.03519e-07	1.03519e-07	1.03519e-07	1.0352e-07	1.0352e-07	1.0352e-07	1.0352e-07	1.0352e-07	1.0352e-07	1.0352e-07	1.0352e-07	1.0352e-07	1.0352e-07	1.0352e-07	1.0352e-07	1.0352e-07	1.0352e-07	1.0352e-07	1.0352e-07	1.0352e-07	1.0352e-07	1.0352e-07	1.0352e-07	1.0352e-07	1.0352e-07	1.03521e-07	1.03521e-07	1.03521e-07	1.03521e-07	1.03521e-07	1.03521e-07
translation_BSU01200	3.53904e-06	3.53905e-06	3.53905e-06	3.53905e-06	3.53905e-06	3.53905e-06	3.53905e-06	3.53905e-06	3.53905e-06	3.53905e-06	3.53906e-06	3.53906e-06	3.53906e-06	3.53906e-06	3.53906e-06	3.53906e-06	3.53906e-06	3.53907e-06	3.53907e-06	3.53907e-06	3.53907e-06	3.53907e-06	3.53907e-06	3.53907e-06	3.53907e-06	3.53908e-06	3.53908e-06	3.53909e-06	3.53908e-06	3.53909e-06	3.53908e-06	3.53909e-06	3.53905e-06	3.53905e-06	3.53906e-06	3.53906e-06	3.53906e-06	3.53906e-06	3.53906e-06	3.53907e-06	3.53907e-06	3.53907e-06	3.53907e-06	3.53908e-06	3.53908e-06	3.53908e-06	3.53908e-06	3.53908e-06	3.53909e-06
transcription_TU_BSU01200	1.03519e-07	1.03519e-07	1.03519e-07	1.03519e-07	1.03519e-07	1.03519e-07	1.03519e-07	1.03519e-07	1.03519e-07	1.03519e-07	1.03519e-07	1.03519e-07	1.03519e-07	1.03519e-07	1.03519e-07	1.03519e-07	1.03519e-07	1.03519e-07	1.03519e-07	1.03519e-07	1.03519e-07	1.0352e-07	1.0352e-07	1.0352e-07	1.0352e-07	1.0352e-07	1.0352e-07	1.0352e-07	1.0352e-07	1.0352e-07	1.0352e-07	1.0352e-07	1.0352e-07	1.0352e-07	1.0352e-07	1.0352e-07	1.0352e-07	1.0352e-07	1.0352e-07	1.0352e-07	1.0352e-07	1.0352e-07	1.0352e-07	1.03521e-07	1.03521e-07	1.03521e-07	1.03521e-07	1.03521e-07	1.03521e-07
translation_BSU01210	3.53904e-06	3.53905e-06	3.53905e-06	3.53905e-06	3.53905e-06	3.53905e-06	3.53905e-06	3.53905e-06	3.53905e-06	3.53905e-06	3.53906e-06	3.53906e-06	3.53906e-06	3.53906e-06	3.53906e-06	3.53906e-06	3.53906e-06	3.53907e-06	3.53907e-06	3.53907e-06	3.53907e-06	3.53907e-06	3.53907e-06	3.53907e-06	3.53907e-06	3.53908e-06	3.53908e-06	3.53909e-06	3.53908e-06	3.53909e-06	3.53908e-06	3.53909e-06	3.53905e-06	3.53905e-06	3.53906e-06	3.53906e-06	3.53906e-06	3.53906e-06	3.53906e-06	3.53907e-06	3.53907e-06	3.53907e-06	3.53907e-06	3.53908e-06	3.53908e-06	3.53908e-06	3.53908e-06	3.53908e-06	3.53909e-06
transcription_TU_BSU01210	1.03519e-07	1.03519e-07	1.03519e-07	1.03519e-07	1.03519e-07	1.03519e-07	1.03519e-07	1.03519e-07	1.03519e-07	1.03519e-07	1.03519e-07	1.03519e-07	1.03519e-07	1.03519e-07	1.03519e-07	1.03519e-07	1.03519e-07	1.03519e-07	1.03519e-07	1.03519e-07	1.03519e-07	1.0352e-07	1.0352e-07	1.0352e-07	1.0352e-07	1.0352e-07	1.0352e-07	1.0352e-07	1.0352e-07	1.0352e-07	1.0352e-07	1.0352e-07	1.0352e-07	1.0352e-07	1.0352e-07	1.0352e-07	1.0352e-07	1.0352e-07	1.0352e-07	1.0352e-07	1.0352e-07	1.0352e-07	1.0352e-07	1.03521e-07	1.03521e-07	1.03521e-07	1.03521e-07	1.03521e-07	1.03521e-07
translation_BSU01220	3.53904e-06	3.53905e-06	3.53905e-06	3.53905e-06	3.53905e-06	3.53905e-06	3.53905e-06	3.53905e-06	3.53905e-06	3.53905e-06	3.53906e-06	3.53906e-06	3.53906e-06	3.53906e-06	3.53906e-06	3.53906e-06	3.53906e-06	3.53907e-06	3.53907e-06	3.53907e-06	3.53907e-06	3.53907e-06	3.53907e-06	3.53907e-06	3.53907e-06	3.53908e-06	3.53908e-06	3.53909e-06	3.53908e-06	3.53909e-06	3.53908e-06	3.53909e-06	3.53905e-06	3.53905e-06	3.53906e-06	3.53906e-06	3.53906e-06	3.53906e-06	3.53906e-06	3.53907e-06	3.53907e-06	3.53907e-06	3.53907e-06	3.53908e-06	3.53908e-06	3.53908e-06	3.53908e-06	3.53908e-06	3.53909e-06
transcription_TU_BSU01220	1.03519e-07	1.03519e-07	1.03519e-07	1.03519e-07	1.03519e-07	1.03519e-07	1.03519e-07	1.03519e-07	1.03519e-07	1.03519e-07	1.03519e-07	1.03519e-07	1.03519e-07	1.03519e-07	1.03519e-07	1.03519e-07	1.03519e-07	1.03519e-07	1.03519e-07	1.03519e-07	1.03519e-07	1.0352e-07	1.0352e-07	1.0352e-07	1.0352e-07	1.0352e-07	1.0352e-07	1.0352e-07	1.0352e-07	1.0352e-07	1.0352e-07	1.0352e-07	1.0352e-07	1.0352e-07	1.0352e-07	1.0352e-07	1.0352e-07	1.0352e-07	1.0352e-07	1.0352e-07	1.0352e-07	1.0352e-07	1.0352e-07	1.03521e-07	1.03521e-07	1.03521e-07	1.03521e-07	1.03521e-07	1.03521e-07
translation_BSU01230	3.53904e-06	3.53905e-06	3.53905e-06	3.53905e-06	3.53905e-06	3.53905e-06	3.53905e-06	3.53905e-06	3.53905e-06	3.53905e-06	3.53906e-06	3.53906e-06	3.53906e-06	3.53906e-06	3.53906e-06	3.53906e-06	3.53906e-06	3.53907e-06	3.53907e-06	3.53907e-06	3.53907e-06	3.53907e-06	3.53907e-06	3.53907e-06	3.53907e-06	3.53908e-06	3.53908e-06	3.53909e-06	3.53908e-06	3.53909e-06	3.53908e-06	3.53909e-06	3.53905e-06	3.53905e-06	3.53906e-06	3.53906e-06	3.53906e-06	3.53906e-06	3.53906e-06	3.53907e-06	3.53907e-06	3.53907e-06	3.53907e-06	3.53908e-06	3.53908e-06	3.53908e-06	3.53908e-06	3.53908e-06	3.53909e-06
transcription_TU_BSU01230	1.03519e-07	1.03519e-07	1.03519e-07	1.03519e-07	1.03519e-07	1.03519e-07	1.03519e-07	1.03519e-07	1.03519e-07	1.03519e-07	1.03519e-07	1.03519e-07	1.03519e-07	1.03519e-07	1.03519e-07	1.03519e-07	1.03519e-07	1.03519e-07	1.03519e-07	1.03519e-07	1.03519e-07	1.0352e-07	1.0352e-07	1.0352e-07	1.0352e-07	1.0352e-07	1.0352e-07	1.0352e-07	1.0352e-07	1.0352e-07	1.0352e-07	1.0352e-07	1.0352e-07	1.0352e-07	1.0352e-07	1.0352e-07	1.0352e-07	1.0352e-07	1.0352e-07	1.0352e-07	1.0352e-07	1.0352e-07	1.0352e-07	1.03521e-07	1.03521e-07	1.03521e-07	1.03521e-07	1.03521e-07	1.03521e-07
translation_BSU01240	3.53904e-06	3.53905e-06	3.53905e-06	3.53905e-06	3.53905e-06	3.53905e-06	3.53905e-06	3.53905e-06	3.53905e-06	3.53905e-06	3.53906e-06	3.53906e-06	3.53906e-06	3.53906e-06	3.53906e-06	3.53906e-06	3.53906e-06	3.53907e-06	3.53907e-06	3.53907e-06	3.53907e-06	3.53907e-06	3.53907e-06	3.53907e-06	3.53907e-06	3.53908e-06	3.53908e-06	3.53909e-06	3.53908e-06	3.53909e-06	3.53908e-06	3.53909e-06	3.53905e-06	3.53905e-06	3.53906e-06	3.53906e-06	3.53906e-06	3.53906e-06	3.53906e-06	3.53907e-06	3.53907e-06	3.53907e-06	3.53907e-06	3.53908e-06	3.53908e-06	3.53908e-06	3.53908e-06	3.53908e-06	3.53909e-06
transcription_TU_BSU01240	1.03519e-07	1.03519e-07	1.03519e-07	1.03519e-07	1.03519e-07	1.03519e-07	1.03519e-07	1.03519e-07	1.03519e-07	1.03519e-07	1.03519e-07	1.03519e-07	1.03519e-07	1.03519e-07	1.03519e-07	1.03519e-07	1.03519e-07	1.03519e-07	1.03519e-07	1.03519e-07	1.03519e-07	1.0352e-07	1.0352e-07	1.0352e-07	1.0352e-07	1.0352e-07	1.0352e-07	1.0352e-07	1.0352e-07	1.0352e-07	1.0352e-07	1.0352e-07	1.0352e-07	1.0352e-07	1.0352e-07	1.0352e-07	1.0352e-07	1.0352e-07	1.0352e-07	1.0352e-07	1.0352e-07	1.0352e-07	1.0352e-07	1.03521e-07	1.03521e-07	1.03521e-07	1.03521e-07	1.03521e-07	1.03521e-07
translation_BSU01250	3.53904e-06	3.53905e-06	3.53905e-06	3.53905e-06	3.53905e-06	3.53905e-06	3.53905e-06	3.53905e-06	3.53905e-06	3.53905e-06	3.53906e-06	3.53906e-06	3.53906e-06	3.53906e-06	3.53906e-06	3.53906e-06	3.53906e-06	3.53907e-06	3.53907e-06	3.53907e-06	3.53907e-06	3.53907e-06	3.53907e-06	3.53907e-06	3.53907e-06	3.53908e-06	3.53908e-06	3.53909e-06	3.53908e-06	3.53909e-06	3.53908e-06	3.53909e-06	3.53905e-06	3.53905e-06	3.53906e-06	3.53906e-06	3.53906e-06	3.53906e-06	3.53906e-06	3.53907e-06	3.53907e-06	3.53907e-06	3.53907e-06	3.53908e-06	3.53908e-06	3.53908e-06	3.53908e-06	3.53908e-06	3.53909e-06
transcription_TU_BSU01250	1.03519e-07	1.03519e-07	1.03519e-07	1.03519e-07	1.03519e-07	1.03519e-07	1.03519e-07	1.03519e-07	1.03519e-07	1.03519e-07	1.03519e-07	1.03519e-07	1.03519e-07	1.03519e-07	1.03519e-07	1.03519e-07	1.03519e-07	1.03519e-07	1.03519e-07	1.03519e-07	1.03519e-07	1.0352e-07	1.0352e-07	1.0352e-07	1.0352e-07	1.0352e-07	1.0352e-07	1.0352e-07	1.0352e-07	1.0352e-07	1.0352e-07	1.0352e-07	1.0352e-07	1.0352e-07	1.0352e-07	1.0352e-07	1.0352e-07	1.0352e-07	1.0352e-07	1.0352e-07	1.0352e-07	1.0352e-07	1.0352e-07	1.03521e-07	1.03521e-07	1.03521e-07	1.03521e-07	1.03521e-07	1.03521e-07
translation_BSU01260	3.53904e-06	3.53905e-06	3.53905e-06	3.53905e-06	3.53905e-06	3.53905e-06	3.53905e-06	3.53905e-06	3.53905e-06	3.53905e-06	3.53906e-06	3.53906e-06	3.53906e-06	3.53906e-06	3.53906e-06	3.53906e-06	3.53906e-06	3.53907e-06	3.53907e-06	3.53907e-06	3.53907e-06	3.53907e-06	3.53907e-06	3.53907e-06	3.53907e-06	3.53908e-06	3.53908e-06	3.53909e-06	3.53908e-06	3.53909e-06	3.53908e-06	3.53909e-06	3.53905e-06	3.53905e-06	3.53906e-06	3.53906e-06	3.53906e-06	3.53906e-06	3.53906e-06	3.53907e-06	3.53907e-06	3.53907e-06	3.53907e-06	3.53908e-06	3.53908e-06	3.53908e-06	3.53908e-06	3.53908e-06	3.53909e-06
transcription_TU_BSU01260	1.03519e-07	1.03519e-07	1.03519e-07	1.03519e-07	1.03519e-07	1.03519e-07	1.03519e-07	1.03519e-07	1.03519e-07	1.03519e-07	1.03519e-07	1.03519e-07	1.03519e-07	1.03519e-07	1.03519e-07	1.03519e-07	1.03519e-07	1.03519e-07	1.03519e-07	1.03519e-07	1.03519e-07	1.0352e-07	1.0352e-07	1.0352e-07	1.0352e-07	1.0352e-07	1.0352e-07	1.0352e-07	1.0352e-07	1.0352e-07	1.0352e-07	1.0352e-07	1.0352e-07	1.0352e-07	1.0352e-07	1.0352e-07	1.0352e-07	1.0352e-07	1.0352e-07	1.0352e-07	1.0352e-07	1.0352e-07	1.0352e-07	1.03521e-07	1.03521e-07	1.03521e-07	1.03521e-07	1.03521e-07	1.03521e-07
translation_BSU01270	3.53904e-06	3.53905e-06	3.53905e-06	3.53905e-06	3.53905e-06	3.53905e-06	3.53905e-06	3.53905e-06	3.53905e-06	3.53905e-06	3.53906e-06	3.53906e-06	3.53906e-06	3.53906e-06	3.53906e-06	3.53906e-06	3.53906e-06	3.53907e-06	3.53907e-06	3.53907e-06	3.53907e-06	3.53907e-06	3.53907e-06	3.53907e-06	3.53907e-06	3.53908e-06	3.53908e-06	3.53909e-06	3.53908e-06	3.53909e-06	3.53908e-06	3.53909e-06	3.53905e-06	3.53905e-06	3.53906e-06	3.53906e-06	3.53906e-06	3.53906e-06	3.53906e-06	3.53907e-06	3.53907e-06	3.53907e-06	3.53907e-06	3.53908e-06	3.53908e-06	3.53908e-06	3.53908e-06	3.53908e-06	3.53909e-06
transcription_TU_BSU01270	1.03519e-07	1.03519e-07	1.03519e-07	1.03519e-07	1.03519e-07	1.03519e-07	1.03519e-07	1.03519e-07	1.03519e-07	1.03519e-07	1.03519e-07	1.03519e-07	1.03519e-07	1.03519e-07	1.03519e-07	1.03519e-07	1.03519e-07	1.03519e-07	1.03519e-07	1.03519e-07	1.03519e-07	1.0352e-07	1.0352e-07	1.0352e-07	1.0352e-07	1.0352e-07	1.0352e-07	1.0352e-07	1.0352e-07	1.0352e-07	1.0352e-07	1.0352e-07	1.0352e-07	1.0352e-07	1.0352e-07	1.0352e-07	1.0352e-07	1.0352e-07	1.0352e-07	1.0352e-07	1.0352e-07	1.0352e-07	1.0352e-07	1.03521e-07	1.03521e-07	1.03521e-07	1.03521e-07	1.03521e-07	1.03521e-07
translation_BSU01280	3.53904e-06	3.53905e-06	3.53905e-06	3.53905e-06	3.53905e-06	3.53905e-06	3.53905e-06	3.53905e-06	3.53905e-06	3.53905e-06	3.53906e-06	3.53906e-06	3.53906e-06	3.53906e-06	3.53906e-06	3.53906e-06	3.53906e-06	3.53907e-06	3.53907e-06	3.53907e-06	3.53907e-06	3.53907e-06	3.53907e-06	3.53907e-06	3.53907e-06	3.53908e-06	3.53908e-06	3.53909e-06	3.53908e-06	3.53909e-06	3.53908e-06	3.53909e-06	3.53905e-06	3.53905e-06	3.53906e-06	3.53906e-06	3.53906e-06	3.53906e-06	3.53906e-06	3.53907e-06	3.53907e-06	3.53907e-06	3.53907e-06	3.53908e-06	3.53908e-06	3.53908e-06	3.53908e-06	3.53908e-06	3.53909e-06
transcription_TU_BSU01280	1.03519e-07	1.03519e-07	1.03519e-07	1.03519e-07	1.03519e-07	1.03519e-07	1.03519e-07	1.03519e-07	1.03519e-07	1.03519e-07	1.03519e-07	1.03519e-07	1.03519e-07	1.03519e-07	1.03519e-07	1.03519e-07	1.03519e-07	1.03519e-07	1.03519e-07	1.03519e-07	1.03519e-07	1.0352e-07	1.0352e-07	1.0352e-07	1.0352e-07	1.0352e-07	1.0352e-07	1.0352e-07	1.0352e-07	1.0352e-07	1.0352e-07	1.0352e-07	1.0352e-07	1.0352e-07	1.0352e-07	1.0352e-07	1.0352e-07	1.0352e-07	1.0352e-07	1.0352e-07	1.0352e-07	1.0352e-07	1.0352e-07	1.03521e-07	1.03521e-07	1.03521e-07	1.03521e-07	1.03521e-07	1.03521e-07
translation_BSU01290	3.53904e-06	3.53905e-06	3.53905e-06	3.53905e-06	3.53905e-06	3.53905e-06	3.53905e-06	3.53905e-06	3.53905e-06	3.53905e-06	3.53906e-06	3.53906e-06	3.53906e-06	3.53906e-06	3.53906e-06	3.53906e-06	3.53906e-06	3.53907e-06	3.53907e-06	3.53907e-06	3.53907e-06	3.53907e-06	3.53907e-06	3.53907e-06	3.53907e-06	3.53908e-06	3.53908e-06	3.53909e-06	3.53908e-06	3.53909e-06	3.53908e-06	3.53909e-06	3.53905e-06	3.53905e-06	3.53906e-06	3.53906e-06	3.53906e-06	3.53906e-06	3.53906e-06	3.53907e-06	3.53907e-06	3.53907e-06	3.53907e-06	3.53908e-06	3.53908e-06	3.53908e-06	3.53908e-06	3.53908e-06	3.53909e-06
transcription_TU_BSU01290	1.03519e-07	1.03519e-07	1.03519e-07	1.03519e-07	1.03519e-07	1.03519e-07	1.03519e-07	1.03519e-07	1.03519e-07	1.03519e-07	1.03519e-07	1.03519e-07	1.03519e-07	1.03519e-07	1.03519e-07	1.03519e-07	1.03519e-07	1.03519e-07	1.03519e-07	1.03519e-07	1.03519e-07	1.0352e-07	1.0352e-07	1.0352e-07	1.0352e-07	1.0352e-07	1.0352e-07	1.0352e-07	1.0352e-07	1.0352e-07	1.0352e-07	1.0352e-07	1.0352e-07	1.0352e-07	1.0352e-07	1.0352e-07	1.0352e-07	1.0352e-07	1.0352e-07	1.0352e-07	1.0352e-07	1.0352e-07	1.0352e-07	1.03521e-07	1.03521e-07	1.03521e-07	1.03521e-07	1.03521e-07	1.03521e-07
translation_BSU01300	3.53904e-06	3.53905e-06	3.53905e-06	3.53905e-06	3.53905e-06	3.53905e-06	3.53905e-06	3.53905e-06	3.53905e-06	3.53905e-06	3.53906e-06	3.53906e-06	3.53906e-06	3.53906e-06	3.53906e-06	3.53906e-06	3.53906e-06	3.53907e-06	3.53907e-06	3.53907e-06	3.53907e-06	3.53907e-06	3.53907e-06	3.53907e-06	3.53907e-06	3.53908e-06	3.53908e-06	3.53909e-06	3.53908e-06	3.53909e-06	3.53908e-06	3.53909e-06	3.53905e-06	3.53905e-06	3.53906e-06	3.53906e-06	3.53906e-06	3.53906e-06	3.53906e-06	3.53907e-06	3.53907e-06	3.53907e-06	3.53907e-06	3.53908e-06	3.53908e-06	3.53908e-06	3.53908e-06	3.53908e-06	3.53909e-06
transcription_TU_BSU01300	1.03519e-07	1.03519e-07	1.03519e-07	1.03519e-07	1.03519e-07	1.03519e-07	1.03519e-07	1.03519e-07	1.03519e-07	1.03519e-07	1.03519e-07	1.03519e-07	1.03519e-07	1.03519e-07	1.03519e-07	1.03519e-07	1.03519e-07	1.03519e-07	1.03519e-07	1.03519e-07	1.03519e-07	1.0352e-07	1.0352e-07	1.0352e-07	1.0352e-07	1.0352e-07	1.0352e-07	1.0352e-07	1.0352e-07	1.0352e-07	1.0352e-07	1.0352e-07	1.0352e-07	1.0352e-07	1.0352e-07	1.0352e-07	1.0352e-07	1.0352e-07	1.0352e-07	1.0352e-07	1.0352e-07	1.0352e-07	1.0352e-07	1.03521e-07	1.03521e-07	1.03521e-07	1.03521e-07	1.03521e-07	1.03521e-07
translation_BSU01310	3.53904e-06	3.53905e-06	3.53905e-06	3.53905e-06	3.53905e-06	3.53905e-06	3.53905e-06	3.53905e-06	3.53905e-06	3.53905e-06	3.53906e-06	3.53906e-06	3.53906e-06	3.53906e-06	3.53906e-06	3.53906e-06	3.53906e-06	3.53907e-06	3.53907e-06	3.53907e-06	3.53907e-06	3.53907e-06	3.53907e-06	3.53907e-06	3.53907e-06	3.53908e-06	3.53908e-06	3.53909e-06	3.53908e-06	3.53909e-06	3.53908e-06	3.53909e-06	3.53905e-06	3.53905e-06	3.53906e-06	3.53906e-06	3.53906e-06	3.53906e-06	3.53906e-06	3.53907e-06	3.53907e-06	3.53907e-06	3.53907e-06	3.53908e-06	3.53908e-06	3.53908e-06	3.53908e-06	3.53908e-06	3.53909e-06
transcription_TU_BSU01310	1.03519e-07	1.03519e-07	1.03519e-07	1.03519e-07	1.03519e-07	1.03519e-07	1.03519e-07	1.03519e-07	1.03519e-07	1.03519e-07	1.03519e-07	1.03519e-07	1.03519e-07	1.03519e-07	1.03519e-07	1.03519e-07	1.03519e-07	1.03519e-07	1.03519e-07	1.03519e-07	1.03519e-07	1.0352e-07	1.0352e-07	1.0352e-07	1.0352e-07	1.0352e-07	1.0352e-07	1.0352e-07	1.0352e-07	1.0352e-07	1.0352e-07	1.0352e-07	1.0352e-07	1.0352e-07	1.0352e-07	1.0352e-07	1.0352e-07	1.0352e-07	1.0352e-07	1.0352e-07	1.0352e-07	1.0352e-07	1.0352e-07	1.03521e-07	1.03521e-07	1.03521e-07	1.03521e-07	1.03521e-07	1.03521e-07
translation_BSU01320	3.53904e-06	3.53905e-06	3.53905e-06	3.53905e-06	3.53905e-06	3.53905e-06	3.53905e-06	3.53905e-06	3.53905e-06	3.53905e-06	3.53906e-06	3.53906e-06	3.53906e-06	3.53906e-06	3.53906e-06	3.53906e-06	3.53906e-06	3.53907e-06	3.53907e-06	3.53907e-06	3.53907e-06	3.53907e-06	3.53907e-06	3.53907e-06	3.53907e-06	3.53908e-06	3.53908e-06	3.53909e-06	3.53908e-06	3.53909e-06	3.53908e-06	3.53909e-06	3.53905e-06	3.53905e-06	3.53906e-06	3.53906e-06	3.53906e-06	3.53906e-06	3.53906e-06	3.53907e-06	3.53907e-06	3.53907e-06	3.53907e-06	3.53908e-06	3.53908e-06	3.53908e-06	3.53908e-06	3.53908e-06	3.53909e-06
transcription_TU_BSU01320	1.03519e-07	1.03519e-07	1.03519e-07	1.03519e-07	1.03519e-07	1.03519e-07	1.03519e-07	1.03519e-07	1.03519e-07	1.03519e-07	1.03519e-07	1.03519e-07	1.03519e-07	1.03519e-07	1.03519e-07	1.03519e-07	1.03519e-07	1.03519e-07	1.03519e-07	1.03519e-07	1.03519e-07	1.0352e-07	1.0352e-07	1.0352e-07	1.0352e-07	1.0352e-07	1.0352e-07	1.0352e-07	1.0352e-07	1.0352e-07	1.0352e-07	1.0352e-07	1.0352e-07	1.0352e-07	1.0352e-07	1.0352e-07	1.0352e-07	1.0352e-07	1.0352e-07	1.0352e-07	1.0352e-07	1.0352e-07	1.0352e-07	1.03521e-07	1.03521e-07	1.03521e-07	1.03521e-07	1.03521e-07	1.03521e-07
translation_BSU01330	3.53904e-06	3.53905e-06	3.53905e-06	3.53905e-06	3.53905e-06	3.53905e-06	3.53905e-06	3.53905e-06	3.53905e-06	3.53905e-06	3.53906e-06	3.53906e-06	3.53906e-06	3.53906e-06	3.53906e-06	3.53906e-06	3.53906e-06	3.53907e-06	3.53907e-06	3.53907e-06	3.53907e-06	3.53907e-06	3.53907e-06	3.53907e-06	3.53907e-06	3.53908e-06	3.53908e-06	3.53909e-06	3.53908e-06	3.53909e-06	3.53908e-06	3.53909e-06	3.53905e-06	3.53905e-06	3.53906e-06	3.53906e-06	3.53906e-06	3.53906e-06	3.53906e-06	3.53907e-06	3.53907e-06	3.53907e-06	3.53907e-06	3.53908e-06	3.53908e-06	3.53908e-06	3.53908e-06	3.53908e-06	3.53909e-06
transcription_TU_BSU01330	1.03519e-07	1.03519e-07	1.03519e-07	1.03519e-07	1.03519e-07	1.03519e-07	1.03519e-07	1.03519e-07	1.03519e-07	1.03519e-07	1.03519e-07	1.03519e-07	1.03519e-07	1.03519e-07	1.03519e-07	1.03519e-07	1.03519e-07	1.03519e-07	1.03519e-07	1.03519e-07	1.03519e-07	1.0352e-07	1.0352e-07	1.0352e-07	1.0352e-07	1.0352e-07	1.0352e-07	1.0352e-07	1.0352e-07	1.0352e-07	1.0352e-07	1.0352e-07	1.0352e-07	1.0352e-07	1.0352e-07	1.0352e-07	1.0352e-07	1.0352e-07	1.0352e-07	1.0352e-07	1.0352e-07	1.0352e-07	1.0352e-07	1.03521e-07	1.03521e-07	1.03521e-07	1.03521e-07	1.03521e-07	1.03521e-07
translation_BSU01340	3.53904e-06	3.53905e-06	3.53905e-06	3.53905e-06	3.53905e-06	3.53905e-06	3.53905e-06	3.53905e-06	3.53905e-06	3.53905e-06	3.53906e-06	3.53906e-06	3.53906e-06	3.53906e-06	3.53906e-06	3.53906e-06	3.53906e-06	3.53907e-06	3.53907e-06	3.53907e-06	3.53907e-06	3.53907e-06	3.53907e-06	3.53907e-06	3.53907e-06	3.53908e-06	3.53908e-06	3.53909e-06	3.53908e-06	3.53909e-06	3.53908e-06	3.53909e-06	3.53905e-06	3.53905e-06	3.53906e-06	3.53906e-06	3.53906e-06	3.53906e-06	3.53906e-06	3.53907e-06	3.53907e-06	3.53907e-06	3.53907e-06	3.53908e-06	3.53908e-06	3.53908e-06	3.53908e-06	3.53908e-06	3.53909e-06
transcription_TU_BSU01340	1.03519e-07	1.03519e-07	1.03519e-07	1.03519e-07	1.03519e-07	1.03519e-07	1.03519e-07	1.03519e-07	1.03519e-07	1.03519e-07	1.03519e-07	1.03519e-07	1.03519e-07	1.03519e-07	1.03519e-07	1.03519e-07	1.03519e-07	1.03519e-07	1.03519e-07	1.03519e-07	1.03519e-07	1.0352e-07	1.0352e-07	1.0352e-07	1.0352e-07	1.0352e-07	1.0352e-07	1.0352e-07	1.0352e-07	1.0352e-07	1.0352e-07	1.0352e-07	1.0352e-07	1.0352e-07	1.0352e-07	1.0352e-07	1.0352e-07	1.0352e-07	1.0352e-07	1.0352e-07	1.0352e-07	1.0352e-07	1.0352e-07	1.03521e-07	1.03521e-07	1.03521e-07	1.03521e-07	1.03521e-07	1.03521e-07
translation_BSU01350	3.53904e-06	3.53905e-06	3.53905e-06	3.53905e-06	3.53905e-06	3.53905e-06	3.53905e-06	3.53905e-06	3.53905e-06	3.53905e-06	3.53906e-06	3.53906e-06	3.53906e-06	3.53906e-06	3.53906e-06	3.53906e-06	3.53906e-06	3.53907e-06	3.53907e-06	3.53907e-06	3.53907e-06	3.53907e-06	3.53907e-06	3.53907e-06	3.53907e-06	3.53908e-06	3.53908e-06	3.53909e-06	3.53908e-06	3.53909e-06	3.53908e-06	3.53909e-06	3.53905e-06	3.53905e-06	3.53906e-06	3.53906e-06	3.53906e-06	3.53906e-06	3.53906e-06	3.53907e-06	3.53907e-06	3.53907e-06	3.53907e-06	3.53908e-06	3.53908e-06	3.53908e-06	3.53908e-06	3.53908e-06	3.53909e-06
transcription_TU_BSU01350	1.03519e-07	1.03519e-07	1.03519e-07	1.03519e-07	1.03519e-07	1.03519e-07	1.03519e-07	1.03519e-07	1.03519e-07	1.03519e-07	1.03519e-07	1.03519e-07	1.03519e-07	1.03519e-07	1.03519e-07	1.03519e-07	1.03519e-07	1.03519e-07	1.03519e-07	1.03519e-07	1.03519e-07	1.0352e-07	1.0352e-07	1.0352e-07	1.0352e-07	1.0352e-07	1.0352e-07	1.0352e-07	1.0352e-07	1.0352e-07	1.0352e-07	1.0352e-07	1.0352e-07	1.0352e-07	1.0352e-07	1.0352e-07	1.0352e-07	1.0352e-07	1.0352e-07	1.0352e-07	1.0352e-07	1.0352e-07	1.0352e-07	1.03521e-07	1.03521e-07	1.03521e-07	1.03521e-07	1.03521e-07	1.03521e-07
translation_BSU01360	8.2442e-08	8.24422e-08	8.24431e-08	8.24434e-08	8.24434e-08	8.24436e-08	8.24438e-08	8.2444e-08	8.24442e-08	8.24446e-08	8.24448e-08	8.24453e-08	8.24455e-08	8.24455e-08	8.24463e-08	8.24467e-08	8.24472e-08	8.24477e-08	8.24479e-08	8.24481e-08	8.24481e-08	8.24487e-08	8.24495e-08	8.24495e-08	8.24497e-08	8.245e-08	8.24512e-08	8.24513e-08	8.24513e-08	8.24514e-08	8.24516e-08	8.24526e-08	8.24514e-08	8.24515e-08	8.24527e-08	8.24528e-08	8.24529e-08	8.24533e-08	8.24541e-08	8.24543e-08	8.24545e-08	8.24559e-08	8.24563e-08	8.24569e-08	8.2457e-08	8.2457e-08	8.24571e-08	8.24574e-08	8.24593e-08
transcription_TU_BSU01360	2.41147e-09	2.41148e-09	2.4115e-09	2.41151e-09	2.41151e-09	2.41152e-09	2.41152e-09	2.41153e-09	2.41153e-09	2.41154e-09	2.41155e-09	2.41157e-09	2.41157e-09	2.41157e-09	2.41159e-09	2.41161e-09	2.41162e-09	2.41164e-09	2.41164e-09	2.41165e-09	2.41165e-09	2.41166e-09	2.41169e-09	2.41169e-09	2.41169e-09	2.4117e-09	2.41174e-09	2.41174e-09	2.41174e-09	2.41174e-09	2.41175e-09	2.41178e-09	2.41176e-09	2.41176e-09	2.4118e-09	2.4118e-09	2.4118e-09	2.41182e-09	2.41184e-09	2.41185e-09	2.41185e-09	2.41189e-09	2.4119e-09	2.41192e-09	2.41193e-09	2.41193e-09	2.41193e-09	2.41194e-09	2.41199e-09
translation_BSU01370	2.95442e-07	2.95442e-07	2.95443e-07	2.95443e-07	2.95442e-07	2.95443e-07	2.95443e-07	2.95443e-07	2.95442e-07	2.95443e-07	2.95443e-07	2.95443e-07	2.95443e-07	2.95443e-07	2.95444e-07	2.95444e-07	2.95444e-07	2.95444e-07	2.95444e-07	2.95444e-07	2.95444e-07	2.95444e-07	2.95444e-07	2.95444e-07	2.95444e-07	2.95445e-07	2.95445e-07	2.95445e-07	2.95445e-07	2.95446e-07	2.95445e-07	2.95446e-07	2.9544e-07	2.9544e-07	2.95441e-07	2.95441e-07	2.95441e-07	2.95441e-07	2.95441e-07	2.95441e-07	2.95441e-07	2.95442e-07	2.95442e-07	2.95442e-07	2.95442e-07	2.95442e-07	2.95442e-07	2.95442e-07	2.95443e-07
transcription_TU_BSU01370	8.64181e-09	8.64183e-09	8.64184e-09	8.64184e-09	8.64183e-09	8.64185e-09	8.64185e-09	8.64185e-09	8.64184e-09	8.64184e-09	8.64186e-09	8.64186e-09	8.64187e-09	8.64187e-09	8.64187e-09	8.64188e-09	8.64187e-09	8.64187e-09	8.64188e-09	8.64188e-09	8.64188e-09	8.64188e-09	8.64189e-09	8.64189e-09	8.64189e-09	8.6419e-09	8.64193e-09	8.64193e-09	8.64191e-09	8.64193e-09	8.64191e-09	8.64193e-09	8.64184e-09	8.64184e-09	8.64185e-09	8.64185e-09	8.64185e-09	8.64186e-09	8.64186e-09	8.64187e-09	8.64187e-09	8.64188e-09	8.64189e-09	8.64189e-09	8.64189e-09	8.64189e-09	8.6419e-09	8.6419e-09	8.64192e-09
translation_BSU01380	5.23147e-11	5.23158e-11	5.23158e-11	5.23158e-11	5.23148e-11	5.23159e-11	5.23159e-11	5.23159e-11	5.23148e-11	5.23149e-11	5.23159e-11	5.2316e-11	5.2316e-11	5.2316e-11	5.2316e-11	5.2316e-11	5.2315e-11	5.2315e-11	5.2315e-11	5.2315e-11	5.23151e-11	5.23151e-11	5.23151e-11	5.23151e-11	5.23151e-11	5.23152e-11	5.23163e-11	5.23163e-11	5.23152e-11	5.23163e-11	5.23152e-11	5.23153e-11	5.23142e-11	5.23142e-11	5.23143e-11	5.23143e-11	5.23143e-11	5.23143e-11	5.23144e-11	5.23144e-11	5.23144e-11	5.23145e-11	5.23145e-11	5.23145e-11	5.23145e-11	5.23145e-11	5.23146e-11	5.23146e-11	5.23147e-11
transcription_TU_BSU01380	1.53023e-12	1.53026e-12	1.53026e-12	1.53026e-12	1.53023e-12	1.53026e-12	1.53026e-12	1.53027e-12	1.53023e-12	1.53024e-12	1.53027e-12	1.53027e-12	1.53027e-12	1.53027e-12	1.53027e-12	1.53027e-12	1.53024e-12	1.53024e-12	1.53024e-12	1.53024e-12	1.53024e-12	1.53024e-12	1.53024e-12	1.53024e-12	1.53024e-12	1.53024e-12	1.53028e-12	1.53028e-12	1.53025e-12	1.53028e-12	1.53025e-12	1.53025e-12	1.53023e-12	1.53023e-12	1.53023e-12	1.53023e-12	1.53023e-12	1.53023e-12	1.53023e-12	1.53023e-12	1.53023e-12	1.53024e-12	1.53024e-12	1.53024e-12	1.53024e-12	1.53024e-12	1.53024e-12	1.53024e-12	1.53024e-12
translation_BSU01390	8.6458e-10	8.64576e-10	8.64576e-10	8.64576e-10	8.64581e-10	8.64576e-10	8.64576e-10	8.64576e-10	8.64581e-10	8.64581e-10	8.64577e-10	8.64577e-10	8.64577e-10	8.64577e-10	8.64577e-10	8.64577e-10	8.64582e-10	8.64582e-10	8.64582e-10	8.64582e-10	8.64582e-10	8.64583e-10	8.64583e-10	8.64583e-10	8.64583e-10	8.64583e-10	8.64579e-10	8.64579e-10	8.64583e-10	8.64579e-10	8.64584e-10	8.64584e-10	8.64568e-10	8.64568e-10	8.64569e-10	8.64569e-10	8.64569e-10	8.64569e-10	8.64569e-10	8.64569e-10	8.6457e-10	8.6457e-10	8.6457e-10	8.6457e-10	8.6457e-10	8.6457e-10	8.64571e-10	8.64571e-10	8.64571e-10
transcription_TU_BSU01390	2.52894e-11	2.52893e-11	2.52893e-11	2.52893e-11	2.52894e-11	2.52893e-11	2.52893e-11	2.52893e-11	2.52894e-11	2.52894e-11	2.52893e-11	2.52893e-11	2.52893e-11	2.52893e-11	2.52893e-11	2.52893e-11	2.52894e-11	2.52895e-11	2.52895e-11	2.52895e-11	2.52895e-11	2.52895e-11	2.52895e-11	2.52895e-11	2.52895e-11	2.52895e-11	2.52894e-11	2.52894e-11	2.52895e-11	2.52894e-11	2.52895e-11	2.52895e-11	2.52892e-11	2.52892e-11	2.52893e-11	2.52893e-11	2.52893e-11	2.52893e-11	2.52893e-11	2.52893e-11	2.52893e-11	2.52893e-11	2.52893e-11	2.52893e-11	2.52893e-11	2.52893e-11	2.52893e-11	2.52893e-11	2.52893e-11
translation_BSU01400	3.53904e-06	3.53905e-06	3.53905e-06	3.53905e-06	3.53905e-06	3.53905e-06	3.53905e-06	3.53905e-06	3.53905e-06	3.53905e-06	3.53906e-06	3.53906e-06	3.53906e-06	3.53906e-06	3.53906e-06	3.53906e-06	3.53906e-06	3.53907e-06	3.53907e-06	3.53907e-06	3.53907e-06	3.53907e-06	3.53907e-06	3.53907e-06	3.53907e-06	3.53908e-06	3.53908e-06	3.53909e-06	3.53908e-06	3.53909e-06	3.53908e-06	3.53909e-06	3.53905e-06	3.53905e-06	3.53906e-06	3.53906e-06	3.53906e-06	3.53906e-06	3.53906e-06	3.53907e-06	3.53907e-06	3.53907e-06	3.53907e-06	3.53908e-06	3.53908e-06	3.53908e-06	3.53908e-06	3.53908e-06	3.53909e-06
transcription_TU_BSU01400	1.03519e-07	1.03519e-07	1.03519e-07	1.03519e-07	1.03519e-07	1.03519e-07	1.03519e-07	1.03519e-07	1.03519e-07	1.03519e-07	1.03519e-07	1.03519e-07	1.03519e-07	1.03519e-07	1.03519e-07	1.03519e-07	1.03519e-07	1.03519e-07	1.03519e-07	1.03519e-07	1.03519e-07	1.0352e-07	1.0352e-07	1.0352e-07	1.0352e-07	1.0352e-07	1.0352e-07	1.0352e-07	1.0352e-07	1.0352e-07	1.0352e-07	1.0352e-07	1.0352e-07	1.0352e-07	1.0352e-07	1.0352e-07	1.0352e-07	1.0352e-07	1.0352e-07	1.0352e-07	1.0352e-07	1.0352e-07	1.0352e-07	1.03521e-07	1.03521e-07	1.03521e-07	1.03521e-07	1.03521e-07	1.03521e-07
translation_BSU01410	3.53904e-06	3.53905e-06	3.53905e-06	3.53905e-06	3.53905e-06	3.53905e-06	3.53905e-06	3.53905e-06	3.53905e-06	3.53905e-06	3.53906e-06	3.53906e-06	3.53906e-06	3.53906e-06	3.53906e-06	3.53906e-06	3.53906e-06	3.53907e-06	3.53907e-06	3.53907e-06	3.53907e-06	3.53907e-06	3.53907e-06	3.53907e-06	3.53907e-06	3.53908e-06	3.53908e-06	3.53909e-06	3.53908e-06	3.53909e-06	3.53908e-06	3.53909e-06	3.53905e-06	3.53905e-06	3.53906e-06	3.53906e-06	3.53906e-06	3.53906e-06	3.53906e-06	3.53907e-06	3.53907e-06	3.53907e-06	3.53907e-06	3.53908e-06	3.53908e-06	3.53908e-06	3.53908e-06	3.53908e-06	3.53909e-06
transcription_TU_BSU01410	1.03519e-07	1.03519e-07	1.03519e-07	1.03519e-07	1.03519e-07	1.03519e-07	1.03519e-07	1.03519e-07	1.03519e-07	1.03519e-07	1.03519e-07	1.03519e-07	1.03519e-07	1.03519e-07	1.03519e-07	1.03519e-07	1.03519e-07	1.03519e-07	1.03519e-07	1.03519e-07	1.03519e-07	1.0352e-07	1.0352e-07	1.0352e-07	1.0352e-07	1.0352e-07	1.0352e-07	1.0352e-07	1.0352e-07	1.0352e-07	1.0352e-07	1.0352e-07	1.0352e-07	1.0352e-07	1.0352e-07	1.0352e-07	1.0352e-07	1.0352e-07	1.0352e-07	1.0352e-07	1.0352e-07	1.0352e-07	1.0352e-07	1.03521e-07	1.03521e-07	1.03521e-07	1.03521e-07	1.03521e-07	1.03521e-07
translation_BSU01420	3.53904e-06	3.53905e-06	3.53905e-06	3.53905e-06	3.53905e-06	3.53905e-06	3.53905e-06	3.53905e-06	3.53905e-06	3.53905e-06	3.53906e-06	3.53906e-06	3.53906e-06	3.53906e-06	3.53906e-06	3.53906e-06	3.53906e-06	3.53907e-06	3.53907e-06	3.53907e-06	3.53907e-06	3.53907e-06	3.53907e-06	3.53907e-06	3.53907e-06	3.53908e-06	3.53908e-06	3.53909e-06	3.53908e-06	3.53909e-06	3.53908e-06	3.53909e-06	3.53905e-06	3.53905e-06	3.53906e-06	3.53906e-06	3.53906e-06	3.53906e-06	3.53906e-06	3.53907e-06	3.53907e-06	3.53907e-06	3.53907e-06	3.53908e-06	3.53908e-06	3.53908e-06	3.53908e-06	3.53908e-06	3.53909e-06
transcription_TU_BSU01420	1.03519e-07	1.03519e-07	1.03519e-07	1.03519e-07	1.03519e-07	1.03519e-07	1.03519e-07	1.03519e-07	1.03519e-07	1.03519e-07	1.03519e-07	1.03519e-07	1.03519e-07	1.03519e-07	1.03519e-07	1.03519e-07	1.03519e-07	1.03519e-07	1.03519e-07	1.03519e-07	1.03519e-07	1.0352e-07	1.0352e-07	1.0352e-07	1.0352e-07	1.0352e-07	1.0352e-07	1.0352e-07	1.0352e-07	1.0352e-07	1.0352e-07	1.0352e-07	1.0352e-07	1.0352e-07	1.0352e-07	1.0352e-07	1.0352e-07	1.0352e-07	1.0352e-07	1.0352e-07	1.0352e-07	1.0352e-07	1.0352e-07	1.03521e-07	1.03521e-07	1.03521e-07	1.03521e-07	1.03521e-07	1.03521e-07
translation_BSU01430	3.81587e-08	3.81613e-08	3.81614e-08	3.81615e-08	3.81589e-08	3.81615e-08	3.81615e-08	3.81616e-08	3.81591e-08	3.81591e-08	3.81617e-08	3.81618e-08	3.81618e-08	3.81618e-08	3.81619e-08	3.8162e-08	3.81595e-08	3.81596e-08	3.81596e-08	3.81597e-08	3.81597e-08	3.81597e-08	3.81599e-08	3.81599e-08	3.81599e-08	3.81599e-08	3.81627e-08	3.81627e-08	3.81602e-08	3.81627e-08	3.81602e-08	3.81608e-08	3.81601e-08	3.81601e-08	3.81603e-08	3.81603e-08	3.81603e-08	3.81604e-08	3.81605e-08	3.81606e-08	3.81606e-08	3.81608e-08	3.81609e-08	3.8161e-08	3.8161e-08	3.8161e-08	3.8161e-08	3.8161e-08	3.81613e-08
transcription_TU_BSU01430	1.11616e-09	1.11624e-09	1.11624e-09	1.11624e-09	1.11617e-09	1.11624e-09	1.11624e-09	1.11624e-09	1.11617e-09	1.11617e-09	1.11625e-09	1.11625e-09	1.11625e-09	1.11625e-09	1.11626e-09	1.11626e-09	1.11618e-09	1.11619e-09	1.11619e-09	1.11619e-09	1.11619e-09	1.11619e-09	1.11619e-09	1.1162e-09	1.1162e-09	1.1162e-09	1.11628e-09	1.11628e-09	1.1162e-09	1.11628e-09	1.1162e-09	1.11622e-09	1.11621e-09	1.11621e-09	1.11622e-09	1.11622e-09	1.11622e-09	1.11622e-09	1.11622e-09	1.11622e-09	1.11622e-09	1.11623e-09	1.11623e-09	1.11624e-09	1.11624e-09	1.11624e-09	1.11624e-09	1.11624e-09	1.11625e-09
translation_BSU01440	3.53904e-06	3.53905e-06	3.53905e-06	3.53905e-06	3.53905e-06	3.53905e-06	3.53905e-06	3.53905e-06	3.53905e-06	3.53905e-06	3.53906e-06	3.53906e-06	3.53906e-06	3.53906e-06	3.53906e-06	3.53906e-06	3.53906e-06	3.53907e-06	3.53907e-06	3.53907e-06	3.53907e-06	3.53907e-06	3.53907e-06	3.53907e-06	3.53907e-06	3.53908e-06	3.53908e-06	3.53909e-06	3.53908e-06	3.53909e-06	3.53908e-06	3.53909e-06	3.53905e-06	3.53905e-06	3.53906e-06	3.53906e-06	3.53906e-06	3.53906e-06	3.53906e-06	3.53907e-06	3.53907e-06	3.53907e-06	3.53907e-06	3.53908e-06	3.53908e-06	3.53908e-06	3.53908e-06	3.53908e-06	3.53909e-06
transcription_TU_BSU01440	1.03519e-07	1.03519e-07	1.03519e-07	1.03519e-07	1.03519e-07	1.03519e-07	1.03519e-07	1.03519e-07	1.03519e-07	1.03519e-07	1.03519e-07	1.03519e-07	1.03519e-07	1.03519e-07	1.03519e-07	1.03519e-07	1.03519e-07	1.03519e-07	1.03519e-07	1.03519e-07	1.03519e-07	1.0352e-07	1.0352e-07	1.0352e-07	1.0352e-07	1.0352e-07	1.0352e-07	1.0352e-07	1.0352e-07	1.0352e-07	1.0352e-07	1.0352e-07	1.0352e-07	1.0352e-07	1.0352e-07	1.0352e-07	1.0352e-07	1.0352e-07	1.0352e-07	1.0352e-07	1.0352e-07	1.0352e-07	1.0352e-07	1.03521e-07	1.03521e-07	1.03521e-07	1.03521e-07	1.03521e-07	1.03521e-07
translation_BSU01490	3.53904e-06	3.53905e-06	3.53905e-06	3.53905e-06	3.53905e-06	3.53905e-06	3.53905e-06	3.53905e-06	3.53905e-06	3.53905e-06	3.53906e-06	3.53906e-06	3.53906e-06	3.53906e-06	3.53906e-06	3.53906e-06	3.53906e-06	3.53907e-06	3.53907e-06	3.53907e-06	3.53907e-06	3.53907e-06	3.53907e-06	3.53907e-06	3.53907e-06	3.53908e-06	3.53908e-06	3.53909e-06	3.53908e-06	3.53909e-06	3.53908e-06	3.53909e-06	3.53905e-06	3.53905e-06	3.53906e-06	3.53906e-06	3.53906e-06	3.53906e-06	3.53906e-06	3.53907e-06	3.53907e-06	3.53907e-06	3.53907e-06	3.53908e-06	3.53908e-06	3.53908e-06	3.53908e-06	3.53908e-06	3.53909e-06
transcription_TU_BSU01490	1.03519e-07	1.03519e-07	1.03519e-07	1.03519e-07	1.03519e-07	1.03519e-07	1.03519e-07	1.03519e-07	1.03519e-07	1.03519e-07	1.03519e-07	1.03519e-07	1.03519e-07	1.03519e-07	1.03519e-07	1.03519e-07	1.03519e-07	1.03519e-07	1.03519e-07	1.03519e-07	1.03519e-07	1.0352e-07	1.0352e-07	1.0352e-07	1.0352e-07	1.0352e-07	1.0352e-07	1.0352e-07	1.0352e-07	1.0352e-07	1.0352e-07	1.0352e-07	1.0352e-07	1.0352e-07	1.0352e-07	1.0352e-07	1.0352e-07	1.0352e-07	1.0352e-07	1.0352e-07	1.0352e-07	1.0352e-07	1.0352e-07	1.03521e-07	1.03521e-07	1.03521e-07	1.03521e-07	1.03521e-07	1.03521e-07
translation_BSU01500	3.53904e-06	3.53905e-06	3.53905e-06	3.53905e-06	3.53905e-06	3.53905e-06	3.53905e-06	3.53905e-06	3.53905e-06	3.53905e-06	3.53906e-06	3.53906e-06	3.53906e-06	3.53906e-06	3.53906e-06	3.53906e-06	3.53906e-06	3.53907e-06	3.53907e-06	3.53907e-06	3.53907e-06	3.53907e-06	3.53907e-06	3.53907e-06	3.53907e-06	3.53908e-06	3.53908e-06	3.53909e-06	3.53908e-06	3.53909e-06	3.53908e-06	3.53909e-06	3.53905e-06	3.53905e-06	3.53906e-06	3.53906e-06	3.53906e-06	3.53906e-06	3.53906e-06	3.53907e-06	3.53907e-06	3.53907e-06	3.53907e-06	3.53908e-06	3.53908e-06	3.53908e-06	3.53908e-06	3.53908e-06	3.53909e-06
transcription_TU_BSU01500	1.03519e-07	1.03519e-07	1.03519e-07	1.03519e-07	1.03519e-07	1.03519e-07	1.03519e-07	1.03519e-07	1.03519e-07	1.03519e-07	1.03519e-07	1.03519e-07	1.03519e-07	1.03519e-07	1.03519e-07	1.03519e-07	1.03519e-07	1.03519e-07	1.03519e-07	1.03519e-07	1.03519e-07	1.0352e-07	1.0352e-07	1.0352e-07	1.0352e-07	1.0352e-07	1.0352e-07	1.0352e-07	1.0352e-07	1.0352e-07	1.0352e-07	1.0352e-07	1.0352e-07	1.0352e-07	1.0352e-07	1.0352e-07	1.0352e-07	1.0352e-07	1.0352e-07	1.0352e-07	1.0352e-07	1.0352e-07	1.0352e-07	1.03521e-07	1.03521e-07	1.03521e-07	1.03521e-07	1.03521e-07	1.03521e-07
translation_BSU01530	0	0	0	0	0	0	0	0	0	0	0	0	0	0	0	0	0	0	0	0	0	0	0	0	0	0	0	0	0	0	0	0	0	0	0	0	0	0	0	0	0	0	0	0	0	0	0	0	0
transcription_TU_BSU_rRNA_23	0	0	0	0	0	0	0	0	0	0	0	0	0	0	0	0	0	0	0	0	0	0	0	0	0	0	0	0	0	0	0	0	0	0	0	0	0	0	0	0	0	0	0	0	0	0	0	0	0
transcription_TU_BSU_rRNA_14	0	0	0	0	0	0	0	0	0	0	0	0	0	0	0	0	0	0	0	0	0	0	0	0	0	0	0	0	0	0	0	0	0	0	0	0	0	0	0	0	0	0	0	0	0	0	0	0	0
transcription_TU_BSU_rRNA_15	0	0	0	0	0	0	0	0	0	0	0	0	0	0	0	0	0	0	0	0	0	0	0	0	0	0	0	0	0	0	0	0	0	0	0	0	0	0	0	0	0	0	0	0	0	0	0	0	0
transcription_TU_BSU_tRNA_23	0	0	0	0	0	0	0	0	0	0	0	0	0	0	0	0	0	0	0	0	0	0	0	0	0	0	0	0	0	0	0	0	0	0	0	0	0	0	0	0	0	0	0	0	0	0	0	0	0
transcription_TU_BSU_tRNA_24	1.62816e-06	1.62816e-06	1.62816e-06	1.62816e-06	1.62817e-06	1.62816e-06	1.62816e-06	1.62816e-06	1.62817e-06	1.62817e-06	1.62816e-06	1.62817e-06	1.62817e-06	1.62817e-06	1.62817e-06	1.62817e-06	1.62818e-06	1.62818e-06	1.62818e-06	1.62818e-06	1.62818e-06	1.62818e-06	1.62818e-06	1.62818e-06	1.62818e-06	1.62818e-06	1.62818e-06	1.62818e-06	1.62819e-06	1.62818e-06	1.62819e-06	1.62819e-06	1.62818e-06	1.62818e-06	1.62818e-06	1.62818e-06	1.62818e-06	1.62818e-06	1.62818e-06	1.62818e-06	1.62818e-06	1.62819e-06	1.62819e-06	1.62819e-06	1.62819e-06	1.62819e-06	1.62819e-06	1.62819e-06	1.6282e-06
transcription_TU_BSU_tRNA_25	7.40108e-07	1.56009e-06	1.93925e-06	1.5601e-06	7.4011e-07	1.5601e-06	1.05727e-06	1.5601e-06	7.40111e-07	7.40111e-07	1.5601e-06	1.5601e-06	1.5601e-06	1.5601e-06	1.56011e-06	1.56011e-06	1.56008e-06	1.56008e-06	1.03908e-06	1.56008e-06	1.03908e-06	1.56009e-06	1.03908e-06	1.56009e-06	1.56009e-06	1.93925e-06	1.93928e-06	1.93928e-06	1.93925e-06	7.40119e-07	1.93925e-06	1.03908e-06	1.05727e-06	1.41823e-06	1.57828e-06	1.05727e-06	1.05727e-06	1.93924e-06	7.40115e-07	7.40115e-07	7.40115e-07	7.40116e-07	7.40117e-07	7.40118e-07	7.40118e-07	7.40118e-07	7.40118e-07	7.40118e-07	7.4012e-07
transcription_TU_BSU_tRNA_26	6.07e-07	6.71183e-07	8.57809e-07	4.29776e-07	6.07001e-07	1.08186e-06	8.40454e-07	7.72053e-07	1.3369e-06	1.3369e-06	8.40455e-07	4.29778e-07	8.40456e-07	1.15026e-06	1.15027e-06	4.29779e-07	9.26222e-07	9.26223e-07	1.26851e-06	1.33691e-06	9.49289e-07	1.33691e-06	9.49289e-07	1.33691e-06	1.33691e-06	1.33691e-06	1.3369e-06	1.3369e-06	1.33691e-06	1.02709e-06	1.33691e-06	9.26227e-07	9.75522e-07	8.15655e-07	1.3369e-06	1.29474e-06	1.29474e-06	6.65712e-07	6.71192e-07	1.29474e-06	1.3369e-06	6.71193e-07	9.07121e-07	9.07121e-07	6.71194e-07	6.71194e-07	1.29474e-06	1.29474e-06	6.71195e-07
transcription_TU_BSU_tRNA_27	9.07148e-07	9.07161e-07	9.07162e-07	9.07163e-07	9.0715e-07	9.07163e-07	9.07163e-07	9.07164e-07	9.07151e-07	9.07152e-07	9.07165e-07	9.07166e-07	9.07166e-07	9.07166e-07	9.07167e-07	9.07168e-07	9.07156e-07	9.07157e-07	9.07157e-07	9.07157e-07	9.07157e-07	9.07158e-07	9.07159e-07	9.0716e-07	9.0716e-07	9.0716e-07	9.07175e-07	9.07175e-07	9.07162e-07	9.07175e-07	9.07163e-07	9.07165e-07	9.07154e-07	9.07154e-07	9.07156e-07	9.07156e-07	9.07156e-07	9.07157e-07	9.07158e-07	9.07159e-07	9.07159e-07	9.07161e-07	9.07162e-07	9.07163e-07	9.07163e-07	9.07163e-07	9.07163e-07	9.07163e-07	9.07166e-07
transcription_TU_BSU_tRNA_28	1.80492e-06	7.21623e-07	4.057e-07	4.05701e-07	1.80492e-06	7.21624e-07	4.05701e-07	7.21625e-07	0	0	0	0	0	7.21626e-07	4.05702e-07	4.05703e-07	0	0	7.21624e-07	0	1.40741e-06	0	1.40741e-06	0	0	4.05699e-07	7.2163e-07	6.85781e-07	4.057e-07	7.2163e-07	4.057e-07	1.40741e-06	1.36339e-06	4.05696e-07	6.85782e-07	6.85782e-07	6.85782e-07	0	1.40741e-06	0	0	1.40741e-06	1.40741e-06	1.40741e-06	1.40741e-06	1.40741e-06	1.39923e-06	1.39923e-06	1.40741e-06
transcription_TU_BSU_rRNA_16	0	0	0	0	0	0	0	0	0	0	0	0	0	0	0	0	0	0	0	0	0	0	0	0	0	0	0	0	0	0	0	0	0	0	0	0	0	0	0	0	0	0	0	0	0	0	0	0	0
transcription_TU_BSU_rRNA_29	0	0	0	0	0	0	0	0	0	0	0	0	0	0	0	0	0	0	0	0	0	0	0	0	0	0	0	0	0	0	0	0	0	0	0	0	0	0	0	0	0	0	0	0	0	0	0	0	0
transcription_TU_BSU_rRNA_24	0	0	0	0	0	0	0	0	0	0	0	0	0	0	0	0	0	0	0	0	0	0	0	0	0	0	0	0	0	0	0	0	0	0	0	0	0	0	0	0	0	0	0	0	0	0	0	0	0
transcription_TU_BSU_rRNA_25	0	0	0	0	0	0	0	0	0	0	0	0	0	0	0	0	0	0	0	0	0	0	0	0	0	0	0	0	0	0	0	0	0	0	0	0	0	0	0	0	0	0	0	0	0	0	0	0	0
transcription_TU_BSU_rRNA_27	0	0	0	0	0	0	0	0	0	0	0	0	0	0	0	0	0	0	0	0	0	0	0	0	0	0	0	0	0	0	0	0	0	0	0	0	0	0	0	0	0	0	0	0	0	0	0	0	0
transcription_TU_BSU_rRNA_28	0	3.53905e-06	0	3.53905e-06	0	0	3.53905e-06	0	0	0	0	0	3.53906e-06	0	0	3.53906e-06	0	0	0	3.53907e-06	3.53907e-06	0	3.53907e-06	0	3.53907e-06	3.53908e-06	0	0	3.53908e-06	3.53909e-06	3.53908e-06	0	0	3.53905e-06	0	0	3.53906e-06	0	0	0	0	0	0	0	0	0	0	0	0
translation_BSU01580	0	0	0	0	0	0	0	0	0	0	0	0	0	0	0	0	0	0	0	0	0	0	0	0	0	0	0	0	0	0	0	0	0	0	0	0	0	0	0	0	0	0	0	0	0	0	0	0	0
transcription_TU_BSU01580	0	0	0	0	0	0	0	0	0	0	0	0	0	0	0	0	0	0	0	0	0	0	0	0	0	0	0	0	0	0	0	0	0	0	0	0	0	0	0	0	0	0	0	0	0	0	0	0	0
translation_BSU01610	0	0	0	0	0	0	0	0	0	0	0	0	0	0	0	0	0	0	0	0	0	0	0	0	0	0	0	0	0	0	0	0	0	0	0	0	0	0	0	0	0	0	0	0	0	0	0	0	0
translation_BSU01620	0	0	0	0	0	0	0	0	0	0	0	0	0	0	0	0	0	0	0	0	0	0	0	0	0	0	0	0	0	0	0	0	0	0	0	0	0	0	0	0	0	0	0	0	0	0	0	0	0
translation_BSU01630	0	0	0	0	0	0	0	0	0	0	0	0	0	0	0	0	0	0	0	0	0	0	0	0	0	0	0	0	0	0	0	0	0	0	0	0	0	0	0	0	0	0	0	0	0	0	0	0	0
translation_BSU01680	0	0	0	0	0	0	0	0	0	0	0	0	0	0	0	0	0	0	0	0	0	0	0	0	0	0	0	0	0	0	0	0	0	0	0	0	0	0	0	0	0	0	0	0	0	0	0	0	0
transcription_TU_BSU01680	0	0	0	0	0	0	0	0	0	0	0	0	0	0	0	0	0	0	0	0	0	0	0	0	0	0	0	0	0	0	0	0	0	0	0	0	0	0	0	0	0	0	0	0	0	0	0	0	0
translation_BSU01730	0	0	0	0	0	0	0	0	0	0	0	0	0	0	0	0	0	0	0	0	0	0	0	0	0	0	0	0	0	0	0	0	0	0	0	0	0	0	0	0	0	0	0	0	0	0	0	0	0
translation_BSU01770	2.55728e-08	2.55728e-08	2.55728e-08	2.55728e-08	2.55728e-08	2.55728e-08	2.55728e-08	2.55728e-08	2.55728e-08	2.55728e-08	2.55728e-08	2.55728e-08	2.55728e-08	2.55728e-08	2.55728e-08	2.55728e-08	2.55728e-08	2.55728e-08	2.55728e-08	2.55728e-08	2.55728e-08	2.55728e-08	2.55728e-08	2.55728e-08	2.55728e-08	2.55728e-08	2.55728e-08	2.55728e-08	2.55728e-08	2.55728e-08	2.55728e-08	2.55728e-08	2.55723e-08	2.55723e-08	2.55723e-08	2.55723e-08	2.55723e-08	2.55723e-08	2.55723e-08	2.55723e-08	2.55723e-08	2.55723e-08	2.55723e-08	2.55723e-08	2.55723e-08	2.55723e-08	2.55723e-08	2.55723e-08	2.55723e-08
translation_BSU01780	3.4832e-08	3.4832e-08	3.4832e-08	3.4832e-08	3.4832e-08	3.4832e-08	3.4832e-08	3.4832e-08	3.4832e-08	3.4832e-08	3.4832e-08	3.4832e-08	3.4832e-08	3.4832e-08	3.4832e-08	3.4832e-08	3.4832e-08	3.4832e-08	3.4832e-08	3.4832e-08	3.4832e-08	3.4832e-08	3.4832e-08	3.4832e-08	3.4832e-08	3.4832e-08	3.4832e-08	3.4832e-08	3.4832e-08	3.4832e-08	3.4832e-08	3.4832e-08	3.48313e-08	3.48313e-08	3.48313e-08	3.48313e-08	3.48313e-08	3.48313e-08	3.48313e-08	3.48313e-08	3.48313e-08	3.48313e-08	3.48313e-08	3.48313e-08	3.48313e-08	3.48313e-08	3.48313e-08	3.48313e-08	3.48313e-08
translation_BSU02090	0	0	0	0	0	0	0	0	0	0	0	0	0	0	0	0	0	0	0	0	0	0	0	0	0	0	0	0	0	0	0	0	0	0	0	0	0	0	0	0	0	0	0	0	0	0	0	0	0
translation_BSU02130	0	0	0	0	0	0	0	0	0	0	0	0	0	0	0	0	0	0	0	0	0	0	0	0	0	0	0	0	0	0	0	0	0	0	0	0	0	0	0	0	0	0	0	0	0	0	0	0	0
translation_BSU02140	0	0	0	0	0	0	0	0	0	0	0	0	0	0	0	0	0	0	0	0	0	0	0	0	0	0	0	0	0	0	0	0	0	0	0	0	0	0	0	0	0	0	0	0	0	0	0	0	0
translation_BSU02230	1.09263e-08	1.09262e-08	1.09262e-08	1.09262e-08	1.09263e-08	1.09262e-08	1.09262e-08	1.09262e-08	1.09263e-08	1.09263e-08	1.09262e-08	1.09262e-08	1.09262e-08	1.09262e-08	1.09261e-08	1.09261e-08	1.09263e-08	1.09263e-08	1.09262e-08	1.09262e-08	1.09262e-08	1.09262e-08	1.09262e-08	1.09262e-08	1.09262e-08	1.09262e-08	1.09261e-08	1.09261e-08	1.09262e-08	1.09261e-08	1.09262e-08	1.09262e-08	1.0926e-08	1.0926e-08	1.0926e-08	1.0926e-08	1.0926e-08	1.0926e-08	1.0926e-08	1.09259e-08	1.09259e-08	1.09259e-08	1.09259e-08	1.09259e-08	1.09259e-08	1.09259e-08	1.09259e-08	1.09259e-08	1.09259e-08
translation_BSU02270	1.23647e-08	1.23647e-08	1.23647e-08	1.23647e-08	1.23647e-08	1.23647e-08	1.23647e-08	1.23647e-08	1.23647e-08	1.23647e-08	1.23647e-08	1.23647e-08	1.23647e-08	1.23647e-08	1.23647e-08	1.23647e-08	1.23647e-08	1.23647e-08	1.23647e-08	1.23647e-08	1.23647e-08	1.23647e-08	1.23647e-08	1.23647e-08	1.23647e-08	1.23647e-08	1.23647e-08	1.23647e-08	1.23647e-08	1.23647e-08	1.23647e-08	1.23647e-08	1.23645e-08	1.23645e-08	1.23645e-08	1.23645e-08	1.23645e-08	1.23645e-08	1.23645e-08	1.23645e-08	1.23645e-08	1.23645e-08	1.23645e-08	1.23645e-08	1.23645e-08	1.23645e-08	1.23645e-08	1.23645e-08	1.23645e-08
translation_BSU02290	9.06104e-09	9.06104e-09	9.06104e-09	9.06104e-09	9.06104e-09	9.06104e-09	9.06104e-09	9.06104e-09	9.06104e-09	9.06104e-09	9.06104e-09	9.06104e-09	9.06104e-09	9.06104e-09	9.06104e-09	9.06104e-09	9.06104e-09	9.06104e-09	9.06104e-09	9.06104e-09	9.06104e-09	9.06104e-09	9.06104e-09	9.06104e-09	9.06104e-09	9.06104e-09	9.06104e-09	9.06104e-09	9.06104e-09	9.06104e-09	9.06104e-09	9.06104e-09	9.06087e-09	9.06087e-09	9.06087e-09	9.06087e-09	9.06087e-09	9.06087e-09	9.06087e-09	9.06087e-09	9.06087e-09	9.06087e-09	9.06087e-09	9.06087e-09	9.06087e-09	9.06087e-09	9.06087e-09	9.06087e-09	9.06087e-09
translation_BSU02340	0	0	0	0	0	0	0	0	0	0	0	0	0	0	0	0	0	0	0	0	0	0	0	0	0	0	0	0	0	0	0	0	0	0	0	0	0	0	0	0	0	0	0	0	0	0	0	0	0
transcription_TU_BSU02340	0	0	0	0	0	0	0	0	0	0	0	0	0	0	0	0	0	0	0	0	0	0	0	0	0	0	0	0	0	0	0	0	0	0	0	0	0	0	0	0	0	0	0	0	0	0	0	0	0
translation_BSU02350	0	0	0	0	0	0	0	0	0	0	0	0	0	0	0	0	0	0	0	0	0	0	0	0	0	0	0	0	0	0	0	0	0	0	0	0	0	0	0	0	0	0	0	0	0	0	0	0	0
translation_BSU02360	0	0	0	0	0	0	0	0	0	0	0	0	0	0	0	0	0	0	0	0	0	0	0	0	0	0	0	0	0	0	0	0	0	0	0	0	0	0	0	0	0	0	0	0	0	0	0	0	0
translation_BSU02390	0	0	0	0	0	0	0	0	0	0	0	0	0	0	0	0	0	0	0	0	0	0	0	0	0	0	0	0	0	0	0	0	0	0	0	0	0	0	0	0	0	0	0	0	0	0	0	0	0
translation_BSU02400	0	0	0	0	0	0	0	0	0	0	0	0	0	0	0	0	0	0	0	0	0	0	0	0	0	0	0	0	0	0	0	0	0	0	0	0	0	0	0	0	0	0	0	0	0	0	0	0	0
transcription_TU_BSU02400	0	0	0	0	0	0	0	0	0	0	0	0	0	0	0	0	0	0	0	0	0	0	0	0	0	0	0	0	0	0	0	0	0	0	0	0	0	0	0	0	0	0	0	0	0	0	0	0	0
translation_BSU02420	0	0	0	0	0	0	0	0	0	0	0	0	0	0	0	0	0	0	0	0	0	0	0	0	0	0	0	0	0	0	0	0	0	0	0	0	0	0	0	0	0	0	0	0	0	0	0	0	0
translation_BSU02430	0	0	0	0	0	0	0	0	0	0	0	0	0	0	0	0	0	0	0	0	0	0	0	0	0	0	0	0	0	0	0	0	0	0	0	0	0	0	0	0	0	0	0	0	0	0	0	0	0
translation_BSU02460	0	0	0	0	0	0	0	0	0	0	0	0	0	0	0	0	0	0	0	0	0	0	0	0	0	0	0	0	0	0	0	0	0	0	0	0	0	0	0	0	0	0	0	0	0	0	0	0	0
translation_BSU02480	0	0	0	0	0	0	0	0	0	0	0	0	0	0	0	0	0	0	0	0	0	0	0	0	0	0	0	0	0	0	0	0	0	0	0	0	0	0	0	0	0	0	0	0	0	0	0	0	0
translation_BSU02490	0	0	0	0	0	0	0	0	0	0	0	0	0	0	0	0	0	0	0	0	0	0	0	0	0	0	0	0	0	0	0	0	0	0	0	0	0	0	0	0	0	0	0	0	0	0	0	0	0
translation_BSU02510	0	0	0	0	0	0	0	0	0	0	0	0	0	0	0	0	0	0	0	0	0	0	0	0	0	0	0	0	0	0	0	0	0	0	0	0	0	0	0	0	0	0	0	0	0	0	0	0	0
translation_BSU02630	0	0	0	0	0	0	0	0	0	0	0	0	0	0	0	0	0	0	0	0	0	0	0	0	0	0	0	0	0	0	0	0	0	0	0	0	0	0	0	0	0	0	0	0	0	0	0	0	0
transcription_TU_BSU02630	0	0	0	0	0	0	0	0	0	0	0	0	0	0	0	0	0	0	0	0	0	0	0	0	0	0	0	0	0	0	0	0	0	0	0	0	0	0	0	0	0	0	0	0	0	0	0	0	0
translation_BSU02640	0	0	0	0	0	0	0	0	0	0	0	0	0	0	0	0	0	0	0	0	0	0	0	0	0	0	0	0	0	0	0	0	0	0	0	0	0	0	0	0	0	0	0	0	0	0	0	0	0
transcription_TU_BSU02640	0	0	0	0	0	0	0	0	0	0	0	0	0	0	0	0	0	0	0	0	0	0	0	0	0	0	0	0	0	0	0	0	0	0	0	0	0	0	0	0	0	0	0	0	0	0	0	0	0
translation_BSU02750	0	0	0	0	0	0	0	0	0	0	0	0	0	0	0	0	0	0	0	0	0	0	0	0	0	0	0	0	0	0	0	0	0	0	0	0	0	0	0	0	0	0	0	0	0	0	0	0	0
translation_BSU02760	0	0	0	0	0	0	0	0	0	0	0	0	0	0	0	0	0	0	0	0	0	0	0	0	0	0	0	0	0	0	0	0	0	0	0	0	0	0	0	0	0	0	0	0	0	0	0	0	0
translation_BSU02850	0	0	0	0	0	0	0	0	0	0	0	0	0	0	0	0	0	0	0	0	0	0	0	0	0	0	0	0	0	0	0	0	0	0	0	0	0	0	0	0	0	0	0	0	0	0	0	0	0
translation_BSU02860	0	0	0	0	0	0	0	0	0	0	0	0	0	0	0	0	0	0	0	0	0	0	0	0	0	0	0	0	0	0	0	0	0	0	0	0	0	0	0	0	0	0	0	0	0	0	0	0	0
translation_BSU02870	0	0	0	0	0	0	0	0	0	0	0	0	0	0	0	0	0	0	0	0	0	0	0	0	0	0	0	0	0	0	0	0	0	0	0	0	0	0	0	0	0	0	0	0	0	0	0	0	0
translation_BSU02980	0	0	0	0	0	0	0	0	0	0	0	0	0	0	0	0	0	0	0	0	0	0	0	0	0	0	0	0	0	0	0	0	0	0	0	0	0	0	0	0	0	0	0	0	0	0	0	0	0
translation_BSU02990	0	0	0	0	0	0	0	0	0	0	0	0	0	0	0	0	0	0	0	0	0	0	0	0	0	0	0	0	0	0	0	0	0	0	0	0	0	0	0	0	0	0	0	0	0	0	0	0	0
translation_BSU03000	0	0	0	0	0	0	0	0	0	0	0	0	0	0	0	0	0	0	0	0	0	0	0	0	0	0	0	0	0	0	0	0	0	0	0	0	0	0	0	0	0	0	0	0	0	0	0	0	0
translation_BSU03010	0	0	0	0	0	0	0	0	0	0	0	0	0	0	0	0	0	0	0	0	0	0	0	0	0	0	0	0	0	0	0	0	0	0	0	0	0	0	0	0	0	0	0	0	0	0	0	0	0
translation_BSU03040	1.37126e-08	1.39629e-08	1.48495e-08	1.518e-08	1.51849e-08	1.5396e-08	1.56315e-08	1.58622e-08	1.6115e-08	1.64805e-08	1.67155e-08	1.72284e-08	1.73761e-08	1.74514e-08	1.82363e-08	1.86197e-08	1.9214e-08	1.97212e-08	1.99719e-08	2.01556e-08	2.02139e-08	2.07495e-08	2.16012e-08	2.16925e-08	2.18043e-08	2.21542e-08	2.34172e-08	2.34569e-08	2.35386e-08	2.36016e-08	2.39055e-08	2.48898e-08	2.58364e-08	2.58461e-08	2.71495e-08	2.72161e-08	2.73365e-08	2.78147e-08	2.86438e-08	2.88273e-08	2.9021e-08	3.0513e-08	3.09332e-08	3.16276e-08	3.17198e-08	3.17235e-08	3.17979e-08	3.20855e-08	3.40569e-08
translation_BSU03050	0	0	0	0	0	0	0	0	0	0	0	0	0	0	0	0	0	0	0	0	0	0	0	0	0	0	0	0	0	0	0	0	0	0	0	0	0	0	0	0	0	0	0	0	0	0	0	0	0
translation_BSU03060	0	0	0	0	0	0	0	0	0	0	0	0	0	0	0	0	0	0	0	0	0	0	0	0	0	0	0	0	0	0	0	0	0	0	0	0	0	0	0	0	0	0	0	0	0	0	0	0	0
translation_BSU03070	0	0	0	0	0	0	0	0	0	0	0	0	0	0	0	0	0	0	0	0	0	0	0	0	0	0	0	0	0	0	0	0	0	0	0	0	0	0	0	0	0	0	0	0	0	0	0	0	0
translation_BSU03130	2.13601e-14	2.13601e-14	2.13602e-14	2.13602e-14	2.13602e-14	2.13602e-14	2.13602e-14	2.13602e-14	2.13602e-14	2.13602e-14	2.13602e-14	2.13603e-14	2.13603e-14	2.13603e-14	2.13603e-14	2.13603e-14	2.13603e-14	2.13603e-14	2.13603e-14	2.13603e-14	2.13603e-14	2.13604e-14	2.13604e-14	2.13604e-14	2.13604e-14	2.13604e-14	2.13605e-14	2.13605e-14	2.13605e-14	2.13605e-14	2.13605e-14	2.13605e-14	2.13599e-14	2.13599e-14	2.136e-14	2.136e-14	2.136e-14	2.136e-14	2.136e-14	2.136e-14	2.136e-14	2.13601e-14	2.13601e-14	2.13601e-14	2.13601e-14	2.13601e-14	2.13601e-14	2.13601e-14	2.13602e-14
translation_BSU03150	7.9031e-08	7.90311e-08	7.90312e-08	7.90313e-08	7.90312e-08	7.90313e-08	7.90313e-08	7.90314e-08	7.90313e-08	7.90314e-08	7.90315e-08	7.90315e-08	7.90316e-08	7.90316e-08	7.90317e-08	7.90317e-08	7.90318e-08	7.90318e-08	7.90319e-08	7.90319e-08	7.90319e-08	7.9032e-08	7.90321e-08	7.90321e-08	7.90321e-08	7.90322e-08	7.90324e-08	7.90324e-08	7.90323e-08	7.90324e-08	7.90324e-08	7.90325e-08	7.90311e-08	7.90311e-08	7.90312e-08	7.90312e-08	7.90313e-08	7.90313e-08	7.90314e-08	7.90315e-08	7.90315e-08	7.90317e-08	7.90317e-08	7.90318e-08	7.90318e-08	7.90318e-08	7.90319e-08	7.90319e-08	7.90322e-08
translation_BSU03200	0	0	0	0	0	0	0	0	0	0	0	0	0	0	0	0	0	0	0	0	0	0	0	0	0	0	0	0	0	0	0	0	0	0	0	0	0	0	0	0	0	0	0	0	0	0	0	0	0
translation_BSU03220	0	0	0	0	0	0	0	0	0	0	0	0	0	0	0	0	0	0	0	0	0	0	0	0	0	0	0	0	0	0	0	0	0	0	0	0	0	0	0	0	0	0	0	0	0	0	0	0	0
translation_BSU03270	0	0	0	0	0	0	0	0	0	0	0	0	0	0	0	0	0	0	0	0	0	0	0	0	0	0	0	0	0	0	0	0	0	0	0	0	0	0	0	0	0	0	0	0	0	0	0	0	0
translation_BSU03280	0	0	0	0	0	0	0	0	0	0	0	0	0	0	0	0	0	0	0	0	0	0	0	0	0	0	0	0	0	0	0	0	0	0	0	0	0	0	0	0	0	0	0	0	0	0	0	0	0
translation_BSU03290	0	0	0	0	0	0	0	0	0	0	0	0	0	0	0	0	0	0	0	0	0	0	0	0	0	0	0	0	0	0	0	0	0	0	0	0	0	0	0	0	0	0	0	0	0	0	0	0	0
translation_BSU03300	0	0	0	0	0	0	0	0	0	0	0	0	0	0	0	0	0	0	0	0	0	0	0	0	0	0	0	0	0	0	0	0	0	0	0	0	0	0	0	0	0	0	0	0	0	0	0	0	0
translation_BSU03310	0	0	0	0	0	0	0	0	0	0	0	0	0	0	0	0	0	0	0	0	0	0	0	0	0	0	0	0	0	0	0	0	0	0	0	0	0	0	0	0	0	0	0	0	0	0	0	0	0
translation_BSU03320	0	0	0	0	0	0	0	0	0	0	0	0	0	0	0	0	0	0	0	0	0	0	0	0	0	0	0	0	0	0	0	0	0	0	0	0	0	0	0	0	0	0	0	0	0	0	0	0	0
translation_BSU03330	0	0	0	0	0	0	0	0	0	0	0	0	0	0	0	0	0	0	0	0	0	0	0	0	0	0	0	0	0	0	0	0	0	0	0	0	0	0	0	0	0	0	0	0	0	0	0	0	0
translation_BSU03790	0	0	0	0	0	0	0	0	0	0	0	0	0	0	0	0	0	0	0	0	0	0	0	0	0	0	0	0	0	0	0	0	0	0	0	0	0	0	0	0	0	0	0	0	0	0	0	0	0
translation_BSU03800	0	0	0	0	0	0	0	0	0	0	0	0	0	0	0	0	0	0	0	0	0	0	0	0	0	0	0	0	0	0	0	0	0	0	0	0	0	0	0	0	0	0	0	0	0	0	0	0	0
translation_BSU03810	0	0	0	0	0	0	0	0	0	0	0	0	0	0	0	0	0	0	0	0	0	0	0	0	0	0	0	0	0	0	0	0	0	0	0	0	0	0	0	0	0	0	0	0	0	0	0	0	0
translation_BSU03820	0	0	0	0	0	0	0	0	0	0	0	0	0	0	0	0	0	0	0	0	0	0	0	0	0	0	0	0	0	0	0	0	0	0	0	0	0	0	0	0	0	0	0	0	0	0	0	0	0
translation_BSU03830	0	0	0	0	0	0	0	0	0	0	0	0	0	0	0	0	0	0	0	0	0	0	0	0	0	0	0	0	0	0	0	0	0	0	0	0	0	0	0	0	0	0	0	0	0	0	0	0	0
translation_BSU03860	0	0	0	0	0	0	0	0	0	0	0	0	0	0	0	0	0	0	0	0	0	0	0	0	0	0	0	0	0	0	0	0	0	0	0	0	0	0	0	0	0	0	0	0	0	0	0	0	0
translation_BSU03900	0	0	0	0	0	0	0	0	0	0	0	0	0	0	0	0	0	0	0	0	0	0	0	0	0	0	0	0	0	0	0	0	0	0	0	0	0	0	0	0	0	0	0	0	0	0	0	0	0
translation_BSU03910	0	0	0	0	0	0	0	0	0	0	0	0	0	0	0	0	0	0	0	0	0	0	0	0	0	0	0	0	0	0	0	0	0	0	0	0	0	0	0	0	0	0	0	0	0	0	0	0	0
translation_BSU03930	0	0	0	0	0	0	0	0	0	0	0	0	0	0	0	0	0	0	0	0	0	0	0	0	0	0	0	0	0	0	0	0	0	0	0	0	0	0	0	0	0	0	0	0	0	0	0	0	0
translation_BSU03950	0	0	0	0	0	0	0	0	0	0	0	0	0	0	0	0	0	0	0	0	0	0	0	0	0	0	0	0	0	0	0	0	0	0	0	0	0	0	0	0	0	0	0	0	0	0	0	0	0
transcription_TU_BSU03950	0	0	0	0	0	0	0	0	0	0	0	0	0	0	0	0	0	0	0	0	0	0	0	0	0	0	0	0	0	0	0	0	0	0	0	0	0	0	0	0	0	0	0	0	0	0	0	0	0
translation_BSU03981	0	0	0	0	0	0	0	0	0	0	0	0	0	0	0	0	0	0	0	0	0	0	0	0	0	0	0	0	0	0	0	0	0	0	0	0	0	0	0	0	0	0	0	0	0	0	0	0	0
translation_BSU03990	0	0	0	0	0	0	0	0	0	0	0	0	0	0	0	0	0	0	0	0	0	0	0	0	0	0	0	0	0	0	0	0	0	0	0	0	0	0	0	0	0	0	0	0	0	0	0	0	0
translation_BSU04000	0	0	0	0	0	0	0	0	0	0	0	0	0	0	0	0	0	0	0	0	0	0	0	0	0	0	0	0	0	0	0	0	0	0	0	0	0	0	0	0	0	0	0	0	0	0	0	0	0
translation_BSU04030	8.27503e-09	8.27503e-09	8.27503e-09	8.27503e-09	8.27503e-09	8.27503e-09	8.27503e-09	8.27503e-09	8.27503e-09	8.27503e-09	8.27503e-09	8.27503e-09	8.27503e-09	8.27503e-09	8.27503e-09	8.27503e-09	8.27503e-09	8.27503e-09	8.27503e-09	8.27503e-09	8.27503e-09	8.27503e-09	8.27503e-09	8.27503e-09	8.27503e-09	8.27503e-09	8.27503e-09	8.27503e-09	8.27503e-09	8.27503e-09	8.27503e-09	8.27503e-09	8.27488e-09	8.27488e-09	8.27488e-09	8.27488e-09	8.27488e-09	8.27488e-09	8.27488e-09	8.27488e-09	8.27488e-09	8.27488e-09	8.27488e-09	8.27488e-09	8.27488e-09	8.27488e-09	8.27488e-09	8.27488e-09	8.27488e-09
translation_BSU04340	0	0	0	0	0	0	0	0	0	0	0	0	0	0	0	0	0	0	0	0	0	0	0	0	0	0	0	0	0	0	0	0	0	0	0	0	0	0	0	0	0	0	0	0	0	0	0	0	0
translation_BSU04360	0	0	0	0	0	0	0	0	0	0	0	0	0	0	0	0	0	0	0	0	0	0	0	0	0	0	0	0	0	0	0	0	0	0	0	0	0	0	0	0	0	0	0	0	0	0	0	0	0
translation_BSU04470	0	0	0	0	0	0	0	0	0	0	0	0	0	0	0	0	0	0	0	0	0	0	0	0	0	0	0	0	0	0	0	0	0	0	0	0	0	0	0	0	0	0	0	0	0	0	0	0	0
translation_BSU04520	0	0	0	0	0	0	0	0	0	0	0	0	0	0	0	0	0	0	0	0	0	0	0	0	0	0	0	0	0	0	0	0	0	0	0	0	0	0	0	0	0	0	0	0	0	0	0	0	0
translation_BSU04560	9.64669e-08	9.64669e-08	9.64669e-08	9.64669e-08	9.64669e-08	9.64669e-08	9.64669e-08	9.64669e-08	9.64669e-08	9.64669e-08	9.64669e-08	9.64669e-08	9.64669e-08	9.64669e-08	9.64669e-08	9.64669e-08	9.64669e-08	9.64669e-08	9.64669e-08	9.64669e-08	9.64669e-08	9.64669e-08	9.64669e-08	9.64669e-08	9.64669e-08	9.64669e-08	9.64669e-08	9.64669e-08	9.64669e-08	9.64669e-08	9.64669e-08	9.64669e-08	9.64651e-08	9.64651e-08	9.64651e-08	9.64651e-08	9.64651e-08	9.64651e-08	9.64651e-08	9.64651e-08	9.64651e-08	9.64651e-08	9.64651e-08	9.64651e-08	9.64651e-08	9.64651e-08	9.64651e-08	9.64651e-08	9.64651e-08
transcription_TU_BSU04560	2.82171e-09	2.82171e-09	2.82171e-09	2.82171e-09	2.82171e-09	2.82171e-09	2.82171e-09	2.82171e-09	2.82171e-09	2.82171e-09	2.82171e-09	2.82171e-09	2.82171e-09	2.82171e-09	2.82171e-09	2.82171e-09	2.82171e-09	2.82171e-09	2.82171e-09	2.82171e-09	2.82171e-09	2.82171e-09	2.82171e-09	2.82171e-09	2.82171e-09	2.82171e-09	2.82171e-09	2.82171e-09	2.82171e-09	2.82171e-09	2.82171e-09	2.82171e-09	2.82167e-09	2.82167e-09	2.82167e-09	2.82167e-09	2.82167e-09	2.82167e-09	2.82167e-09	2.82167e-09	2.82167e-09	2.82167e-09	2.82167e-09	2.82167e-09	2.82167e-09	2.82167e-09	2.82167e-09	2.82167e-09	2.82167e-09
translation_BSU04570	8.05897e-08	8.05897e-08	8.05897e-08	8.05897e-08	8.05897e-08	8.05897e-08	8.05897e-08	8.05897e-08	8.05897e-08	8.05897e-08	8.05897e-08	8.05897e-08	8.05897e-08	8.05897e-08	8.05897e-08	8.05897e-08	8.05897e-08	8.05897e-08	8.05897e-08	8.05897e-08	8.05897e-08	8.05897e-08	8.05897e-08	8.05897e-08	8.05897e-08	8.05897e-08	8.05897e-08	8.05897e-08	8.05897e-08	8.05897e-08	8.05897e-08	8.05897e-08	8.05882e-08	8.05882e-08	8.05882e-08	8.05882e-08	8.05882e-08	8.05882e-08	8.05882e-08	8.05882e-08	8.05882e-08	8.05882e-08	8.05882e-08	8.05882e-08	8.05882e-08	8.05882e-08	8.05882e-08	8.05882e-08	8.05882e-08
transcription_TU_BSU04570	2.35729e-09	2.35729e-09	2.35729e-09	2.35729e-09	2.35729e-09	2.35729e-09	2.35729e-09	2.35729e-09	2.35729e-09	2.35729e-09	2.35729e-09	2.35729e-09	2.35729e-09	2.35729e-09	2.35729e-09	2.35729e-09	2.35729e-09	2.35729e-09	2.35729e-09	2.35729e-09	2.35729e-09	2.35729e-09	2.35729e-09	2.35729e-09	2.35729e-09	2.35729e-09	2.35729e-09	2.35729e-09	2.35729e-09	2.35729e-09	2.35729e-09	2.35729e-09	2.35726e-09	2.35726e-09	2.35726e-09	2.35726e-09	2.35726e-09	2.35726e-09	2.35726e-09	2.35726e-09	2.35726e-09	2.35726e-09	2.35726e-09	2.35726e-09	2.35726e-09	2.35726e-09	2.35726e-09	2.35726e-09	2.35726e-09
translation_BSU04620	0	0	0	0	0	0	0	0	0	0	-3.7712e-24	-3.7712e-24	0	0	-3.7712e-24	0	-3.7712e-24	-3.7712e-24	0	0	0	0	0	0	0	0	0	0	0	0	0	-3.7712e-24	0	0	-3.77113e-24	0	0	-3.77113e-24	0	0	0	0	0	0	0	0	0	0	0
transcription_TU_BSU04620	0	0	0	0	0	0	0	0	0	0	0	0	0	0	0	0	0	0	0	0	0	0	0	0	0	0	0	0	0	0	0	0	0	0	0	0	0	0	0	0	0	0	0	0	0	0	0	0	0
translation_BSU04640	5.10208e-08	5.10208e-08	5.10208e-08	5.10208e-08	5.10208e-08	5.10208e-08	5.10208e-08	5.10208e-08	5.10208e-08	5.10208e-08	5.10208e-08	5.10208e-08	5.10208e-08	5.10208e-08	5.10208e-08	5.10208e-08	5.10208e-08	5.10208e-08	5.10208e-08	5.10208e-08	5.10208e-08	5.10208e-08	5.10208e-08	5.10208e-08	5.10208e-08	5.10208e-08	5.10208e-08	5.10208e-08	5.10208e-08	5.10208e-08	5.10208e-08	5.10208e-08	5.10198e-08	5.10198e-08	5.10198e-08	5.10198e-08	5.10198e-08	5.10198e-08	5.10198e-08	5.10198e-08	5.10198e-08	5.10198e-08	5.10198e-08	5.10198e-08	5.10198e-08	5.10198e-08	5.10198e-08	5.10198e-08	5.10198e-08
transcription_TU_BSU04640	1.49238e-09	1.49238e-09	1.49238e-09	1.49238e-09	1.49238e-09	1.49238e-09	1.49238e-09	1.49238e-09	1.49238e-09	1.49238e-09	1.49238e-09	1.49238e-09	1.49238e-09	1.49238e-09	1.49238e-09	1.49238e-09	1.49238e-09	1.49238e-09	1.49238e-09	1.49238e-09	1.49238e-09	1.49238e-09	1.49238e-09	1.49238e-09	1.49238e-09	1.49238e-09	1.49238e-09	1.49238e-09	1.49238e-09	1.49238e-09	1.49238e-09	1.49238e-09	1.49237e-09	1.49237e-09	1.49237e-09	1.49237e-09	1.49237e-09	1.49237e-09	1.49237e-09	1.49237e-09	1.49237e-09	1.49237e-09	1.49237e-09	1.49237e-09	1.49237e-09	1.49237e-09	1.49237e-09	1.49237e-09	1.49237e-09
translation_BSU04730	5.85524e-11	5.85533e-11	5.85534e-11	5.85534e-11	5.85525e-11	5.85534e-11	5.85534e-11	5.85535e-11	5.85526e-11	5.85526e-11	5.85535e-11	5.85536e-11	5.85536e-11	5.85536e-11	5.85536e-11	5.85537e-11	5.85528e-11	5.85529e-11	5.85529e-11	5.85529e-11	5.85529e-11	5.8553e-11	5.8553e-11	5.8553e-11	5.8553e-11	5.85531e-11	5.8554e-11	5.8554e-11	5.85532e-11	5.8554e-11	5.85532e-11	5.85534e-11	5.85526e-11	5.85526e-11	5.85527e-11	5.85527e-11	5.85527e-11	5.85528e-11	5.85528e-11	5.85528e-11	5.85529e-11	5.8553e-11	5.8553e-11	5.85531e-11	5.85531e-11	5.85531e-11	5.85531e-11	5.85531e-11	5.85532e-11
translation_BSU04740	1.97267e-07	1.97269e-07	1.97269e-07	1.97269e-07	1.97267e-07	1.97269e-07	1.97269e-07	1.97269e-07	1.97268e-07	1.97268e-07	1.97269e-07	1.97269e-07	1.97269e-07	1.97269e-07	1.9727e-07	1.9727e-07	1.97268e-07	1.97269e-07	1.97269e-07	1.97269e-07	1.97269e-07	1.97269e-07	1.97269e-07	1.97269e-07	1.97269e-07	1.97269e-07	1.97271e-07	1.97271e-07	1.97269e-07	1.97271e-07	1.9727e-07	1.9727e-07	1.97266e-07	1.97266e-07	1.97267e-07	1.97267e-07	1.97267e-07	1.97267e-07	1.97267e-07	1.97267e-07	1.97267e-07	1.97267e-07	1.97267e-07	1.97268e-07	1.97268e-07	1.97268e-07	1.97268e-07	1.97268e-07	1.97268e-07
transcription_TU_BSU_tRNA_45	9.68997e-07	9.69004e-07	9.69006e-07	9.69007e-07	9.69001e-07	9.69008e-07	9.69009e-07	9.69009e-07	9.69004e-07	9.69005e-07	9.69012e-07	9.69014e-07	4.77973e-07	9.69014e-07	9.69017e-07	9.69018e-07	9.69014e-07	9.69015e-07	9.69016e-07	9.69016e-07	9.69017e-07	9.69018e-07	9.69021e-07	9.69021e-07	9.69021e-07	0	4.91046e-07	9.69033e-07	0	4.91046e-07	9.69028e-07	9.69032e-07	9.69023e-07	9.69023e-07	4.91037e-07	9.69027e-07	9.69027e-07	9.69029e-07	9.69031e-07	9.69032e-07	9.69033e-07	9.69037e-07	9.69038e-07	9.69041e-07	9.69041e-07	9.69041e-07	9.69041e-07	9.69042e-07	9.69048e-07
transcription_TU_BSU_tRNA_46	0	0	0	0	0	0	0	0	0	0	0	0	0	0	0	0	0	0	0	0	0	0	0	0	0	0	0	0	0	0	0	0	0	0	0	0	0	0	0	0	0	0	0	0	0	0	0	0	0
transcription_TU_BSU_tRNA_47	2.41883e-06	2.41881e-06	2.41881e-06	2.41881e-06	2.41883e-06	2.41881e-06	2.41881e-06	2.41881e-06	2.41883e-06	2.41883e-06	2.41881e-06	2.41881e-06	2.41881e-06	2.41881e-06	2.41881e-06	2.41882e-06	2.41883e-06	2.41883e-06	2.41883e-06	2.41883e-06	2.41883e-06	2.41883e-06	2.41883e-06	2.41883e-06	2.41883e-06	2.41883e-06	1.60481e-06	2.41882e-06	2.41883e-06	1.60481e-06	2.41883e-06	2.41883e-06	2.41881e-06	2.41881e-06	2.41881e-06	2.41881e-06	2.41881e-06	2.41881e-06	2.41881e-06	2.41881e-06	1.60481e-06	2.41882e-06	2.41882e-06	2.41882e-06	2.41882e-06	2.41882e-06	2.41882e-06	2.41882e-06	2.41882e-06
transcription_TU_BSU_tRNA_48	9.94152e-07	9.94146e-07	9.94147e-07	9.94148e-07	9.94154e-07	9.94148e-07	9.94148e-07	9.94149e-07	9.94155e-07	9.94156e-07	9.9415e-07	9.94151e-07	9.94151e-07	9.94151e-07	9.94152e-07	9.94153e-07	9.9416e-07	9.9416e-07	9.94161e-07	9.94161e-07	9.94161e-07	9.94162e-07	9.94163e-07	9.94163e-07	9.94163e-07	9.94164e-07	9.9416e-07	9.9416e-07	9.94166e-07	9.9416e-07	9.94166e-07	9.94168e-07	9.94159e-07	9.94159e-07	9.9416e-07	9.94161e-07	9.94161e-07	9.94161e-07	9.94163e-07	9.94163e-07	9.94163e-07	9.94165e-07	9.94166e-07	9.94167e-07	9.94167e-07	9.94167e-07	9.94167e-07	9.94168e-07	9.9417e-07
transcription_TU_BSU_tRNA_49	2.23282e-06	1.64222e-06	1.64222e-06	1.64222e-06	2.23282e-06	1.64222e-06	2.23282e-06	1.64222e-06	2.23282e-06	2.23282e-06	2.23282e-06	2.23282e-06	2.23282e-06	2.23282e-06	2.23282e-06	1.64223e-06	2.23283e-06	2.23283e-06	2.23283e-06	2.23283e-06	1.64223e-06	2.23283e-06	1.64223e-06	2.23283e-06	2.23283e-06	2.23283e-06	2.23283e-06	2.23283e-06	2.23283e-06	2.23283e-06	2.23283e-06	2.23284e-06	1.64222e-06	2.23281e-06	2.23282e-06	2.23282e-06	2.23282e-06	2.23282e-06	2.23282e-06	2.23282e-06	2.23282e-06	2.23282e-06	1.64223e-06	1.64223e-06	2.23282e-06	2.23282e-06	2.23282e-06	2.23282e-06	2.23283e-06
transcription_TU_BSU_tRNA_50	0	0	0	0	0	0	0	0	0	0	0	0	0	0	0	0	0	0	0	0	0	0	0	0	0	0	0	0	0	0	0	0	0	0	0	0	0	0	0	0	0	0	0	0	0	0	0	0	0
transcription_TU_BSU_tRNA_51	0	0	0	0	0	0	0	0	0	0	0	0	0	0	0	0	0	0	0	0	0	0	0	0	0	0	0	0	0	0	0	0	0	0	0	0	0	0	0	0	0	0	0	0	0	0	0	0	0
translation_BSU05340	0	0	0	0	0	0	0	0	0	0	0	0	0	0	0	0	0	0	0	0	0	0	0	0	0	0	0	0	0	0	0	0	0	0	0	0	0	0	0	0	0	0	0	0	0	0	0	0	0
transcription_TU_BSU05340	0	0	0	0	0	0	0	0	0	0	0	0	0	0	0	0	0	0	0	0	0	0	0	0	0	0	0	0	0	0	0	0	0	0	0	0	0	0	0	0	0	0	0	0	0	0	0	0	0
translation_BSU05740	0	0	0	0	0	0	0	0	0	0	0	0	0	0	0	0	0	0	0	0	0	0	0	0	0	0	0	0	0	0	0	0	0	0	0	0	0	0	0	0	0	0	0	0	0	0	0	0	0
translation_BSU05810	0	0	0	0	0	0	0	0	0	0	0	0	0	0	0	0	0	0	0	0	0	0	0	0	0	0	0	0	0	0	0	0	0	0	0	0	0	0	0	0	0	0	0	0	0	0	0	0	0
translation_BSU05820	0	0	0	0	0	0	0	0	0	0	0	0	0	0	0	0	0	0	0	0	0	0	0	0	0	0	0	0	0	0	0	0	0	0	0	0	0	0	0	0	0	0	0	0	0	0	0	0	0
translation_BSU05830	0	0	0	0	0	0	0	0	0	0	0	0	0	0	0	0	0	0	0	0	0	0	0	0	0	0	0	0	0	0	0	0	0	0	0	0	0	0	0	0	0	0	0	0	0	0	0	0	0
translation_BSU05860	0	0	0	0	0	0	0	0	0	0	0	0	0	0	0	0	0	0	0	0	0	0	0	0	0	0	0	0	0	0	0	0	0	0	0	0	0	0	0	0	0	0	0	0	0	0	0	0	0
transcription_TU_BSU_tRNA_79	7.29902e-07	6.65703e-07	4.79078e-07	9.07111e-07	7.29903e-07	2.55026e-07	4.96434e-07	5.64835e-07	0	0	4.96434e-07	9.07112e-07	4.96434e-07	1.86625e-07	1.86625e-07	9.07112e-07	4.10685e-07	4.10685e-07	6.84007e-08	0	3.8762e-07	0	3.87621e-07	0	0	0	0	0	0	3.09809e-07	0	4.10686e-07	3.61379e-07	5.21246e-07	0	4.21621e-08	4.21622e-08	6.71192e-07	6.65712e-07	4.21625e-08	0	6.65713e-07	4.29785e-07	4.29786e-07	6.65713e-07	6.65713e-07	4.21632e-08	4.21633e-08	6.65714e-07
transcription_TU_BSU_tRNA_80	0	0	0	0	0	0	0	0	0	0	0	0	0	0	0	0	0	0	0	0	0	0	0	0	0	0	0	0	0	0	0	0	0	0	0	0	0	0	0	0	0	0	0	0	0	0	0	0	0
transcription_TU_BSU_rRNA_30	0	0	0	0	0	0	0	0	0	0	0	0	0	0	0	0	0	0	0	0	0	0	0	0	0	0	0	0	0	0	0	0	0	0	0	0	0	0	0	0	0	0	0	0	0	0	0	0	0
transcription_TU_BSU_rRNA_12	0	0	0	0	0	0	0	0	0	0	0	0	0	0	0	0	3.53906e-06	3.53907e-06	3.53907e-06	3.53907e-06	3.53907e-06	3.53907e-06	3.53907e-06	3.53907e-06	3.53907e-06	3.53908e-06	3.53908e-06	3.53909e-06	3.53908e-06	3.53909e-06	3.53908e-06	3.53909e-06	3.53905e-06	3.53905e-06	3.53906e-06	3.53906e-06	3.53906e-06	3.53906e-06	3.53906e-06	3.53907e-06	3.53907e-06	3.53907e-06	3.53907e-06	3.53908e-06	3.53908e-06	3.53908e-06	3.53908e-06	3.53908e-06	3.53909e-06
transcription_TU_BSU_rRNA_13	0	0	0	0	0	0	0	0	0	0	0	0	0	0	0	0	0	0	0	0	0	0	0	0	0	0	0	0	0	0	0	0	0	0	0	0	0	0	0	0	0	0	0	0	0	0	0	0	0
transcription_TU_BSU_tRNA_21	7.82787e-07	1.14073e-07	7.82791e-07	7.82791e-07	7.82788e-07	7.82791e-07	7.82791e-07	7.82791e-07	7.82788e-07	7.82788e-07	7.82792e-07	7.82792e-07	7.82792e-07	7.82792e-07	7.82793e-07	7.82793e-07	7.8279e-07	7.8279e-07	7.8279e-07	7.8279e-07	7.8279e-07	7.8279e-07	7.82791e-07	7.82791e-07	7.82791e-07	7.82791e-07	7.82795e-07	7.82795e-07	7.82792e-07	7.82795e-07	0	7.82793e-07	7.82784e-07	7.82784e-07	7.82784e-07	7.82784e-07	7.82784e-07	1.14073e-07	7.82785e-07	7.82785e-07	7.82785e-07	7.82786e-07	7.82786e-07	7.82787e-07	7.82787e-07	7.82787e-07	7.82787e-07	7.82787e-07	7.82788e-07
transcription_TU_BSU_tRNA_22	1.6254e-06	1.62539e-06	1.62539e-06	1.6254e-06	1.6254e-06	1.6254e-06	1.6254e-06	1.6254e-06	1.6254e-06	1.6254e-06	1.6254e-06	1.6254e-06	1.6254e-06	1.6254e-06	1.6254e-06	1.6254e-06	1.62541e-06	1.62541e-06	1.62541e-06	1.62541e-06	1.62541e-06	1.62541e-06	1.62541e-06	1.62541e-06	1.62541e-06	1.62542e-06	1.62541e-06	1.62541e-06	1.62542e-06	1.62541e-06	1.62542e-06	1.62542e-06	1.02925e-06	1.62541e-06	1.62541e-06	1.62541e-06	1.62541e-06	1.62541e-06	1.62541e-06	1.62541e-06	1.62541e-06	1.62542e-06	1.62542e-06	1.62542e-06	1.62542e-06	1.62542e-06	1.62542e-06	1.62542e-06	1.62543e-06
translation_BSU05900	0	0	0	0	0	0	0	0	0	0	0	0	0	0	0	0	0	0	0	0	0	0	0	0	0	0	0	0	0	0	0	0	0	0	0	0	0	0	0	0	0	0	0	0	0	0	0	0	0
transcription_TU_BSU05900	0	0	0	0	0	0	0	0	0	0	0	0	0	0	0	0	0	0	0	0	0	0	0	0	0	0	0	0	0	0	0	0	0	0	0	0	0	0	0	0	0	0	0	0	0	0	0	0	0
translation_BSU05980	0	0	0	0	0	0	0	0	0	0	0	0	0	0	0	0	0	0	0	0	0	0	0	0	0	0	0	0	0	0	0	0	0	0	0	0	0	0	0	0	0	0	0	0	0	0	0	0	0
transcription_TU_BSU05980	0	0	0	0	0	0	0	0	0	0	0	0	0	0	0	0	0	0	0	0	0	0	0	0	0	0	0	0	0	0	0	0	0	0	0	0	0	0	0	0	0	0	0	0	0	0	0	0	0
translation_BSU05990	0	0	0	0	0	0	0	0	0	0	0	0	0	0	0	0	0	0	0	0	0	0	0	0	0	0	0	0	0	0	0	0	0	0	0	0	0	0	0	0	0	0	0	0	0	0	0	0	0
transcription_TU_BSU05990	0	0	0	0	0	0	0	0	0	0	0	0	0	0	0	0	0	0	0	0	0	0	0	0	0	0	0	0	0	0	0	0	0	0	0	0	0	0	0	0	0	0	0	0	0	0	0	0	0
translation_BSU06020	1.76627e-10	1.76627e-10	1.76627e-10	1.76627e-10	1.76627e-10	1.76627e-10	1.76627e-10	1.76627e-10	1.76627e-10	1.76627e-10	1.76627e-10	1.76627e-10	1.76627e-10	1.76627e-10	1.76627e-10	1.76627e-10	1.76627e-10	1.76627e-10	1.76627e-10	1.76627e-10	1.76627e-10	1.76627e-10	1.76628e-10	1.76628e-10	1.76628e-10	1.76628e-10	1.76628e-10	1.76628e-10	1.76628e-10	1.76628e-10	1.76628e-10	1.76628e-10	1.76624e-10	1.76624e-10	1.76624e-10	1.76624e-10	1.76624e-10	1.76624e-10	1.76624e-10	1.76624e-10	1.76624e-10	1.76624e-10	1.76624e-10	1.76624e-10	1.76624e-10	1.76624e-10	1.76624e-10	1.76624e-10	1.76624e-10
translation_BSU06030	1.76627e-10	1.76627e-10	1.76627e-10	1.76627e-10	1.76627e-10	1.76627e-10	1.76627e-10	1.76627e-10	1.76627e-10	1.76627e-10	1.76627e-10	1.76627e-10	1.76627e-10	1.76627e-10	1.76627e-10	1.76627e-10	1.76627e-10	1.76627e-10	1.76627e-10	1.76627e-10	1.76627e-10	1.76627e-10	1.76628e-10	1.76628e-10	1.76628e-10	1.76628e-10	1.76628e-10	1.76628e-10	1.76628e-10	1.76628e-10	1.76628e-10	1.76628e-10	1.76624e-10	1.76624e-10	1.76624e-10	1.76624e-10	1.76624e-10	1.76624e-10	1.76624e-10	1.76624e-10	1.76624e-10	1.76624e-10	1.76624e-10	1.76624e-10	1.76624e-10	1.76624e-10	1.76624e-10	1.76624e-10	1.76624e-10
translation_BSU06150	0	0	0	0	0	0	0	0	0	0	0	0	0	0	0	0	0	0	0	0	0	0	0	0	0	0	0	0	0	0	0	0	0	0	0	0	0	0	0	0	0	0	0	0	0	0	0	0	0
translation_BSU06160	0	0	0	0	0	0	0	0	0	0	0	0	0	0	0	0	0	0	0	0	0	0	0	0	0	0	0	0	0	0	0	0	0	0	0	0	0	0	0	0	0	0	0	0	0	0	0	0	0
translation_BSU06170	0	0	0	0	0	0	0	0	0	0	0	0	0	0	0	0	0	0	0	0	0	0	0	0	0	0	0	0	0	0	0	0	0	0	0	0	0	0	0	0	0	0	0	0	0	0	0	0	0
transcription_TU_BSU06170	0	0	0	0	0	0	0	0	0	0	0	0	0	0	0	0	0	0	0	0	0	0	0	0	0	0	0	0	0	0	0	0	0	0	0	0	0	0	0	0	0	0	0	0	0	0	0	0	0
translation_BSU06230	0	0	0	0	0	0	0	0	0	0	0	0	0	0	0	0	0	0	0	0	0	0	0	0	0	0	0	0	0	0	0	0	0	0	0	0	0	0	0	0	0	0	0	0	0	0	0	0	0
translation_BSU06240	0	0	0	0	0	0	0	0	0	0	0	0	0	0	0	0	0	0	0	0	0	0	0	0	0	0	0	0	0	0	0	0	0	0	0	0	0	0	0	0	0	0	0	0	0	0	0	0	0
translation_BSU06310	1.01311e-23	0	0	0	1.01311e-23	0	0	0	1.01311e-23	1.01311e-23	0	0	0	0	0	0	0	0	0	0	0	0	0	0	0	0	0	0	0	0	0	1.01311e-23	0	0	1.01309e-23	0	0	0	1.01309e-23	1.01309e-23	1.01309e-23	1.01309e-23	1.01309e-23	1.01309e-23	1.01309e-23	1.01309e-23	1.01309e-23	1.01309e-23	1.01309e-23
translation_BSU06360	1.16419e-08	1.1642e-08	1.1642e-08	1.1642e-08	1.16419e-08	1.1642e-08	1.1642e-08	1.1642e-08	1.16419e-08	1.16419e-08	1.1642e-08	1.1642e-08	1.1642e-08	1.1642e-08	1.1642e-08	1.1642e-08	1.16419e-08	1.16419e-08	1.16419e-08	1.16419e-08	1.16419e-08	1.16419e-08	1.16419e-08	1.16419e-08	1.16419e-08	1.16419e-08	1.16421e-08	1.16421e-08	1.16419e-08	1.16421e-08	1.16419e-08	1.1642e-08	1.16417e-08	1.16417e-08	1.16417e-08	1.16417e-08	1.16417e-08	1.16417e-08	1.16418e-08	1.16418e-08	1.16418e-08	1.16418e-08	1.16418e-08	1.16418e-08	1.16418e-08	1.16418e-08	1.16418e-08	1.16418e-08	1.16418e-08
translation_BSU06370	0	0	0	0	0	0	0	0	0	0	0	0	0	0	0	0	0	0	0	0	0	0	0	0	0	0	0	0	0	0	0	0	0	0	0	0	0	0	0	0	0	0	0	0	0	0	0	0	0
translation_BSU06420	0	0	0	0	0	0	0	0	0	0	0	0	0	0	0	0	0	0	0	0	0	0	0	0	0	0	0	0	0	0	0	0	0	0	0	0	0	0	0	0	0	0	0	0	0	0	0	0	0
translation_BSU06430	8.60806e-09	8.60816e-09	8.60816e-09	8.60816e-09	8.60807e-09	8.60816e-09	8.60816e-09	8.60817e-09	8.60807e-09	8.60808e-09	8.60817e-09	8.60817e-09	8.60817e-09	8.60817e-09	8.60818e-09	8.60818e-09	8.60809e-09	8.60809e-09	8.60809e-09	8.60809e-09	8.60809e-09	8.6081e-09	8.6081e-09	8.6081e-09	8.6081e-09	8.6081e-09	8.6082e-09	8.6082e-09	8.60811e-09	8.6082e-09	8.60811e-09	8.60814e-09	8.60795e-09	8.60795e-09	8.60796e-09	8.60796e-09	8.60796e-09	8.60796e-09	8.60797e-09	8.60797e-09	8.60797e-09	8.60797e-09	8.60798e-09	8.60798e-09	8.60798e-09	8.60798e-09	8.60798e-09	8.60798e-09	8.60799e-09
translation_BSU06440	4.39895e-08	4.399e-08	4.399e-08	4.399e-08	4.39896e-08	4.39901e-08	4.39901e-08	4.39901e-08	4.39896e-08	4.39896e-08	4.39901e-08	4.39901e-08	4.39901e-08	4.39901e-08	4.39901e-08	4.39901e-08	4.39897e-08	4.39897e-08	4.39897e-08	4.39897e-08	4.39897e-08	4.39897e-08	4.39897e-08	4.39897e-08	4.39897e-08	4.39897e-08	4.39902e-08	4.39902e-08	4.39898e-08	4.39902e-08	4.39898e-08	4.39899e-08	4.3989e-08	4.3989e-08	4.3989e-08	4.3989e-08	4.3989e-08	4.3989e-08	4.3989e-08	4.39891e-08	4.39891e-08	4.39891e-08	4.39891e-08	4.39891e-08	4.39891e-08	4.39891e-08	4.39891e-08	4.39891e-08	4.39892e-08
translation_BSU06450	4.39895e-08	4.399e-08	4.399e-08	4.399e-08	4.39896e-08	4.39901e-08	4.39901e-08	4.39901e-08	4.39896e-08	4.39896e-08	4.39901e-08	4.39901e-08	4.39901e-08	4.39901e-08	4.39901e-08	4.39901e-08	4.39897e-08	4.39897e-08	4.39897e-08	4.39897e-08	4.39897e-08	4.39897e-08	4.39897e-08	4.39897e-08	4.39897e-08	4.39897e-08	4.39902e-08	4.39902e-08	4.39898e-08	4.39902e-08	4.39898e-08	4.39899e-08	4.3989e-08	4.3989e-08	4.3989e-08	4.3989e-08	4.3989e-08	4.3989e-08	4.3989e-08	4.39891e-08	4.39891e-08	4.39891e-08	4.39891e-08	4.39891e-08	4.39891e-08	4.39891e-08	4.39891e-08	4.39891e-08	4.39892e-08
translation_BSU06470	3.6098e-08	3.60984e-08	3.60984e-08	3.60984e-08	3.6098e-08	3.60984e-08	3.60984e-08	3.60984e-08	3.60981e-08	3.60981e-08	3.60985e-08	3.60985e-08	3.60985e-08	3.60985e-08	3.60985e-08	3.60985e-08	3.60981e-08	3.60981e-08	3.60981e-08	3.60981e-08	3.60981e-08	3.60982e-08	3.60982e-08	3.60982e-08	3.60982e-08	3.60982e-08	3.60986e-08	3.60986e-08	3.60982e-08	3.60986e-08	3.60982e-08	3.60983e-08	3.60976e-08	3.60976e-08	3.60976e-08	3.60976e-08	3.60976e-08	3.60976e-08	3.60976e-08	3.60976e-08	3.60976e-08	3.60976e-08	3.60977e-08	3.60977e-08	3.60977e-08	3.60977e-08	3.60977e-08	3.60977e-08	3.60977e-08
translation_BSU06480	0	0	0	0	0	0	0	0	0	0	0	0	0	0	0	0	0	0	0	0	0	0	0	0	0	0	0	0	0	0	0	0	0	0	0	0	0	0	0	0	0	0	0	0	0	0	0	0	0
translation_BSU06490	2.0794e-08	2.07943e-08	2.07943e-08	2.07943e-08	2.07941e-08	2.07943e-08	2.07943e-08	2.07943e-08	2.07941e-08	2.07941e-08	2.07943e-08	2.07943e-08	2.07943e-08	2.07943e-08	2.07943e-08	2.07943e-08	2.07941e-08	2.07941e-08	2.07941e-08	2.07941e-08	2.07941e-08	2.07941e-08	2.07941e-08	2.07941e-08	2.07941e-08	2.07941e-08	2.07944e-08	2.07944e-08	2.07942e-08	2.07944e-08	2.07942e-08	2.07942e-08	2.07938e-08	2.07938e-08	2.07938e-08	2.07938e-08	2.07938e-08	2.07938e-08	2.07938e-08	2.07938e-08	2.07938e-08	2.07938e-08	2.07938e-08	2.07938e-08	2.07938e-08	2.07938e-08	2.07938e-08	2.07939e-08	2.07939e-08
translation_BSU06500	2.67014e-08	2.67017e-08	2.67017e-08	2.67017e-08	2.67015e-08	2.67017e-08	2.67017e-08	2.67017e-08	2.67015e-08	2.67015e-08	2.67018e-08	2.67018e-08	2.67018e-08	2.67018e-08	2.67018e-08	2.67018e-08	2.67015e-08	2.67015e-08	2.67015e-08	2.67015e-08	2.67015e-08	2.67015e-08	2.67015e-08	2.67015e-08	2.67015e-08	2.67016e-08	2.67019e-08	2.67019e-08	2.67016e-08	2.67019e-08	2.67016e-08	2.67017e-08	2.67011e-08	2.67011e-08	2.67011e-08	2.67011e-08	2.67011e-08	2.67011e-08	2.67011e-08	2.67011e-08	2.67011e-08	2.67012e-08	2.67012e-08	2.67012e-08	2.67012e-08	2.67012e-08	2.67012e-08	2.67012e-08	2.67012e-08
translation_BSU06510	2.19882e-08	2.19888e-08	2.19889e-08	2.19889e-08	2.19883e-08	2.19889e-08	2.19889e-08	2.19889e-08	2.19883e-08	2.19883e-08	2.1989e-08	2.1989e-08	2.1989e-08	2.1989e-08	2.1989e-08	2.1989e-08	2.19884e-08	2.19885e-08	2.19885e-08	2.19885e-08	2.19885e-08	2.19885e-08	2.19885e-08	2.19885e-08	2.19885e-08	2.19885e-08	2.19892e-08	2.19892e-08	2.19886e-08	2.19892e-08	2.19886e-08	2.19887e-08	2.19883e-08	2.19883e-08	2.19883e-08	2.19883e-08	2.19883e-08	2.19883e-08	2.19884e-08	2.19884e-08	2.19884e-08	2.19884e-08	2.19884e-08	2.19885e-08	2.19885e-08	2.19885e-08	2.19885e-08	2.19885e-08	2.19886e-08
translation_BSU06520	4.39895e-08	4.399e-08	4.399e-08	4.399e-08	4.39896e-08	4.39901e-08	4.39901e-08	4.39901e-08	4.39896e-08	4.39896e-08	4.39901e-08	4.39901e-08	4.39901e-08	4.39901e-08	4.39901e-08	4.39901e-08	4.39897e-08	4.39897e-08	4.39897e-08	4.39897e-08	4.39897e-08	4.39897e-08	4.39897e-08	4.39897e-08	4.39897e-08	4.39897e-08	4.39902e-08	4.39902e-08	4.39898e-08	4.39902e-08	4.39898e-08	4.39899e-08	4.3989e-08	4.3989e-08	4.3989e-08	4.3989e-08	4.3989e-08	4.3989e-08	4.3989e-08	4.39891e-08	4.39891e-08	4.39891e-08	4.39891e-08	4.39891e-08	4.39891e-08	4.39891e-08	4.39891e-08	4.39891e-08	4.39892e-08
translation_BSU06530	2.29708e-08	2.29711e-08	2.29711e-08	2.29711e-08	2.29709e-08	2.29711e-08	2.29711e-08	2.29711e-08	2.29709e-08	2.29709e-08	2.29711e-08	2.29711e-08	2.29711e-08	2.29711e-08	2.29711e-08	2.29711e-08	2.29709e-08	2.29709e-08	2.29709e-08	2.29709e-08	2.29709e-08	2.29709e-08	2.29709e-08	2.29709e-08	2.29709e-08	2.29709e-08	2.29712e-08	2.29712e-08	2.2971e-08	2.29712e-08	2.2971e-08	2.2971e-08	2.29705e-08	2.29705e-08	2.29706e-08	2.29706e-08	2.29706e-08	2.29706e-08	2.29706e-08	2.29706e-08	2.29706e-08	2.29706e-08	2.29706e-08	2.29706e-08	2.29706e-08	2.29706e-08	2.29706e-08	2.29706e-08	2.29706e-08
translation_BSU06660	0	0	0	0	0	0	0	0	0	0	0	0	0	0	0	0	0	0	0	0	0	0	0	0	0	0	0	0	0	0	0	0	0	0	0	0	0	0	0	0	0	0	0	0	0	0	0	0	0
translation_BSU06670	2.58689e-08	2.58688e-08	2.58688e-08	2.58688e-08	2.58689e-08	2.58688e-08	2.58688e-08	2.58688e-08	2.5869e-08	2.5869e-08	2.58688e-08	2.58688e-08	2.58688e-08	2.58688e-08	2.58688e-08	2.58688e-08	2.5869e-08	2.5869e-08	2.5869e-08	2.5869e-08	2.5869e-08	2.5869e-08	2.5869e-08	2.5869e-08	2.5869e-08	2.58691e-08	2.58689e-08	2.58689e-08	2.58691e-08	2.58689e-08	2.58691e-08	2.58691e-08	2.58687e-08	2.58687e-08	2.58687e-08	2.58687e-08	2.58687e-08	2.58687e-08	2.58687e-08	2.58687e-08	2.58687e-08	2.58687e-08	2.58687e-08	2.58688e-08	2.58688e-08	2.58688e-08	2.58688e-08	2.58688e-08	2.58688e-08
transcription_TU_BSU06670	7.56678e-10	7.56674e-10	7.56674e-10	7.56674e-10	7.56679e-10	7.56675e-10	7.56675e-10	7.56675e-10	7.5668e-10	7.5668e-10	7.56675e-10	7.56675e-10	7.56676e-10	7.56676e-10	7.56676e-10	7.56676e-10	7.56681e-10	7.56681e-10	7.56681e-10	7.56682e-10	7.56682e-10	7.56682e-10	7.56682e-10	7.56682e-10	7.56682e-10	7.56683e-10	7.56678e-10	7.56679e-10	7.56683e-10	7.56679e-10	7.56683e-10	7.56684e-10	7.56677e-10	7.56677e-10	7.56677e-10	7.56677e-10	7.56677e-10	7.56678e-10	7.56678e-10	7.56678e-10	7.56678e-10	7.56679e-10	7.56679e-10	7.56679e-10	7.5668e-10	7.5668e-10	7.5668e-10	7.5668e-10	7.56681e-10
translation_BSU06680	2.58689e-08	2.58688e-08	2.58688e-08	2.58688e-08	2.58689e-08	2.58688e-08	2.58688e-08	2.58688e-08	2.5869e-08	2.5869e-08	2.58688e-08	2.58688e-08	2.58688e-08	2.58688e-08	2.58688e-08	2.58688e-08	2.5869e-08	2.5869e-08	2.5869e-08	2.5869e-08	2.5869e-08	2.5869e-08	2.5869e-08	2.5869e-08	2.5869e-08	2.58691e-08	2.58689e-08	2.58689e-08	2.58691e-08	2.58689e-08	2.58691e-08	2.58691e-08	2.58687e-08	2.58687e-08	2.58687e-08	2.58687e-08	2.58687e-08	2.58687e-08	2.58687e-08	2.58687e-08	2.58687e-08	2.58687e-08	2.58687e-08	2.58688e-08	2.58688e-08	2.58688e-08	2.58688e-08	2.58688e-08	2.58688e-08
transcription_TU_BSU06680	7.56678e-10	7.56674e-10	7.56674e-10	7.56674e-10	7.56679e-10	7.56675e-10	7.56675e-10	7.56675e-10	7.5668e-10	7.5668e-10	7.56675e-10	7.56675e-10	7.56676e-10	7.56676e-10	7.56676e-10	7.56676e-10	7.56681e-10	7.56681e-10	7.56681e-10	7.56682e-10	7.56682e-10	7.56682e-10	7.56682e-10	7.56682e-10	7.56682e-10	7.56683e-10	7.56678e-10	7.56679e-10	7.56683e-10	7.56679e-10	7.56683e-10	7.56684e-10	7.56677e-10	7.56677e-10	7.56677e-10	7.56677e-10	7.56677e-10	7.56678e-10	7.56678e-10	7.56678e-10	7.56678e-10	7.56679e-10	7.56679e-10	7.56679e-10	7.5668e-10	7.5668e-10	7.5668e-10	7.5668e-10	7.56681e-10
translation_BSU06690	2.58689e-08	2.58688e-08	2.58688e-08	2.58688e-08	2.58689e-08	2.58688e-08	2.58688e-08	2.58688e-08	2.5869e-08	2.5869e-08	2.58688e-08	2.58688e-08	2.58688e-08	2.58688e-08	2.58688e-08	2.58688e-08	2.5869e-08	2.5869e-08	2.5869e-08	2.5869e-08	2.5869e-08	2.5869e-08	2.5869e-08	2.5869e-08	2.5869e-08	2.58691e-08	2.58689e-08	2.58689e-08	2.58691e-08	2.58689e-08	2.58691e-08	2.58691e-08	2.58687e-08	2.58687e-08	2.58687e-08	2.58687e-08	2.58687e-08	2.58687e-08	2.58687e-08	2.58687e-08	2.58687e-08	2.58687e-08	2.58687e-08	2.58688e-08	2.58688e-08	2.58688e-08	2.58688e-08	2.58688e-08	2.58688e-08
transcription_TU_BSU06690	7.56678e-10	7.56674e-10	7.56674e-10	7.56674e-10	7.56679e-10	7.56675e-10	7.56675e-10	7.56675e-10	7.5668e-10	7.5668e-10	7.56675e-10	7.56675e-10	7.56676e-10	7.56676e-10	7.56676e-10	7.56676e-10	7.56681e-10	7.56681e-10	7.56681e-10	7.56682e-10	7.56682e-10	7.56682e-10	7.56682e-10	7.56682e-10	7.56682e-10	7.56683e-10	7.56678e-10	7.56679e-10	7.56683e-10	7.56679e-10	7.56683e-10	7.56684e-10	7.56677e-10	7.56677e-10	7.56677e-10	7.56677e-10	7.56677e-10	7.56678e-10	7.56678e-10	7.56678e-10	7.56678e-10	7.56679e-10	7.56679e-10	7.56679e-10	7.5668e-10	7.5668e-10	7.5668e-10	7.5668e-10	7.56681e-10
translation_BSU06730	1.53809e-12	1.53809e-12	1.53809e-12	1.53809e-12	1.53809e-12	1.53809e-12	1.5381e-12	1.5381e-12	1.53809e-12	1.5381e-12	1.5381e-12	1.5381e-12	1.5381e-12	1.5381e-12	1.5381e-12	1.5381e-12	1.5381e-12	1.5381e-12	1.5381e-12	1.5381e-12	1.5381e-12	1.5381e-12	1.5381e-12	1.5381e-12	1.5381e-12	1.53811e-12	1.53811e-12	1.53811e-12	1.53811e-12	1.53811e-12	1.53811e-12	1.53811e-12	1.53808e-12	1.53808e-12	1.53808e-12	1.53808e-12	1.53808e-12	1.53808e-12	1.53809e-12	1.53809e-12	1.53809e-12	1.53809e-12	1.53809e-12	1.53809e-12	1.53809e-12	1.53809e-12	1.53809e-12	1.53809e-12	1.5381e-12
transcription_TU_BSU06730	4.49899e-14	4.499e-14	4.499e-14	4.499e-14	4.499e-14	4.499e-14	4.499e-14	4.49901e-14	4.499e-14	4.499e-14	4.49901e-14	4.49901e-14	4.49901e-14	4.49901e-14	4.49902e-14	4.49902e-14	4.49902e-14	4.49902e-14	4.49902e-14	4.49902e-14	4.49902e-14	4.49903e-14	4.49903e-14	4.49903e-14	4.49903e-14	4.49903e-14	4.49905e-14	4.49905e-14	4.49904e-14	4.49905e-14	4.49904e-14	4.49905e-14	4.499e-14	4.499e-14	4.499e-14	4.499e-14	4.499e-14	4.49901e-14	4.49901e-14	4.49901e-14	4.49901e-14	4.49902e-14	4.49902e-14	4.49903e-14	4.49903e-14	4.49903e-14	4.49903e-14	4.49903e-14	4.49904e-14
translation_BSU06970	0	0	0	0	0	0	0	0	0	0	0	0	0	0	0	0	0	0	0	0	0	0	0	0	0	0	0	0	0	0	0	0	0	0	0	0	0	0	0	0	0	0	0	0	0	0	0	0	0
transcription_TU_BSU06970	0	0	0	0	0	0	0	0	0	0	0	0	0	0	0	0	0	0	0	0	0	0	0	0	0	0	0	0	0	0	0	0	0	0	0	0	0	0	0	0	0	0	0	0	0	0	0	0	0
translation_BSU06980	0	0	0	0	0	0	0	0	0	0	0	0	0	0	0	0	0	0	0	0	0	0	0	0	0	0	0	0	0	0	0	0	0	0	0	0	0	0	0	0	0	0	0	0	0	0	0	0	0
transcription_TU_BSU06980	0	0	0	0	0	0	0	0	0	0	0	0	0	0	0	0	0	0	0	0	0	0	0	0	0	0	0	0	0	0	0	0	0	0	0	0	0	0	0	0	0	0	0	0	0	0	0	0	0
translation_BSU06990	0	0	0	0	0	0	0	0	0	0	0	0	0	0	0	0	0	0	0	0	0	0	0	0	0	0	0	0	0	0	0	0	0	0	0	0	0	0	0	0	0	0	0	0	0	0	0	0	0
transcription_TU_BSU06990	0	0	0	0	0	0	0	0	0	0	0	0	0	0	0	0	0	0	0	0	0	0	0	0	0	0	0	0	0	0	0	0	0	0	0	0	0	0	0	0	0	0	0	0	0	0	0	0	0
translation_BSU07490	0	0	0	0	0	0	0	0	0	0	0	0	0	0	0	0	0	0	0	0	0	0	0	0	0	0	0	0	0	0	0	0	0	0	0	0	0	0	0	0	0	0	0	0	0	0	0	0	0
translation_BSU07500	0	0	0	0	0	0	0	0	0	0	0	0	0	0	0	0	0	0	0	0	0	0	0	0	0	0	0	0	0	0	0	0	0	0	0	0	0	0	0	0	0	0	0	0	0	0	0	0	0
translation_BSU07510	0	0	0	0	0	0	0	0	0	0	0	0	0	0	0	0	0	0	0	0	0	0	0	0	0	0	0	0	0	0	0	0	0	0	0	0	0	0	0	0	0	0	0	0	0	0	0	0	0
translation_BSU07520	0	0	0	0	0	0	0	0	0	0	0	0	0	0	0	0	0	0	0	0	0	0	0	0	0	0	0	0	0	0	0	0	0	0	0	0	0	0	0	0	0	0	0	0	0	0	0	0	0
translation_BSU07570	0	0	0	0	0	0	0	0	0	0	0	0	0	0	0	0	0	0	0	0	0	0	0	0	0	0	0	0	0	0	0	0	0	0	0	0	0	0	0	0	0	0	0	0	0	0	0	0	0
translation_BSU07610	1.10906e-12	1.10906e-12	1.10906e-12	1.10906e-12	1.10906e-12	1.10906e-12	1.10906e-12	1.10906e-12	1.10906e-12	1.10906e-12	1.10906e-12	1.10906e-12	1.10906e-12	1.10906e-12	1.10906e-12	1.10906e-12	1.10906e-12	1.10906e-12	1.10906e-12	1.10906e-12	1.10906e-12	1.10906e-12	1.10906e-12	1.10906e-12	1.10906e-12	1.10906e-12	1.10906e-12	1.10906e-12	1.10906e-12	1.10906e-12	1.10906e-12	1.10906e-12	1.10904e-12	1.10904e-12	1.10904e-12	1.10904e-12	1.10904e-12	1.10904e-12	1.10904e-12	1.10904e-12	1.10904e-12	1.10904e-12	1.10904e-12	1.10904e-12	1.10904e-12	1.10904e-12	1.10904e-12	1.10904e-12	1.10904e-12
translation_BSU07700	0	0	0	0	0	0	0	0	0	0	0	0	0	0	0	0	0	0	0	0	0	0	0	0	0	0	0	0	0	0	0	0	0	0	0	0	0	0	0	0	0	0	0	0	0	0	0	0	0
translation_BSU07800	0	0	0	0	0	0	0	0	0	0	0	0	0	0	0	0	0	0	0	0	0	0	0	0	0	0	0	0	0	0	0	0	0	0	0	0	0	0	0	0	0	0	0	0	0	0	0	0	0
translation_BSU07810	0	0	0	0	0	0	0	0	0	0	0	0	0	0	0	0	0	0	0	0	0	0	0	0	0	0	0	0	0	0	0	0	0	0	0	0	0	0	0	0	0	0	0	0	0	0	0	0	0
translation_BSU07830	0	0	0	0	0	0	0	0	0	0	0	0	0	0	0	0	0	0	0	0	0	0	0	0	0	0	0	0	0	0	0	0	0	0	0	0	0	0	0	0	0	0	0	0	0	0	0	0	0
translation_BSU07840	1.79092e-11	1.79092e-11	1.79092e-11	1.79092e-11	1.79092e-11	1.79092e-11	1.79092e-11	1.79092e-11	1.79092e-11	1.79092e-11	1.79092e-11	1.79092e-11	1.79092e-11	1.79092e-11	1.79092e-11	1.79092e-11	1.79092e-11	1.79092e-11	1.79092e-11	1.79092e-11	1.79092e-11	1.79092e-11	1.79092e-11	1.79092e-11	1.79092e-11	1.79092e-11	1.79093e-11	1.79093e-11	1.79093e-11	1.79093e-11	1.79093e-11	1.79093e-11	1.79089e-11	1.79089e-11	1.79089e-11	1.79089e-11	1.79089e-11	1.79089e-11	1.79089e-11	1.79089e-11	1.79089e-11	1.7909e-11	1.7909e-11	1.7909e-11	1.7909e-11	1.7909e-11	1.7909e-11	1.7909e-11	1.7909e-11
translation_BSU07920	0	0	0	0	0	0	0	0	0	0	0	0	0	0	0	0	0	0	0	0	0	0	0	0	0	0	0	0	0	0	0	0	0	0	0	0	0	0	0	0	0	0	0	0	0	0	0	0	0
translation_BSU07990	0	0	0	0	0	0	0	0	0	0	0	0	0	0	0	0	0	0	0	0	0	0	0	0	0	0	0	0	0	0	0	0	0	0	0	0	0	0	0	0	0	0	0	0	0	0	0	0	0
translation_BSU08000	5.68947e-10	5.68936e-10	5.68936e-10	5.68936e-10	5.68948e-10	5.68936e-10	5.68936e-10	5.68936e-10	5.68948e-10	5.68948e-10	5.68936e-10	5.68936e-10	5.68936e-10	5.68936e-10	5.68937e-10	5.68937e-10	5.68948e-10	5.68948e-10	5.68948e-10	5.68948e-10	5.68948e-10	5.68948e-10	5.68948e-10	5.68948e-10	5.68948e-10	5.68948e-10	5.68937e-10	5.68937e-10	5.68949e-10	5.68937e-10	5.68949e-10	5.68948e-10	5.68939e-10	5.68939e-10	5.6894e-10	5.6894e-10	5.6894e-10	5.6894e-10	5.6894e-10	5.6894e-10	5.6894e-10	5.6894e-10	5.6894e-10	5.6894e-10	5.6894e-10	5.6894e-10	5.6894e-10	5.6894e-10	5.6894e-10
translation_BSU08030	0	0	0	0	0	0	0	0	0	0	0	0	0	0	0	0	0	0	0	0	0	0	0	0	0	0	0	0	0	0	0	0	0	0	0	0	0	0	0	0	0	0	0	0	0	0	0	0	0
translation_BSU08060	2.14243e-09	2.14243e-09	2.14243e-09	2.14243e-09	2.14243e-09	2.14243e-09	2.14243e-09	2.14243e-09	2.14243e-09	2.14243e-09	2.14243e-09	2.14243e-09	2.14243e-09	2.14243e-09	2.14243e-09	2.14243e-09	2.14243e-09	2.14243e-09	2.14243e-09	2.14243e-09	2.14243e-09	2.14243e-09	2.14243e-09	2.14243e-09	2.14243e-09	2.14243e-09	2.14243e-09	2.14243e-09	2.14243e-09	2.14243e-09	2.14243e-09	2.14243e-09	2.14239e-09	2.14239e-09	2.14239e-09	2.14239e-09	2.14239e-09	2.14239e-09	2.14239e-09	2.14239e-09	2.14239e-09	2.14239e-09	2.14239e-09	2.14239e-09	2.14239e-09	2.14239e-09	2.14239e-09	2.14239e-09	2.14238e-09
translation_BSU08070	2.14243e-09	2.14243e-09	2.14243e-09	2.14243e-09	2.14243e-09	2.14243e-09	2.14243e-09	2.14243e-09	2.14243e-09	2.14243e-09	2.14243e-09	2.14243e-09	2.14243e-09	2.14243e-09	2.14243e-09	2.14243e-09	2.14243e-09	2.14243e-09	2.14243e-09	2.14243e-09	2.14243e-09	2.14243e-09	2.14243e-09	2.14243e-09	2.14243e-09	2.14243e-09	2.14243e-09	2.14243e-09	2.14243e-09	2.14243e-09	2.14243e-09	2.14243e-09	2.14239e-09	2.14239e-09	2.14239e-09	2.14239e-09	2.14239e-09	2.14239e-09	2.14239e-09	2.14239e-09	2.14239e-09	2.14239e-09	2.14239e-09	2.14239e-09	2.14239e-09	2.14239e-09	2.14239e-09	2.14239e-09	2.14238e-09
translation_BSU08180	0	0	0	0	0	0	0	0	0	0	0	0	0	0	0	0	0	0	0	0	0	0	0	0	0	0	0	0	0	0	0	0	0	0	0	0	0	0	0	0	0	0	0	0	0	0	0	0	0
translation_BSU08200	0	0	0	0	0	0	0	0	0	0	0	0	0	0	0	0	0	0	0	0	0	0	0	0	0	0	0	0	0	0	0	0	0	0	0	0	0	0	0	0	0	0	0	0	0	0	0	0	0
translation_BSU08440	0	0	0	0	0	0	0	0	0	0	0	0	0	0	0	0	0	0	0	0	0	0	0	0	0	0	0	0	0	0	0	0	0	0	0	0	0	0	0	0	0	0	0	0	0	0	0	0	0
translation_BSU08450	0	0	0	0	0	0	0	0	0	0	0	0	0	0	0	0	0	0	0	0	0	0	0	0	0	0	0	0	0	0	0	0	0	0	0	0	0	0	0	0	0	0	0	0	0	0	0	0	0
translation_BSU08460	0	0	0	0	0	0	0	0	0	0	0	0	0	0	0	0	0	0	0	0	0	0	0	0	0	0	0	0	0	0	0	0	0	0	0	0	0	0	0	0	0	0	0	0	0	0	0	0	0
translation_BSU08650	0	0	0	0	0	0	0	0	0	0	0	0	0	0	0	0	0	0	0	0	0	0	0	0	0	0	0	0	0	0	0	0	0	0	0	0	0	0	0	0	0	0	0	0	0	0	0	0	0
translation_BSU08710	0	0	0	0	0	0	0	0	0	0	0	0	0	0	0	0	0	0	0	0	0	0	0	0	0	0	0	0	0	0	0	0	0	0	0	0	0	0	0	0	0	0	0	0	0	0	0	0	0
transcription_TU_BSU08710	0	0	0	0	0	0	0	0	0	0	0	0	0	0	0	0	0	0	0	0	0	0	0	0	0	0	0	0	0	0	0	0	0	0	0	0	0	0	0	0	0	0	0	0	0	0	0	0	0
transcription_TU_BSU_rRNA_22	3.53904e-06	3.53905e-06	3.53905e-06	3.53905e-06	3.53905e-06	3.53905e-06	3.53905e-06	3.53905e-06	3.53905e-06	3.53905e-06	3.53906e-06	3.53906e-06	3.53906e-06	3.53906e-06	3.53906e-06	3.53906e-06	3.53906e-06	3.53907e-06	3.53907e-06	3.53907e-06	3.53907e-06	3.53907e-06	3.53907e-06	3.53907e-06	3.53907e-06	3.53908e-06	3.53908e-06	3.53909e-06	3.53908e-06	3.53909e-06	3.53908e-06	3.53909e-06	3.53905e-06	3.53905e-06	3.53906e-06	3.53906e-06	3.53906e-06	3.53906e-06	3.53906e-06	3.53907e-06	3.53907e-06	3.53907e-06	3.53907e-06	3.53908e-06	3.53908e-06	3.53908e-06	3.53908e-06	3.53908e-06	3.53909e-06
transcription_TU_BSU_rRNA_17	3.53904e-06	0	0	0	3.53905e-06	0	3.53905e-06	3.53905e-06	3.53905e-06	3.53905e-06	0	0	3.53906e-06	0	0	0	0	0	0	0	0	0	0	0	0	0	0	0	0	0	0	0	0	0	0	0	0	0	0	0	0	0	0	0	0	0	0	0	0
transcription_TU_BSU_rRNA_18	0	0	0	0	0	0	0	0	0	0	0	0	0	0	0	0	0	0	0	0	0	0	0	0	0	0	0	0	0	0	0	0	0	0	0	0	0	0	0	0	0	0	0	0	0	0	0	0	0
transcription_TU_BSU_tRNA_29	0	0	0	0	0	0	0	0	0	0	0	0	4.91041e-07	0	0	0	0	0	0	0	0	0	0	0	0	9.69023e-07	4.77987e-07	0	9.69027e-07	4.77987e-07	0	0	0	0	4.7799e-07	0	0	0	0	0	0	0	0	0	0	0	0	0	0
transcription_TU_BSU_tRNA_30	0	0	0	0	0	0	0	0	0	0	0	0	0	0	0	0	0	0	0	0	0	0	0	0	0	0	0	0	0	0	0	0	0	0	0	0	0	0	0	0	0	0	0	0	0	0	0	0	0
transcription_TU_BSU_tRNA_31	0	0	0	0	0	0	0	0	0	0	0	0	0	0	0	0	0	0	0	0	0	0	0	0	0	0	8.14004e-07	0	0	8.14005e-07	0	0	0	0	0	0	0	0	0	0	8.14004e-07	0	0	0	0	0	0	0	0
transcription_TU_BSU_tRNA_32	2.19262e-06	2.19263e-06	2.19263e-06	2.19263e-06	2.19262e-06	2.19263e-06	2.19263e-06	2.19263e-06	2.19262e-06	2.19262e-06	2.19263e-06	2.19263e-06	2.19263e-06	2.19263e-06	2.19263e-06	2.19263e-06	2.19263e-06	2.19263e-06	2.19263e-06	2.19263e-06	2.19263e-06	2.19263e-06	2.19263e-06	2.19263e-06	2.19263e-06	2.19263e-06	2.19264e-06	2.19264e-06	2.19263e-06	2.19264e-06	2.19263e-06	2.19263e-06	2.19261e-06	2.19261e-06	2.19262e-06	2.19262e-06	2.19262e-06	2.19262e-06	2.19262e-06	2.19262e-06	2.19262e-06	2.19262e-06	2.19262e-06	2.19262e-06	2.19262e-06	2.19262e-06	2.19262e-06	2.19262e-06	2.19263e-06
transcription_TU_BSU_tRNA_33	0	6.68717e-07	0	0	0	0	0	0	0	0	0	0	0	0	0	0	0	0	0	0	0	0	0	0	0	0	0	0	0	0	7.82792e-07	0	0	0	0	0	0	6.68712e-07	0	0	0	0	0	0	0	0	0	0	0
transcription_TU_BSU_tRNA_34	0	0	0	0	0	0	0	0	0	0	0	0	0	0	0	0	0	0	0	0	0	0	0	0	0	0	0	0	0	0	0	0	5.96154e-07	0	0	0	0	0	0	0	0	0	0	0	0	0	0	0	0
transcription_TU_BSU_tRNA_35	1.11694e-06	1.11694e-06	1.11694e-06	1.11694e-06	1.11694e-06	1.11694e-06	1.11694e-06	1.11694e-06	1.11694e-06	1.11694e-06	1.11694e-06	1.11695e-06	1.11695e-06	1.11695e-06	1.11695e-06	1.11695e-06	1.11694e-06	1.11695e-06	1.11695e-06	1.11695e-06	1.11695e-06	1.11695e-06	1.11695e-06	1.11695e-06	1.11695e-06	1.11695e-06	1.11696e-06	1.11696e-06	1.11695e-06	1.11696e-06	1.11695e-06	1.11695e-06	1.11694e-06	1.11694e-06	1.11694e-06	1.11694e-06	1.11694e-06	1.11694e-06	1.11694e-06	1.11694e-06	1.11694e-06	1.11695e-06	1.11695e-06	1.11695e-06	1.11695e-06	1.11695e-06	1.11695e-06	1.11695e-06	1.11695e-06
transcription_TU_BSU_tRNA_36	0	0	0	0	0	0	0	0	0	0	0	0	0	0	0	0	0	0	0	0	0	0	0	0	0	0	0	0	0	0	0	0	0	0	0	0	0	0	0	0	0	0	0	0	0	0	0	0	0
transcription_TU_BSU_tRNA_37	8.92533e-07	8.92531e-07	8.92532e-07	8.92532e-07	8.92535e-07	8.92533e-07	8.92533e-07	8.92533e-07	8.92537e-07	8.92537e-07	8.92535e-07	8.92535e-07	8.92536e-07	8.92536e-07	8.92537e-07	8.92537e-07	8.92541e-07	8.92542e-07	8.92542e-07	8.92543e-07	8.92543e-07	8.92544e-07	8.92545e-07	8.92545e-07	8.92545e-07	8.92546e-07	8.92545e-07	8.92545e-07	8.92548e-07	8.92545e-07	8.92548e-07	8.9255e-07	8.92541e-07	8.92541e-07	8.92543e-07	8.92543e-07	8.92543e-07	8.92544e-07	8.92545e-07	8.92545e-07	8.92546e-07	8.92548e-07	8.92549e-07	8.9255e-07	8.9255e-07	8.9255e-07	8.9255e-07	8.9255e-07	8.92553e-07
transcription_TU_BSU_tRNA_38	2.55404e-07	2.55404e-07	2.55405e-07	2.55405e-07	2.55405e-07	2.55406e-07	2.55406e-07	2.55406e-07	2.55406e-07	2.55406e-07	2.55407e-07	2.55407e-07	2.55407e-07	2.55407e-07	2.55408e-07	2.55408e-07	2.55408e-07	2.55409e-07	2.55409e-07	2.55409e-07	2.55409e-07	2.5541e-07	2.5541e-07	2.5541e-07	2.5541e-07	2.55411e-07	2.55412e-07	2.55412e-07	2.55412e-07	2.55412e-07	2.55412e-07	2.55413e-07	2.5541e-07	2.5541e-07	2.55411e-07	2.55411e-07	2.55411e-07	2.55412e-07	2.55412e-07	2.55412e-07	2.55413e-07	2.55414e-07	2.55414e-07	2.55415e-07	2.55415e-07	2.55415e-07	2.55415e-07	2.55415e-07	2.55417e-07
transcription_TU_BSU_tRNA_39	5.37426e-07	5.37428e-07	5.37429e-07	5.37429e-07	5.37428e-07	5.37429e-07	5.3743e-07	5.3743e-07	5.37428e-07	5.37429e-07	5.37431e-07	5.37431e-07	5.37431e-07	5.37431e-07	5.37432e-07	5.37432e-07	5.37431e-07	5.37432e-07	5.37432e-07	5.37432e-07	5.37432e-07	5.37433e-07	5.37434e-07	5.37434e-07	5.37434e-07	5.37434e-07	5.37437e-07	5.37437e-07	5.37436e-07	5.37437e-07	5.37436e-07	5.37438e-07	5.37431e-07	5.37431e-07	5.37432e-07	5.37432e-07	5.37432e-07	5.37433e-07	5.37434e-07	5.37434e-07	5.37434e-07	5.37436e-07	5.37436e-07	5.37437e-07	5.37437e-07	5.37437e-07	5.37437e-07	5.37437e-07	5.37439e-07
transcription_TU_BSU_tRNA_40	0	0	0	0	0	0	0	0	0	0	0	0	0	0	0	0	0	0	0	0	0	0	0	0	0	0	0	0	0	0	0	0	0	0	0	0	0	0	0	0	0	0	0	0	0	0	0	0	0
transcription_TU_BSU_tRNA_41	1.19911e-06	3.79153e-07	0	3.79154e-07	1.19911e-06	3.79154e-07	8.8198e-07	3.79154e-07	1.19912e-06	1.19912e-06	3.79154e-07	3.79154e-07	3.79155e-07	3.79155e-07	3.79155e-07	3.79155e-07	3.79154e-07	3.79155e-07	9.00163e-07	3.79155e-07	9.00163e-07	3.79155e-07	9.00165e-07	3.79155e-07	3.79155e-07	0	0	0	0	1.19916e-06	0	9.00175e-07	8.81968e-07	5.21009e-07	3.6096e-07	8.8197e-07	8.81971e-07	0	1.19913e-06	1.19913e-06	1.19913e-06	1.19913e-06	1.19913e-06	1.19913e-06	1.19913e-06	1.19913e-06	1.19913e-06	1.19913e-06	1.19914e-06
transcription_TU_BSU_tRNA_42	1.23335e-07	1.23339e-07	1.23339e-07	1.23339e-07	1.23335e-07	1.23339e-07	1.23339e-07	1.23339e-07	1.23335e-07	1.23335e-07	1.23339e-07	1.23339e-07	1.23339e-07	1.23339e-07	1.23339e-07	1.23339e-07	1.23335e-07	1.23335e-07	1.23335e-07	1.23335e-07	1.23335e-07	1.23335e-07	1.23335e-07	1.23335e-07	1.23335e-07	1.23335e-07	1.2334e-07	1.2334e-07	1.23335e-07	1.2334e-07	1.23335e-07	1.23335e-07	1.23334e-07	1.23334e-07	1.23334e-07	1.23334e-07	1.23334e-07	1.23334e-07	1.23334e-07	1.23334e-07	1.23334e-07	1.23334e-07	1.23334e-07	1.23334e-07	1.23334e-07	1.23334e-07	1.23334e-07	1.23334e-07	1.23334e-07
transcription_TU_BSU_tRNA_43	2.59066e-06	2.59066e-06	2.59066e-06	2.59066e-06	2.59066e-06	2.59066e-06	2.59066e-06	2.59066e-06	2.59067e-06	2.59067e-06	2.59067e-06	2.59067e-06	2.59067e-06	2.59067e-06	2.59067e-06	2.59067e-06	2.59067e-06	2.59067e-06	2.59067e-06	2.59067e-06	2.59067e-06	2.59068e-06	2.59068e-06	2.59068e-06	2.59068e-06	2.59068e-06	2.59068e-06	2.59068e-06	2.59068e-06	2.59068e-06	2.59068e-06	2.59068e-06	2.59066e-06	2.59066e-06	2.59066e-06	2.59066e-06	2.59066e-06	2.59066e-06	2.59066e-06	2.59066e-06	2.59066e-06	2.59067e-06	2.59067e-06	2.59067e-06	2.59067e-06	2.59067e-06	2.59067e-06	2.59067e-06	2.59067e-06
transcription_TU_BSU_tRNA_44	0	0	0	0	0	0	0	0	0	0	0	0	0	0	0	0	0	0	0	0	0	0	0	0	0	0	0	0	0	0	0	0	0	0	0	0	0	0	0	0	0	0	0	0	0	0	0	0	0
translation_BSU08790	0	0	0	0	0	0	0	0	0	0	0	0	0	0	0	0	0	0	0	0	0	0	0	0	0	0	0	0	0	0	0	0	0	0	0	0	0	0	0	0	0	0	0	0	0	0	0	0	0
transcription_TU_BSU08790	0	0	0	0	0	0	0	0	0	0	0	0	0	0	0	0	0	0	0	0	0	0	0	0	0	0	0	0	0	0	0	0	0	0	0	0	0	0	0	0	0	0	0	0	0	0	0	0	0
translation_BSU08820	6.35388e-09	6.35392e-09	6.35392e-09	6.35392e-09	6.35388e-09	6.35392e-09	6.35392e-09	6.35392e-09	6.35388e-09	6.35388e-09	6.35393e-09	6.35393e-09	6.35393e-09	6.35393e-09	6.35393e-09	6.35393e-09	6.35389e-09	6.35389e-09	6.35389e-09	6.35389e-09	6.35389e-09	6.35389e-09	6.35389e-09	6.35389e-09	6.35389e-09	6.35389e-09	6.35393e-09	6.35393e-09	6.35389e-09	6.35393e-09	6.35389e-09	6.35391e-09	6.35377e-09	6.35377e-09	6.35377e-09	6.35377e-09	6.35377e-09	6.35377e-09	6.35377e-09	6.35377e-09	6.35377e-09	6.35377e-09	6.35377e-09	6.35377e-09	6.35377e-09	6.35377e-09	6.35377e-09	6.35377e-09	6.35378e-09
translation_BSU08830	0	0	0	0	0	0	0	0	0	0	0	0	0	0	0	0	0	0	0	0	0	0	0	0	0	0	0	0	0	0	0	0	0	0	0	0	0	0	0	0	0	0	0	0	0	0	0	0	0
translation_BSU08840	0	0	0	0	0	0	0	0	0	0	0	0	0	0	0	0	0	0	0	0	0	0	0	0	0	0	0	0	0	0	0	0	0	0	0	0	0	0	0	0	0	0	0	0	0	0	0	0	0
translation_BSU08850	0	0	0	0	0	0	0	0	0	0	0	0	0	0	0	0	0	0	0	0	0	0	0	0	0	0	0	0	0	0	0	0	0	0	0	0	0	0	0	0	0	0	0	0	0	0	0	0	0
translation_BSU08860	0	0	0	0	0	0	0	0	0	0	0	0	0	0	0	0	0	0	0	0	0	0	0	0	0	0	0	0	0	0	0	0	0	0	0	0	0	0	0	0	0	0	0	0	0	0	0	0	0
transcription_TU_BSU_tRNA_82	0	0	0	0	0	0	0	0	0	0	0	0	0	0	0	0	0	0	0	0	0	0	0	0	0	0	0	0	0	0	0	0	0	0	0	0	0	0	0	0	0	0	0	0	0	0	0	0	0
translation_BSU09130	0	0	0	0	0	0	0	0	0	0	0	0	0	0	0	0	0	0	0	0	0	0	0	0	0	0	0	0	0	0	0	0	0	0	0	0	0	0	0	0	0	0	0	0	0	0	0	0	0
translation_BSU09240	0	0	0	0	0	0	0	0	0	0	0	0	0	0	0	0	0	0	0	0	0	0	0	0	0	0	0	0	0	0	0	0	0	0	0	0	0	0	0	0	0	0	0	0	0	0	0	0	0
transcription_TU_BSU09240	0	0	0	0	0	0	0	0	0	0	0	0	0	0	0	0	0	0	0	0	0	0	0	0	0	0	0	0	0	0	0	0	0	0	0	0	0	0	0	0	0	0	0	0	0	0	0	0	0
translation_BSU09280	1.6403e-11	1.6403e-11	1.6403e-11	1.6403e-11	1.6403e-11	1.6403e-11	1.6403e-11	1.6403e-11	1.6403e-11	1.6403e-11	1.6403e-11	1.6403e-11	1.6403e-11	1.6403e-11	1.6403e-11	1.6403e-11	1.6403e-11	1.6403e-11	1.6403e-11	1.6403e-11	1.6403e-11	1.6403e-11	1.6403e-11	1.6403e-11	1.6403e-11	1.6403e-11	1.6403e-11	1.6403e-11	1.6403e-11	1.6403e-11	1.6403e-11	1.6403e-11	1.64027e-11	1.64027e-11	1.64027e-11	1.64027e-11	1.64027e-11	1.64027e-11	1.64027e-11	1.64027e-11	1.64027e-11	1.64027e-11	1.64027e-11	1.64027e-11	1.64027e-11	1.64027e-11	1.64027e-11	1.64027e-11	1.64027e-11
translation_BSU09290	1.6403e-11	1.6403e-11	1.6403e-11	1.6403e-11	1.6403e-11	1.6403e-11	1.6403e-11	1.6403e-11	1.6403e-11	1.6403e-11	1.6403e-11	1.6403e-11	1.6403e-11	1.6403e-11	1.6403e-11	1.6403e-11	1.6403e-11	1.6403e-11	1.6403e-11	1.6403e-11	1.6403e-11	1.6403e-11	1.6403e-11	1.6403e-11	1.6403e-11	1.6403e-11	1.6403e-11	1.6403e-11	1.6403e-11	1.6403e-11	1.6403e-11	1.6403e-11	1.64027e-11	1.64027e-11	1.64027e-11	1.64027e-11	1.64027e-11	1.64027e-11	1.64027e-11	1.64027e-11	1.64027e-11	1.64027e-11	1.64027e-11	1.64027e-11	1.64027e-11	1.64027e-11	1.64027e-11	1.64027e-11	1.64027e-11
translation_BSU09300	0	0	0	0	0	0	0	0	0	0	0	0	0	0	0	0	0	0	0	0	0	0	0	0	0	0	0	0	0	0	0	0	0	0	0	0	0	0	0	0	0	0	0	0	0	0	0	0	0
translation_BSU09310	0	0	0	0	0	0	0	0	0	0	0	0	0	0	0	0	0	0	0	0	0	0	0	0	0	0	0	0	0	0	0	0	0	0	0	0	0	0	0	0	0	0	0	0	0	0	0	0	0
transcription_TU_BSU09310	0	0	0	0	0	0	0	0	0	0	0	0	0	0	0	0	0	0	0	0	0	0	0	0	0	0	0	0	0	0	0	0	0	0	0	0	0	0	0	0	0	0	0	0	0	0	0	0	0
translation_BSU09410	1.62209e-11	1.62209e-11	1.62209e-11	1.62209e-11	1.62209e-11	1.62209e-11	1.62209e-11	1.62209e-11	1.62209e-11	1.62209e-11	1.62209e-11	1.62209e-11	1.62209e-11	1.62209e-11	1.62209e-11	1.62209e-11	1.62209e-11	1.62209e-11	1.62209e-11	1.62209e-11	1.62209e-11	1.62209e-11	1.62209e-11	1.62209e-11	1.62209e-11	1.62209e-11	1.62209e-11	1.62209e-11	1.62209e-11	1.62209e-11	1.62209e-11	1.62209e-11	1.62206e-11	1.62206e-11	1.62206e-11	1.62206e-11	1.62206e-11	1.62206e-11	1.62206e-11	1.62206e-11	1.62206e-11	1.62206e-11	1.62206e-11	1.62206e-11	1.62206e-11	1.62206e-11	1.62206e-11	1.62206e-11	1.62206e-11
translation_BSU09440	0	0	0	0	0	0	0	0	0	0	0	0	0	0	0	0	0	0	0	0	0	0	0	0	0	0	0	0	0	0	0	0	0	0	0	0	0	0	0	0	0	0	0	0	0	0	0	0	0
translation_BSU09520	0	0	0	0	0	0	0	0	0	0	0	0	0	0	0	0	0	0	0	0	0	0	0	0	0	0	0	0	0	0	0	0	0	0	0	0	0	0	0	0	0	0	0	0	0	0	0	0	0
translation_BSU09530	2.18492e-08	2.18492e-08	2.18492e-08	2.18492e-08	2.18492e-08	2.18492e-08	2.18492e-08	2.18492e-08	2.18492e-08	2.18492e-08	2.18492e-08	2.18492e-08	2.18492e-08	2.18492e-08	2.18492e-08	2.18492e-08	2.18492e-08	2.18492e-08	2.18492e-08	2.18492e-08	2.18492e-08	2.18492e-08	2.18492e-08	2.18492e-08	2.18492e-08	2.18492e-08	2.18492e-08	2.18492e-08	2.18492e-08	2.18492e-08	2.18492e-08	2.18492e-08	2.18488e-08	2.18488e-08	2.18488e-08	2.18488e-08	2.18488e-08	2.18488e-08	2.18488e-08	2.18488e-08	2.18488e-08	2.18488e-08	2.18488e-08	2.18488e-08	2.18488e-08	2.18488e-08	2.18488e-08	2.18488e-08	2.18488e-08
translation_BSU09540	2.18492e-08	2.18492e-08	2.18492e-08	2.18492e-08	2.18492e-08	2.18492e-08	2.18492e-08	2.18492e-08	2.18492e-08	2.18492e-08	2.18492e-08	2.18492e-08	2.18492e-08	2.18492e-08	2.18492e-08	2.18492e-08	2.18492e-08	2.18492e-08	2.18492e-08	2.18492e-08	2.18492e-08	2.18492e-08	2.18492e-08	2.18492e-08	2.18492e-08	2.18492e-08	2.18492e-08	2.18492e-08	2.18492e-08	2.18492e-08	2.18492e-08	2.18492e-08	2.18488e-08	2.18488e-08	2.18488e-08	2.18488e-08	2.18488e-08	2.18488e-08	2.18488e-08	2.18488e-08	2.18488e-08	2.18488e-08	2.18488e-08	2.18488e-08	2.18488e-08	2.18488e-08	2.18488e-08	2.18488e-08	2.18488e-08
translation_BSU09680	0	0	0	0	0	0	0	0	0	0	0	0	0	0	0	0	0	0	0	0	0	0	0	0	0	0	0	0	0	0	0	0	0	0	0	0	0	0	0	0	0	0	0	0	0	0	0	0	0
transcription_TU_BSU09680	0	0	0	0	0	0	0	0	0	0	0	0	0	0	0	0	0	0	0	0	0	0	0	0	0	0	0	0	0	0	0	0	0	0	0	0	0	0	0	0	0	0	0	0	0	0	0	0	0
translation_BSU09840	0	0	0	0	0	0	0	0	0	0	0	0	0	0	0	0	0	0	0	0	0	0	0	0	0	0	0	0	0	0	0	0	0	0	0	0	0	0	0	0	0	0	0	0	0	0	0	0	0
translation_BSU09850	0	0	0	0	0	0	0	0	0	0	0	0	0	0	0	0	0	0	0	0	0	0	0	0	0	0	0	0	0	0	0	0	0	0	0	0	0	0	0	0	0	0	0	0	0	0	0	0	0
transcription_TU_BSU09850	0	0	0	0	0	0	0	0	0	0	0	0	0	0	0	0	0	0	0	0	0	0	0	0	0	0	0	0	0	0	0	0	0	0	0	0	0	0	0	0	0	0	0	0	0	0	0	0	0
translation_BSU10010	0	0	0	0	0	0	0	0	0	0	0	0	0	0	0	0	0	0	0	0	0	0	0	0	0	0	0	0	0	0	0	0	0	0	0	0	0	0	0	0	0	0	0	0	0	0	0	0	0
translation_BSU10020	1.49846e-07	1.49847e-07	1.49847e-07	1.49847e-07	1.49846e-07	1.49847e-07	1.49847e-07	1.49847e-07	1.49846e-07	1.49847e-07	1.49848e-07	1.49848e-07	1.49848e-07	1.49848e-07	1.49848e-07	1.49848e-07	1.49847e-07	1.49847e-07	1.49847e-07	1.49847e-07	1.49847e-07	1.49847e-07	1.49847e-07	1.49847e-07	1.49848e-07	1.49848e-07	1.49849e-07	1.49849e-07	1.49848e-07	1.49849e-07	1.49848e-07	1.49848e-07	1.49845e-07	1.49845e-07	1.49846e-07	1.49846e-07	1.49846e-07	1.49846e-07	1.49846e-07	1.49846e-07	1.49846e-07	1.49846e-07	1.49846e-07	1.49846e-07	1.49846e-07	1.49846e-07	1.49846e-07	1.49847e-07	1.49847e-07
transcription_TU_BSU10020	4.38307e-09	4.3831e-09	4.38311e-09	4.38311e-09	4.38308e-09	4.38311e-09	4.38311e-09	4.38311e-09	4.38308e-09	4.38308e-09	4.38312e-09	4.38312e-09	4.38312e-09	4.38312e-09	4.38313e-09	4.38313e-09	4.3831e-09	4.3831e-09	4.3831e-09	4.3831e-09	4.3831e-09	4.38311e-09	4.38311e-09	4.38311e-09	4.38311e-09	4.38312e-09	4.38315e-09	4.38315e-09	4.38312e-09	4.38315e-09	4.38312e-09	4.38314e-09	4.38308e-09	4.38308e-09	4.38309e-09	4.38309e-09	4.38309e-09	4.38309e-09	4.3831e-09	4.3831e-09	4.3831e-09	4.38311e-09	4.38311e-09	4.38311e-09	4.38312e-09	4.38312e-09	4.38312e-09	4.38312e-09	4.38313e-09
translation_BSU10120	0	0	0	0	0	0	0	0	0	0	0	0	0	0	0	0	0	0	0	0	0	0	0	0	0	0	0	0	0	0	0	0	0	0	0	0	0	0	0	0	0	0	0	0	0	0	0	0	0
translation_BSU10130	0	0	0	0	0	0	0	0	0	0	0	0	0	0	0	0	0	0	0	0	0	0	0	0	0	0	0	0	0	0	0	0	0	0	0	0	0	0	0	0	0	0	0	0	0	0	0	0	0
translation_BSU10140	0	0	0	0	0	0	0	0	0	0	0	0	0	0	0	0	0	0	0	0	0	0	0	0	0	0	0	0	0	0	0	0	0	0	0	0	0	0	0	0	0	0	0	0	0	0	0	0	0
translation_BSU10170	0	0	0	0	0	0	0	0	0	0	0	0	0	0	0	0	0	0	0	0	0	0	0	0	0	0	0	0	0	0	0	0	0	0	0	0	0	0	0	0	0	0	0	0	0	0	0	0	0
translation_BSU10220	0	0	0	0	0	0	0	0	0	0	0	0	0	0	0	0	0	0	0	0	0	0	0	0	0	0	0	0	0	0	0	0	0	0	0	0	0	0	0	0	0	0	0	0	0	0	0	0	0
transcription_TU_BSU10220	0	0	0	0	0	0	0	0	0	0	0	0	0	0	0	0	0	0	0	0	0	0	0	0	0	0	0	0	0	0	0	0	0	0	0	0	0	0	0	0	0	0	0	0	0	0	0	0	0
translation_BSU10270	0	0	0	0	0	0	0	0	0	0	0	0	0	0	0	0	0	0	0	0	0	0	0	0	0	0	0	0	0	0	0	0	0	0	0	0	0	0	0	0	0	0	0	0	0	0	0	0	0
translation_BSU10360	4.08996e-09	4.08996e-09	4.08996e-09	4.08996e-09	4.08996e-09	4.08996e-09	4.08996e-09	4.08996e-09	4.08996e-09	4.08996e-09	4.08996e-09	4.08996e-09	4.08996e-09	4.08996e-09	4.08996e-09	4.08996e-09	4.08996e-09	4.08996e-09	4.08996e-09	4.08996e-09	4.08996e-09	4.08996e-09	4.08996e-09	4.08996e-09	4.08996e-09	4.08996e-09	4.08996e-09	4.08996e-09	4.08996e-09	4.08996e-09	4.08996e-09	4.08996e-09	4.08988e-09	4.08988e-09	4.08988e-09	4.08988e-09	4.08988e-09	4.08988e-09	4.08988e-09	4.08988e-09	4.08988e-09	4.08988e-09	4.08988e-09	4.08988e-09	4.08988e-09	4.08988e-09	4.08988e-09	4.08988e-09	4.08988e-09
transcription_TU_BSU10360	1.19633e-10	1.19633e-10	1.19633e-10	1.19633e-10	1.19633e-10	1.19633e-10	1.19633e-10	1.19633e-10	1.19633e-10	1.19633e-10	1.19633e-10	1.19633e-10	1.19633e-10	1.19633e-10	1.19633e-10	1.19633e-10	1.19633e-10	1.19633e-10	1.19633e-10	1.19633e-10	1.19633e-10	1.19633e-10	1.19633e-10	1.19633e-10	1.19633e-10	1.19633e-10	1.19633e-10	1.19633e-10	1.19633e-10	1.19633e-10	1.19633e-10	1.19633e-10	1.19632e-10	1.19632e-10	1.19632e-10	1.19632e-10	1.19632e-10	1.19632e-10	1.19632e-10	1.19632e-10	1.19632e-10	1.19632e-10	1.19632e-10	1.19632e-10	1.19632e-10	1.19632e-10	1.19632e-10	1.19632e-10	1.19632e-10
translation_BSU10520	0	0	0	0	0	0	0	0	0	0	0	0	0	0	0	0	0	0	0	0	0	0	0	0	0	0	0	0	0	0	0	0	0	0	0	0	0	0	0	0	0	0	0	0	0	0	0	0	0
translation_BSU10790	7.34458e-09	7.34463e-09	7.34465e-09	7.34466e-09	7.34461e-09	7.34467e-09	7.34467e-09	7.34468e-09	7.34463e-09	7.34464e-09	7.3447e-09	7.34471e-09	7.34471e-09	7.34471e-09	7.34473e-09	7.34474e-09	7.34471e-09	7.34472e-09	7.34473e-09	7.34473e-09	7.34473e-09	7.34474e-09	7.34476e-09	7.34477e-09	7.34477e-09	7.34478e-09	7.34485e-09	7.34485e-09	7.34481e-09	7.34486e-09	7.34482e-09	7.34485e-09	7.34472e-09	7.34472e-09	7.34475e-09	7.34475e-09	7.34476e-09	7.34477e-09	7.34479e-09	7.34479e-09	7.3448e-09	7.34483e-09	7.34484e-09	7.34486e-09	7.34486e-09	7.34486e-09	7.34486e-09	7.34487e-09	7.34491e-09
translation_BSU10870	0	0	0	0	0	0	0	0	0	0	0	0	0	0	0	0	0	0	0	0	0	0	0	0	0	0	0	0	0	0	0	0	0	0	0	0	0	0	0	0	0	0	0	0	0	0	0	0	0
transcription_TU_BSU10870	0	0	0	0	0	0	0	0	0	0	0	0	0	0	0	0	0	0	0	0	0	0	0	0	0	0	0	0	0	0	0	0	0	0	0	0	0	0	0	0	0	0	0	0	0	0	0	0	0
translation_BSU11010	3.20546e-09	3.20547e-09	3.20547e-09	3.20547e-09	3.20546e-09	3.20547e-09	3.20548e-09	3.20548e-09	3.20546e-09	3.20546e-09	3.20548e-09	3.20548e-09	3.20548e-09	3.20548e-09	3.20548e-09	3.20548e-09	3.20547e-09	3.20547e-09	3.20547e-09	3.20547e-09	3.20547e-09	3.20547e-09	3.20547e-09	3.20547e-09	3.20547e-09	3.20548e-09	3.20549e-09	3.20549e-09	3.20548e-09	3.20549e-09	3.20548e-09	3.20548e-09	3.20542e-09	3.20542e-09	3.20542e-09	3.20542e-09	3.20542e-09	3.20542e-09	3.20543e-09	3.20543e-09	3.20543e-09	3.20543e-09	3.20543e-09	3.20543e-09	3.20543e-09	3.20543e-09	3.20543e-09	3.20543e-09	3.20544e-09
translation_BSU11190	4.64413e-08	4.64408e-08	4.64408e-08	4.64408e-08	4.64414e-08	4.64408e-08	4.64408e-08	4.64409e-08	4.64414e-08	4.64414e-08	4.64409e-08	4.64409e-08	4.64409e-08	4.64409e-08	4.64409e-08	4.6441e-08	4.64415e-08	4.64416e-08	4.64416e-08	4.64416e-08	4.64416e-08	4.64416e-08	4.64416e-08	4.64416e-08	4.64416e-08	4.64416e-08	4.64411e-08	4.64411e-08	4.64417e-08	4.64411e-08	4.64417e-08	4.64417e-08	4.6441e-08	4.6441e-08	4.6441e-08	4.6441e-08	4.6441e-08	4.6441e-08	4.64411e-08	4.64411e-08	4.64411e-08	4.64411e-08	4.64411e-08	4.64412e-08	4.64412e-08	4.64412e-08	4.64412e-08	4.64412e-08	4.64412e-08
translation_BSU11200	4.64413e-08	4.64408e-08	4.64408e-08	4.64408e-08	4.64414e-08	4.64408e-08	4.64408e-08	4.64409e-08	4.64414e-08	4.64414e-08	4.64409e-08	4.64409e-08	4.64409e-08	4.64409e-08	4.64409e-08	4.6441e-08	4.64415e-08	4.64416e-08	4.64416e-08	4.64416e-08	4.64416e-08	4.64416e-08	4.64416e-08	4.64416e-08	4.64416e-08	4.64416e-08	4.64411e-08	4.64411e-08	4.64417e-08	4.64411e-08	4.64417e-08	4.64417e-08	4.6441e-08	4.6441e-08	4.6441e-08	4.6441e-08	4.6441e-08	4.6441e-08	4.64411e-08	4.64411e-08	4.64411e-08	4.64411e-08	4.64411e-08	4.64412e-08	4.64412e-08	4.64412e-08	4.64412e-08	4.64412e-08	4.64412e-08
translation_BSU11210	4.64413e-08	4.64408e-08	4.64408e-08	4.64408e-08	4.64414e-08	4.64408e-08	4.64408e-08	4.64409e-08	4.64414e-08	4.64414e-08	4.64409e-08	4.64409e-08	4.64409e-08	4.64409e-08	4.64409e-08	4.6441e-08	4.64415e-08	4.64416e-08	4.64416e-08	4.64416e-08	4.64416e-08	4.64416e-08	4.64416e-08	4.64416e-08	4.64416e-08	4.64416e-08	4.64411e-08	4.64411e-08	4.64417e-08	4.64411e-08	4.64417e-08	4.64417e-08	4.6441e-08	4.6441e-08	4.6441e-08	4.6441e-08	4.6441e-08	4.6441e-08	4.64411e-08	4.64411e-08	4.64411e-08	4.64411e-08	4.64411e-08	4.64412e-08	4.64412e-08	4.64412e-08	4.64412e-08	4.64412e-08	4.64412e-08
translation_BSU11220	4.64413e-08	4.64408e-08	4.64408e-08	4.64408e-08	4.64414e-08	4.64408e-08	4.64408e-08	4.64409e-08	4.64414e-08	4.64414e-08	4.64409e-08	4.64409e-08	4.64409e-08	4.64409e-08	4.64409e-08	4.6441e-08	4.64415e-08	4.64416e-08	4.64416e-08	4.64416e-08	4.64416e-08	4.64416e-08	4.64416e-08	4.64416e-08	4.64416e-08	4.64416e-08	4.64411e-08	4.64411e-08	4.64417e-08	4.64411e-08	4.64417e-08	4.64417e-08	4.6441e-08	4.6441e-08	4.6441e-08	4.6441e-08	4.6441e-08	4.6441e-08	4.64411e-08	4.64411e-08	4.64411e-08	4.64411e-08	4.64411e-08	4.64412e-08	4.64412e-08	4.64412e-08	4.64412e-08	4.64412e-08	4.64412e-08
translation_BSU11230	0	0	0	0	0	0	0	0	0	0	0	0	0	0	0	0	0	0	0	0	0	0	0	0	0	0	0	0	0	0	0	0	0	0	0	0	0	0	0	0	0	0	0	0	0	0	0	0	0
translation_BSU11240	0	0	0	0	0	0	0	0	0	0	0	0	0	0	0	0	0	0	0	0	0	0	0	0	0	0	0	0	0	0	0	0	0	0	0	0	0	0	0	0	0	0	0	0	0	0	0	0	0
translation_BSU11250	4.64413e-08	4.64408e-08	4.64408e-08	4.64408e-08	4.64414e-08	4.64408e-08	4.64408e-08	4.64409e-08	4.64414e-08	4.64414e-08	4.64409e-08	4.64409e-08	4.64409e-08	4.64409e-08	4.64409e-08	4.6441e-08	4.64415e-08	4.64416e-08	4.64416e-08	4.64416e-08	4.64416e-08	4.64416e-08	4.64416e-08	4.64416e-08	4.64416e-08	4.64416e-08	4.64411e-08	4.64411e-08	4.64417e-08	4.64411e-08	4.64417e-08	4.64417e-08	4.6441e-08	4.6441e-08	4.6441e-08	4.6441e-08	4.6441e-08	4.6441e-08	4.64411e-08	4.64411e-08	4.64411e-08	4.64411e-08	4.64411e-08	4.64412e-08	4.64412e-08	4.64412e-08	4.64412e-08	4.64412e-08	4.64412e-08
translation_BSU11330	6.65807e-09	6.65807e-09	6.65807e-09	6.65807e-09	6.65807e-09	6.65807e-09	6.65807e-09	6.65807e-09	6.65807e-09	6.65807e-09	6.65807e-09	6.65807e-09	6.65807e-09	6.65807e-09	6.65807e-09	6.65807e-09	6.65807e-09	6.65807e-09	6.65807e-09	6.65807e-09	6.65807e-09	6.65807e-09	6.65807e-09	6.65807e-09	6.65807e-09	6.65807e-09	6.65807e-09	6.65807e-09	6.65807e-09	6.65807e-09	6.65807e-09	6.65807e-09	6.65795e-09	6.65795e-09	6.65795e-09	6.65795e-09	6.65795e-09	6.65795e-09	6.65795e-09	6.65795e-09	6.65795e-09	6.65795e-09	6.65795e-09	6.65795e-09	6.65795e-09	6.65795e-09	6.65795e-09	6.65795e-09	6.65795e-09
translation_BSU11340	8.27503e-09	8.27503e-09	8.27503e-09	8.27503e-09	8.27503e-09	8.27503e-09	8.27503e-09	8.27503e-09	8.27503e-09	8.27503e-09	8.27503e-09	8.27503e-09	8.27503e-09	8.27503e-09	8.27503e-09	8.27503e-09	8.27503e-09	8.27503e-09	8.27503e-09	8.27503e-09	8.27503e-09	8.27503e-09	8.27503e-09	8.27503e-09	8.27503e-09	8.27503e-09	8.27503e-09	8.27503e-09	8.27503e-09	8.27503e-09	8.27503e-09	8.27503e-09	8.27488e-09	8.27488e-09	8.27488e-09	8.27488e-09	8.27488e-09	8.27488e-09	8.27488e-09	8.27488e-09	8.27488e-09	8.27488e-09	8.27488e-09	8.27488e-09	8.27488e-09	8.27488e-09	8.27488e-09	8.27488e-09	8.27488e-09
translation_BSU11420	1.93585e-09	1.93586e-09	1.93586e-09	1.93586e-09	1.93586e-09	1.93586e-09	1.93587e-09	1.93587e-09	1.93587e-09	1.93587e-09	1.93587e-09	1.93588e-09	1.93588e-09	1.93588e-09	1.93588e-09	1.93588e-09	1.93589e-09	1.93589e-09	1.93589e-09	1.93589e-09	1.93589e-09	1.93589e-09	1.9359e-09	1.9359e-09	1.9359e-09	1.9359e-09	1.93591e-09	1.93592e-09	1.93591e-09	1.93592e-09	1.93591e-09	1.93592e-09	1.93588e-09	1.93588e-09	1.93589e-09	1.93589e-09	1.93589e-09	1.9359e-09	1.9359e-09	1.9359e-09	1.9359e-09	1.93591e-09	1.93592e-09	1.93592e-09	1.93592e-09	1.93592e-09	1.93592e-09	1.93592e-09	1.93594e-09
translation_BSU11610	0	0	0	0	0	0	0	0	0	0	0	0	0	0	0	0	0	0	0	0	0	0	0	0	0	0	0	0	0	0	0	0	0	0	0	0	0	0	0	0	0	0	0	0	0	0	0	0	0
transcription_TU_BSU11610	0	0	0	0	0	0	0	0	0	0	0	0	0	0	0	0	0	0	0	0	0	0	0	0	0	0	0	0	0	0	0	0	0	0	0	0	0	0	0	0	0	0	0	0	0	0	0	0	0
translation_BSU11640	0	0	0	0	0	0	0	0	0	0	0	0	0	0	0	0	0	0	0	0	0	0	0	0	0	0	0	0	0	0	0	0	0	0	0	0	0	0	0	0	0	0	0	0	0	0	0	0	0
transcription_TU_BSU11640	0	0	0	0	0	0	0	0	0	0	0	0	0	0	0	0	0	0	0	0	0	0	0	0	0	0	0	0	0	0	0	0	0	0	0	0	0	0	0	0	0	0	0	0	0	0	0	0	0
translation_BSU11650	0	0	0	0	0	0	0	0	0	0	0	0	0	0	0	0	0	0	0	0	0	0	0	0	0	0	0	0	0	0	0	0	0	0	0	0	0	0	0	0	0	0	0	0	0	0	0	0	0
translation_BSU11670	2.97932e-09	2.97929e-09	2.97928e-09	2.97928e-09	2.97932e-09	2.97928e-09	2.97928e-09	2.97928e-09	2.97932e-09	2.97931e-09	2.97928e-09	2.97927e-09	2.97927e-09	2.97927e-09	2.97927e-09	2.97927e-09	2.9793e-09	2.9793e-09	2.9793e-09	2.9793e-09	2.9793e-09	2.9793e-09	2.97929e-09	2.97929e-09	2.97929e-09	2.97929e-09	2.97925e-09	2.97925e-09	2.97929e-09	2.97925e-09	2.97928e-09	2.97928e-09	2.97922e-09	2.97922e-09	2.97921e-09	2.97921e-09	2.97921e-09	2.97921e-09	2.97921e-09	2.97921e-09	2.97921e-09	2.9792e-09	2.9792e-09	2.9792e-09	2.9792e-09	2.9792e-09	2.9792e-09	2.97919e-09	2.97919e-09
translation_BSU11710	0	0	0	0	0	0	0	0	0	0	0	0	0	0	0	0	0	0	0	0	0	0	0	0	0	0	0	0	0	0	0	0	0	0	0	0	0	0	0	0	0	0	0	0	0	0	0	0	0
translation_BSU11720	8.27503e-09	8.27503e-09	8.27503e-09	8.27503e-09	8.27503e-09	8.27503e-09	8.27503e-09	8.27503e-09	8.27503e-09	8.27503e-09	8.27503e-09	8.27503e-09	8.27503e-09	8.27503e-09	8.27503e-09	8.27503e-09	8.27503e-09	8.27503e-09	8.27503e-09	8.27503e-09	8.27503e-09	8.27503e-09	8.27503e-09	8.27503e-09	8.27503e-09	8.27503e-09	8.27503e-09	8.27503e-09	8.27503e-09	8.27503e-09	8.27503e-09	8.27503e-09	8.27488e-09	8.27488e-09	8.27488e-09	8.27488e-09	8.27488e-09	8.27488e-09	8.27488e-09	8.27488e-09	8.27488e-09	8.27488e-09	8.27488e-09	8.27488e-09	8.27488e-09	8.27488e-09	8.27488e-09	8.27488e-09	8.27488e-09
translation_BSU11870	9.16235e-09	6.81576e-09	6.81576e-09	6.81576e-09	9.16236e-09	6.81576e-09	6.81577e-09	6.81577e-09	9.16237e-09	9.16237e-09	6.81577e-09	6.81577e-09	6.81577e-09	6.81577e-09	6.81578e-09	6.81578e-09	9.1624e-09	9.1624e-09	9.1624e-09	9.1624e-09	9.1624e-09	9.16241e-09	9.16242e-09	9.16242e-09	9.16242e-09	9.16242e-09	6.8158e-09	6.8158e-09	9.16243e-09	6.8158e-09	9.16244e-09	9.16245e-09	9.16228e-09	9.16228e-09	9.16229e-09	9.16229e-09	9.16229e-09	9.1623e-09	9.1623e-09	9.16231e-09	9.16231e-09	9.16232e-09	9.16232e-09	9.16233e-09	9.16233e-09	9.16233e-09	9.16233e-09	9.16233e-09	9.16235e-09
translation_BSU11880	0	0	0	0	0	0	0	0	0	0	0	0	0	0	0	0	0	0	0	0	0	0	0	0	0	0	0	0	0	0	0	0	0	0	0	0	0	0	0	0	0	0	0	0	0	0	0	0	0
transcription_TU_BSU_tRNA_83	0	0	0	0	0	0	0	0	0	0	0	0	0	0	0	0	0	0	0	0	0	0	0	0	0	0	0	0	0	0	0	0	0	0	0	0	0	0	0	0	0	0	0	0	0	0	0	0	0
translation_BSU12010	0	0	0	0	0	0	0	0	0	0	0	0	0	0	0	0	0	0	0	0	0	0	0	0	0	0	0	0	0	0	0	0	0	0	0	0	0	0	0	0	0	0	0	0	0	0	0	0	0
translation_BSU12020	0	0	0	0	0	0	0	0	0	0	0	0	0	0	0	0	0	0	0	0	0	0	0	0	0	0	0	0	0	0	0	0	0	0	0	0	0	0	0	0	0	0	0	0	0	0	0	0	0
translation_BSU12080	0	0	0	0	0	0	0	0	0	0	0	0	0	0	0	0	0	0	0	0	0	0	0	0	0	0	0	0	0	0	0	0	0	0	0	0	0	0	0	0	0	0	0	0	0	0	0	0	0
transcription_TU_BSU12080	0	0	0	0	0	0	0	0	0	0	0	0	0	0	0	0	0	0	0	0	0	0	0	0	0	0	0	0	0	0	0	0	0	0	0	0	0	0	0	0	0	0	0	0	0	0	0	0	0
translation_BSU12160	0	0	0	0	0	0	0	0	0	0	0	0	0	0	0	0	0	0	0	0	0	0	0	0	0	0	0	0	0	0	0	0	0	0	0	0	0	0	0	0	0	0	0	0	0	0	0	0	0
transcription_TU_BSU12160	0	0	0	0	0	0	0	0	0	0	0	0	0	0	0	0	0	0	0	0	0	0	0	0	0	0	0	0	0	0	0	0	0	0	0	0	0	0	0	0	0	0	0	0	0	0	0	0	0
translation_BSU12290	0	0	0	0	0	0	0	0	0	0	0	0	0	0	0	0	0	0	0	0	0	0	0	0	0	0	0	0	0	0	0	0	0	0	0	0	0	0	0	0	0	0	0	0	0	0	0	0	0
translation_BSU12300	0	0	0	0	0	0	0	0	0	0	0	0	0	0	0	0	0	0	0	0	0	0	0	0	0	0	0	0	0	0	0	0	0	0	0	0	0	0	0	0	0	0	0	0	0	0	0	0	0
translation_BSU12330	0	0	0	0	0	0	0	0	0	0	0	0	0	0	0	0	0	0	0	0	0	0	0	0	0	0	0	0	0	0	0	0	0	0	0	0	0	0	0	0	0	0	0	0	0	0	0	0	0
translation_BSU12340	0	0	0	0	0	0	0	0	0	0	0	0	0	0	0	0	0	0	0	0	0	0	0	0	0	0	0	0	0	0	0	0	0	0	0	0	0	0	0	0	0	0	0	0	0	0	0	0	0
translation_BSU12360	0	0	0	0	0	0	0	0	0	0	0	0	0	0	0	0	0	0	0	0	0	0	0	0	0	0	0	0	0	0	0	0	0	0	0	0	0	0	0	0	0	0	0	0	0	0	0	0	0
translation_BSU12380	0	0	0	0	0	0	0	0	0	0	0	0	0	0	0	0	0	0	0	0	0	0	0	0	0	0	0	0	0	0	0	0	0	0	0	0	0	0	0	0	0	0	0	0	0	0	0	0	0
translation_BSU12390	0	0	0	0	0	0	0	0	0	0	0	0	0	0	0	0	0	0	0	0	0	0	0	0	0	0	0	0	0	0	0	0	0	0	0	0	0	0	0	0	0	0	0	0	0	0	0	0	0
translation_BSU12840	1.07881e-06	1.07881e-06	1.07881e-06	1.07882e-06	1.07881e-06	1.07882e-06	1.07882e-06	1.07882e-06	1.07881e-06	1.07881e-06	1.07882e-06	1.07882e-06	1.07882e-06	1.07882e-06	1.07882e-06	1.07882e-06	1.07881e-06	1.07881e-06	1.07881e-06	1.07881e-06	1.07881e-06	1.07881e-06	1.07881e-06	1.07881e-06	1.07881e-06	1.07881e-06	1.07882e-06	1.07882e-06	1.07881e-06	1.07882e-06	1.07881e-06	1.07881e-06	1.07879e-06	1.07879e-06	1.07879e-06	1.07879e-06	1.07879e-06	1.07879e-06	1.07879e-06	1.07879e-06	1.07879e-06	1.07879e-06	1.07879e-06	1.07879e-06	1.07879e-06	1.07879e-06	1.07879e-06	1.07879e-06	1.07879e-06
translation_BSU12910	0	0	0	0	0	0	0	0	0	0	0	0	0	0	0	0	0	0	0	0	0	0	0	0	0	0	0	0	0	0	0	0	0	0	0	0	0	0	0	0	0	0	0	0	0	0	0	0	0
translation_BSU12920	0	0	0	0	0	0	0	0	0	0	0	0	0	0	0	0	0	0	0	0	0	0	0	0	0	0	0	0	0	0	0	0	0	0	0	0	0	0	0	0	0	0	0	0	0	0	0	0	0
translation_BSU12930	0	0	0	0	0	0	0	0	0	0	0	0	0	0	0	0	0	0	0	0	0	0	0	0	0	0	0	0	0	0	0	0	0	0	0	0	0	0	0	0	0	0	0	0	0	0	0	0	0
translation_BSU12940	0	0	0	0	0	0	0	0	0	0	0	0	0	0	0	0	0	0	0	0	0	0	0	0	0	0	0	0	0	0	0	0	0	0	0	0	0	0	0	0	0	0	0	0	0	0	0	0	0
translation_BSU12950	0	0	0	0	0	0	0	0	0	0	0	0	0	0	0	0	0	0	0	0	0	0	0	0	0	0	0	0	0	0	0	0	0	0	0	0	0	0	0	0	0	0	0	0	0	0	0	0	0
translation_BSU12960	0	0	0	0	0	0	0	0	0	0	0	0	0	0	0	0	0	0	0	0	0	0	0	0	0	0	0	0	0	0	0	0	0	0	0	0	0	0	0	0	0	0	0	0	0	0	0	0	0
translation_BSU13010	0	0	0	0	0	0	0	0	0	0	0	0	0	0	0	0	0	0	0	0	0	0	0	0	0	0	0	0	0	0	0	0	0	0	0	0	0	0	0	0	0	0	0	0	0	0	0	0	0
translation_BSU13110	0	0	0	0	0	0	0	0	0	0	0	0	0	0	0	0	0	0	0	0	0	0	0	0	0	0	0	0	0	0	0	0	0	0	0	0	0	0	0	0	0	0	0	0	0	0	0	0	0
transcription_TU_BSU13110	0	0	0	0	0	0	0	0	0	0	0	0	0	0	0	0	0	0	0	0	0	0	0	0	0	0	0	0	0	0	0	0	0	0	0	0	0	0	0	0	0	0	0	0	0	0	0	0	0
translation_BSU13120	1.83548e-08	2.75036e-08	2.75036e-08	2.75036e-08	1.83548e-08	2.75036e-08	2.75036e-08	2.75037e-08	1.83549e-08	1.83549e-08	2.75037e-08	2.75037e-08	2.75037e-08	2.75037e-08	2.75038e-08	2.75038e-08	1.8355e-08	1.8355e-08	1.8355e-08	1.8355e-08	1.8355e-08	1.8355e-08	1.8355e-08	1.8355e-08	1.8355e-08	1.8355e-08	2.7504e-08	2.7504e-08	1.83551e-08	2.7504e-08	1.83551e-08	2.46177e-08	1.83548e-08	1.83548e-08	1.83548e-08	1.83548e-08	1.83548e-08	1.83548e-08	1.83549e-08	1.83549e-08	1.83549e-08	1.83549e-08	1.83549e-08	1.8355e-08	1.8355e-08	1.8355e-08	1.8355e-08	1.8355e-08	1.8355e-08
translation_BSU13130	1.83548e-08	1.83551e-08	1.83551e-08	1.83551e-08	1.83548e-08	1.83551e-08	1.83551e-08	1.83551e-08	1.83549e-08	1.83549e-08	1.83551e-08	1.83552e-08	1.83552e-08	1.83552e-08	1.83552e-08	1.83552e-08	1.8355e-08	1.8355e-08	1.8355e-08	1.8355e-08	1.8355e-08	1.8355e-08	1.8355e-08	1.8355e-08	1.8355e-08	1.8355e-08	1.83553e-08	1.83554e-08	1.83551e-08	1.83554e-08	1.83551e-08	1.83552e-08	1.83548e-08	1.83548e-08	1.83548e-08	1.83548e-08	1.83548e-08	1.83548e-08	1.83549e-08	1.83549e-08	1.83549e-08	1.83549e-08	1.83549e-08	1.8355e-08	1.8355e-08	1.8355e-08	1.8355e-08	1.8355e-08	1.8355e-08
translation_BSU13170	0	0	0	0	0	0	0	0	0	0	0	0	0	0	0	0	0	0	0	0	0	0	0	0	0	0	0	0	0	0	0	0	0	0	0	0	0	0	0	0	0	0	0	0	0	0	0	0	0
translation_BSU13180	9.63124e-09	9.63128e-09	9.63129e-09	9.63129e-09	9.63125e-09	9.63129e-09	9.63129e-09	9.63129e-09	9.63125e-09	9.63126e-09	9.6313e-09	9.6313e-09	9.6313e-09	9.6313e-09	9.63131e-09	9.63131e-09	9.63127e-09	9.63128e-09	9.63128e-09	9.63128e-09	9.63128e-09	9.63128e-09	9.63129e-09	9.63129e-09	9.63129e-09	9.63129e-09	9.63134e-09	9.63134e-09	9.6313e-09	9.63134e-09	9.6313e-09	9.63132e-09	9.63113e-09	9.63113e-09	9.63114e-09	9.63114e-09	9.63114e-09	9.63114e-09	9.63114e-09	9.63115e-09	9.63115e-09	9.63116e-09	9.63116e-09	9.63116e-09	9.63116e-09	9.63116e-09	9.63117e-09	9.63117e-09	9.63118e-09
transcription_TU_BSU13180	2.81718e-10	2.8172e-10	2.8172e-10	2.8172e-10	2.81719e-10	2.8172e-10	2.8172e-10	2.8172e-10	2.81719e-10	2.81719e-10	2.8172e-10	2.8172e-10	2.8172e-10	2.8172e-10	2.81721e-10	2.81721e-10	2.81719e-10	2.8172e-10	2.8172e-10	2.8172e-10	2.8172e-10	2.8172e-10	2.8172e-10	2.8172e-10	2.8172e-10	2.8172e-10	2.81721e-10	2.81722e-10	2.8172e-10	2.81722e-10	2.8172e-10	2.81721e-10	2.81717e-10	2.81717e-10	2.81718e-10	2.81718e-10	2.81718e-10	2.81718e-10	2.81718e-10	2.81718e-10	2.81718e-10	2.81718e-10	2.81718e-10	2.81718e-10	2.81718e-10	2.81718e-10	2.81718e-10	2.81718e-10	2.81719e-10
translation_BSU13300	0	0	0	0	0	0	0	0	0	0	0	0	0	0	0	0	0	0	0	0	0	0	0	0	0	0	0	0	0	0	0	0	0	0	0	0	0	0	0	0	0	0	0	0	0	0	0	0	0
translation_BSU13450	0	0	0	0	0	0	0	0	0	0	0	0	0	0	0	0	0	0	0	0	0	0	0	0	0	0	0	0	0	0	0	0	0	0	0	0	0	0	0	0	0	0	0	0	0	0	0	0	0
translation_BSU13550	0	0	0	0	0	0	0	0	0	0	0	0	0	0	0	0	0	0	0	0	0	0	0	0	0	0	0	0	0	0	0	0	0	0	0	0	0	0	0	0	0	0	0	0	0	0	0	0	0
translation_BSU13560	0	0	0	0	0	0	0	0	0	0	0	0	0	0	0	0	0	0	0	0	0	0	0	0	0	0	0	0	0	0	0	0	0	0	0	0	0	0	0	0	0	0	0	0	0	0	0	0	0
translation_BSU13580	0	0	0	0	0	0	0	0	0	0	0	0	0	0	0	0	0	0	0	0	0	0	0	0	0	0	0	0	0	0	0	0	0	0	0	0	0	0	0	0	0	0	0	0	0	0	0	0	0
translation_BSU13590	0	0	0	0	0	0	0	0	0	0	0	0	0	0	0	0	0	0	0	0	0	0	0	0	0	0	0	0	0	0	0	0	0	0	0	0	0	0	0	0	0	0	0	0	0	0	0	0	0
translation_BSU13600	0	0	0	0	0	0	0	0	0	0	0	0	0	0	0	0	0	0	0	0	0	0	0	0	0	0	0	0	0	0	0	0	0	0	0	0	0	0	0	0	0	0	0	0	0	0	0	0	0
translation_BSU13610	0	0	0	0	0	0	0	0	0	0	0	0	0	0	0	0	0	0	0	0	0	0	0	0	0	0	0	0	0	0	0	0	0	0	0	0	0	0	0	0	0	0	0	0	0	0	0	0	0
translation_BSU13620	0	0	0	0	0	0	0	0	0	0	0	0	0	0	0	0	0	0	0	0	0	0	0	0	0	0	0	0	0	0	0	0	0	0	0	0	0	0	0	0	0	0	0	0	0	0	0	0	0
translation_BSU13730	0	0	0	0	0	0	0	0	0	0	0	0	0	0	0	0	0	0	0	0	0	0	0	0	0	0	0	0	0	0	0	0	0	0	0	0	0	0	0	0	0	0	0	0	0	0	0	0	0
transcription_TU_BSU13730	0	0	0	0	0	0	0	0	0	0	0	0	0	0	0	0	0	0	0	0	0	0	0	0	0	0	0	0	0	0	0	0	0	0	0	0	0	0	0	0	0	0	0	0	0	0	0	0	0
translation_BSU13850	0	0	0	0	0	0	0	0	0	0	0	0	0	0	0	0	0	0	0	0	0	0	0	0	0	0	0	0	0	0	0	0	0	0	0	0	0	0	0	0	0	0	0	0	0	0	0	0	0
translation_BSU13890	7.38828e-07	7.38828e-07	7.38828e-07	7.38829e-07	7.38828e-07	7.38829e-07	7.38829e-07	7.38829e-07	7.38828e-07	7.38829e-07	7.38829e-07	7.38829e-07	7.38829e-07	7.38829e-07	7.38829e-07	7.3883e-07	7.38829e-07	7.38829e-07	7.3883e-07	7.3883e-07	7.3883e-07	7.3883e-07	7.3883e-07	7.3883e-07	7.3883e-07	7.3883e-07	7.38831e-07	7.38831e-07	7.38831e-07	7.38831e-07	7.38831e-07	7.38831e-07	7.38819e-07	7.38819e-07	7.38819e-07	7.38819e-07	7.38819e-07	7.38819e-07	7.3882e-07	7.3882e-07	7.3882e-07	7.3882e-07	7.3882e-07	7.38821e-07	7.38821e-07	7.38821e-07	7.38821e-07	7.38821e-07	7.38821e-07
translation_BSU13900	0	0	0	0	0	0	0	0	0	0	0	0	0	0	0	0	0	0	0	0	0	0	0	0	0	0	0	0	0	0	0	0	0	0	0	0	0	0	0	0	0	0	0	0	0	0	0	0	0
translation_BSU13910	0	0	0	0	0	0	0	0	0	0	0	0	0	0	0	0	0	0	0	0	0	0	0	0	0	0	0	0	0	0	0	0	0	0	0	0	0	0	0	0	0	0	0	0	0	0	0	0	0
translation_BSU13960	0	0	0	0	0	0	0	0	0	0	0	0	0	0	0	0	0	0	0	0	0	0	0	0	0	0	0	0	0	0	0	0	0	0	0	0	0	0	0	0	0	0	0	0	0	0	0	0	0
transcription_TU_BSU13960	0	0	0	0	0	0	0	0	0	0	0	0	0	0	0	0	0	0	0	0	0	0	0	0	0	0	0	0	0	0	0	0	0	0	0	0	0	0	0	0	0	0	0	0	0	0	0	0	0
translation_BSU14000	5.91296e-08	5.91295e-08	5.91296e-08	5.91296e-08	5.91296e-08	5.91296e-08	5.91296e-08	5.91296e-08	5.91297e-08	5.91297e-08	5.91296e-08	5.91296e-08	5.91296e-08	5.91296e-08	5.91297e-08	5.91297e-08	5.91298e-08	5.91298e-08	5.91298e-08	5.91298e-08	5.91298e-08	5.91298e-08	5.91298e-08	5.91298e-08	5.91298e-08	5.91299e-08	5.91298e-08	5.91298e-08	5.91299e-08	5.91298e-08	5.91299e-08	5.91299e-08	5.91289e-08	5.91289e-08	5.9129e-08	5.9129e-08	5.9129e-08	5.9129e-08	5.9129e-08	5.9129e-08	5.9129e-08	5.91291e-08	5.91291e-08	5.91291e-08	5.91291e-08	5.91291e-08	5.91291e-08	5.91291e-08	5.91292e-08
transcription_TU_BSU14000	1.72957e-09	1.72957e-09	1.72957e-09	1.72957e-09	1.72957e-09	1.72957e-09	1.72957e-09	1.72957e-09	1.72957e-09	1.72957e-09	1.72957e-09	1.72957e-09	1.72957e-09	1.72957e-09	1.72957e-09	1.72957e-09	1.72957e-09	1.72958e-09	1.72958e-09	1.72958e-09	1.72958e-09	1.72958e-09	1.72958e-09	1.72958e-09	1.72958e-09	1.72958e-09	1.72958e-09	1.72958e-09	1.72958e-09	1.72958e-09	1.72958e-09	1.72958e-09	1.72956e-09	1.72956e-09	1.72956e-09	1.72956e-09	1.72956e-09	1.72956e-09	1.72957e-09	1.72957e-09	1.72957e-09	1.72957e-09	1.72957e-09	1.72957e-09	1.72957e-09	1.72957e-09	1.72957e-09	1.72957e-09	1.72957e-09
translation_BSU14180	8.97564e-08	8.97564e-08	8.97564e-08	8.97564e-08	8.97565e-08	8.97564e-08	8.97564e-08	8.97565e-08	8.97566e-08	8.97566e-08	8.97565e-08	8.97565e-08	8.97565e-08	8.97565e-08	8.97566e-08	8.97566e-08	8.97567e-08	8.97567e-08	8.97567e-08	8.97568e-08	8.97568e-08	8.97568e-08	8.97568e-08	8.97568e-08	8.97568e-08	8.97569e-08	8.97568e-08	8.97568e-08	8.97569e-08	8.97568e-08	8.97569e-08	8.9757e-08	8.97554e-08	8.97554e-08	8.97555e-08	8.97555e-08	8.97555e-08	8.97555e-08	8.97556e-08	8.97556e-08	8.97556e-08	8.97557e-08	8.97557e-08	8.97557e-08	8.97557e-08	8.97557e-08	8.97557e-08	8.97557e-08	8.97558e-08
transcription_TU_BSU14180	2.62542e-09	2.62542e-09	2.62542e-09	2.62542e-09	2.62542e-09	2.62542e-09	2.62542e-09	2.62542e-09	2.62542e-09	2.62542e-09	2.62542e-09	2.62542e-09	2.62542e-09	2.62542e-09	2.62542e-09	2.62542e-09	2.62543e-09	2.62543e-09	2.62543e-09	2.62543e-09	2.62543e-09	2.62543e-09	2.62543e-09	2.62543e-09	2.62543e-09	2.62543e-09	2.62543e-09	2.62543e-09	2.62543e-09	2.62543e-09	2.62543e-09	2.62544e-09	2.62541e-09	2.62541e-09	2.62541e-09	2.62541e-09	2.62541e-09	2.62541e-09	2.62541e-09	2.62541e-09	2.62541e-09	2.62542e-09	2.62542e-09	2.62542e-09	2.62542e-09	2.62542e-09	2.62542e-09	2.62542e-09	2.62542e-09
translation_BSU14190	2.15212e-08	2.15212e-08	2.15212e-08	2.15212e-08	2.15212e-08	2.15212e-08	2.15212e-08	2.15212e-08	2.15212e-08	2.15212e-08	2.15212e-08	2.15212e-08	2.15212e-08	2.15212e-08	2.15212e-08	2.15212e-08	2.15213e-08	2.15213e-08	2.15213e-08	2.15213e-08	2.15213e-08	2.15213e-08	2.15213e-08	2.15213e-08	2.15213e-08	2.15213e-08	2.15213e-08	2.15213e-08	2.15213e-08	2.15213e-08	2.15213e-08	2.15213e-08	2.1521e-08	2.1521e-08	2.1521e-08	2.1521e-08	2.1521e-08	2.1521e-08	2.1521e-08	2.1521e-08	2.1521e-08	2.1521e-08	2.1521e-08	2.1521e-08	2.1521e-08	2.1521e-08	2.1521e-08	2.1521e-08	2.15211e-08
transcription_TU_BSU14190	6.29506e-10	6.29505e-10	6.29506e-10	6.29506e-10	6.29507e-10	6.29506e-10	6.29506e-10	6.29506e-10	6.29507e-10	6.29507e-10	6.29506e-10	6.29507e-10	6.29507e-10	6.29507e-10	6.29507e-10	6.29507e-10	6.29508e-10	6.29508e-10	6.29508e-10	6.29508e-10	6.29508e-10	6.29509e-10	6.29509e-10	6.29509e-10	6.29509e-10	6.29509e-10	6.29509e-10	6.29509e-10	6.2951e-10	6.29509e-10	6.2951e-10	6.2951e-10	6.29504e-10	6.29504e-10	6.29504e-10	6.29504e-10	6.29504e-10	6.29504e-10	6.29505e-10	6.29505e-10	6.29505e-10	6.29505e-10	6.29505e-10	6.29506e-10	6.29506e-10	6.29506e-10	6.29506e-10	6.29506e-10	6.29507e-10
translation_BSU14390	0	0	0	0	0	0	0	0	0	0	0	0	0	0	0	0	0	0	0	0	0	0	0	0	0	0	0	0	0	0	0	0	0	0	0	0	0	0	0	0	0	0	0	0	0	0	0	0	0
translation_BSU14400	0	0	0	0	0	0	0	0	0	0	0	0	0	0	0	0	0	0	0	0	0	0	0	0	0	0	0	0	0	0	0	0	0	0	0	0	0	0	0	0	0	0	0	0	0	0	0	0	0
translation_BSU14520	0	0	0	0	0	0	0	0	0	0	0	0	0	0	0	0	0	0	0	0	0	0	0	0	0	0	0	0	0	0	0	0	0	0	0	0	0	0	0	0	0	0	0	0	0	0	0	0	0
transcription_TU_BSU14520	0	0	0	0	0	0	0	0	0	0	0	0	0	0	0	0	0	0	0	0	0	0	0	0	0	0	0	0	0	0	0	0	0	0	0	0	0	0	0	0	0	0	0	0	0	0	0	0	0
translation_BSU14530	2.53713e-11	2.53712e-11	2.53712e-11	2.53712e-11	2.53713e-11	2.53712e-11	2.53712e-11	2.53712e-11	2.53713e-11	2.53713e-11	2.53712e-11	2.53712e-11	2.53712e-11	2.53712e-11	2.53712e-11	2.53712e-11	2.53713e-11	2.53714e-11	2.53714e-11	2.53714e-11	2.53714e-11	2.53714e-11	2.53714e-11	2.53714e-11	2.53714e-11	2.53714e-11	2.53713e-11	2.53713e-11	2.53714e-11	2.53713e-11	2.53714e-11	2.53714e-11	2.53711e-11	2.53711e-11	2.53712e-11	2.53712e-11	2.53712e-11	2.53712e-11	2.53712e-11	2.53712e-11	2.53712e-11	2.53712e-11	2.53712e-11	2.53712e-11	2.53712e-11	2.53712e-11	2.53712e-11	2.53712e-11	2.53712e-11
translation_BSU14540	3.81587e-08	3.81613e-08	3.81614e-08	3.81615e-08	3.81589e-08	3.81615e-08	3.81615e-08	3.81616e-08	3.81591e-08	3.81591e-08	3.81617e-08	3.81618e-08	3.81618e-08	3.81618e-08	3.81619e-08	3.8162e-08	3.81595e-08	3.81596e-08	3.81596e-08	3.81597e-08	3.81597e-08	3.81597e-08	3.81599e-08	3.81599e-08	3.81599e-08	3.81599e-08	3.81627e-08	3.81627e-08	3.81602e-08	3.81627e-08	3.81602e-08	3.81608e-08	3.81601e-08	3.81601e-08	3.81603e-08	3.81603e-08	3.81603e-08	3.81604e-08	3.81605e-08	3.81606e-08	3.81606e-08	3.81608e-08	3.81609e-08	3.8161e-08	3.8161e-08	3.8161e-08	3.8161e-08	3.8161e-08	3.81613e-08
translation_BSU14580	9.579e-07	9.579e-07	9.579e-07	9.579e-07	9.579e-07	9.579e-07	9.579e-07	9.579e-07	9.579e-07	9.579e-07	9.579e-07	9.579e-07	9.579e-07	9.579e-07	9.57901e-07	9.57901e-07	9.57901e-07	9.57901e-07	9.57901e-07	9.57901e-07	9.57901e-07	9.57901e-07	9.57901e-07	9.57901e-07	9.57901e-07	9.57901e-07	9.57901e-07	9.57901e-07	9.57901e-07	9.57901e-07	9.57901e-07	9.57902e-07	9.57887e-07	9.57887e-07	9.57887e-07	9.57887e-07	9.57887e-07	9.57887e-07	9.57887e-07	9.57887e-07	9.57887e-07	9.57888e-07	9.57888e-07	9.57888e-07	9.57888e-07	9.57888e-07	9.57888e-07	9.57888e-07	9.57888e-07
translation_BSU14590	9.579e-07	9.579e-07	9.579e-07	9.579e-07	9.579e-07	9.579e-07	9.579e-07	9.579e-07	9.579e-07	9.579e-07	9.579e-07	9.579e-07	9.579e-07	9.579e-07	9.57901e-07	9.57901e-07	9.57901e-07	9.57901e-07	9.57901e-07	9.57901e-07	9.57901e-07	9.57901e-07	9.57901e-07	9.57901e-07	9.57901e-07	9.57901e-07	9.57901e-07	9.57901e-07	9.57901e-07	9.57901e-07	9.57901e-07	9.57902e-07	9.57887e-07	9.57887e-07	9.57887e-07	9.57887e-07	9.57887e-07	9.57887e-07	9.57887e-07	9.57887e-07	9.57887e-07	9.57888e-07	9.57888e-07	9.57888e-07	9.57888e-07	9.57888e-07	9.57888e-07	9.57888e-07	9.57888e-07
translation_BSU14600	9.579e-07	9.579e-07	9.579e-07	9.579e-07	9.579e-07	9.579e-07	9.579e-07	9.579e-07	9.579e-07	9.579e-07	9.579e-07	9.579e-07	9.579e-07	9.579e-07	9.57901e-07	9.57901e-07	9.57901e-07	9.57901e-07	9.57901e-07	9.57901e-07	9.57901e-07	9.57901e-07	9.57901e-07	9.57901e-07	9.57901e-07	9.57901e-07	9.57901e-07	9.57901e-07	9.57901e-07	9.57901e-07	9.57901e-07	9.57902e-07	9.57887e-07	9.57887e-07	9.57887e-07	9.57887e-07	9.57887e-07	9.57887e-07	9.57887e-07	9.57887e-07	9.57887e-07	9.57888e-07	9.57888e-07	9.57888e-07	9.57888e-07	9.57888e-07	9.57888e-07	9.57888e-07	9.57888e-07
translation_BSU14610	1.779e-06	1.779e-06	1.779e-06	1.779e-06	1.779e-06	1.779e-06	1.779e-06	1.779e-06	1.779e-06	1.779e-06	1.779e-06	1.779e-06	1.779e-06	1.779e-06	1.779e-06	1.779e-06	1.779e-06	1.779e-06	1.779e-06	1.779e-06	1.779e-06	1.779e-06	1.779e-06	1.779e-06	1.779e-06	1.779e-06	1.779e-06	1.779e-06	1.779e-06	1.779e-06	1.779e-06	1.779e-06	1.77897e-06	1.77897e-06	1.77897e-06	1.77897e-06	1.77897e-06	1.77898e-06	1.77898e-06	1.77898e-06	1.77898e-06	1.77898e-06	1.77898e-06	1.77898e-06	1.77898e-06	1.77898e-06	1.77898e-06	1.77898e-06	1.77898e-06
translation_BSU14630	0	0	0	0	0	0	0	0	0	0	0	0	0	0	0	0	0	0	0	0	0	0	0	0	0	0	0	0	0	0	0	0	0	0	0	0	0	0	0	0	0	0	0	0	0	0	0	0	0
translation_BSU14670	0	0	0	0	0	0	0	0	0	0	0	0	0	0	0	0	0	0	0	0	0	0	0	0	0	0	0	0	0	0	0	0	0	0	0	0	0	0	0	0	0	0	0	0	0	0	0	0	0
transcription_TU_BSU14670	0	0	0	0	0	0	0	0	0	0	0	0	0	0	0	0	0	0	0	0	0	0	0	0	0	0	0	0	0	0	0	0	0	0	0	0	0	0	0	0	0	0	0	0	0	0	0	0	0
translation_BSU14730	0	0	0	0	0	0	0	0	0	0	0	0	0	0	0	0	0	0	0	0	0	0	0	0	0	0	0	0	0	0	0	0	0	0	0	0	0	0	0	0	0	0	0	0	0	0	0	0	0
translation_BSU14830	0	0	0	0	0	0	0	0	0	0	0	0	0	0	0	0	0	0	0	0	0	0	0	0	0	0	0	0	0	0	0	0	0	0	0	0	0	0	0	0	0	0	0	0	0	0	0	0	0
transcription_TU_BSU14830	0	0	0	0	0	0	0	0	0	0	0	0	0	0	0	0	0	0	0	0	0	0	0	0	0	0	0	0	0	0	0	0	0	0	0	0	0	0	0	0	0	0	0	0	0	0	0	0	0
translation_BSU14860	1.37556e-07	1.37556e-07	1.37556e-07	1.37556e-07	1.37556e-07	1.37556e-07	1.37556e-07	1.37556e-07	1.37556e-07	1.37556e-07	1.37556e-07	1.37556e-07	1.37557e-07	1.37557e-07	1.37557e-07	1.37557e-07	1.37557e-07	1.37557e-07	1.37557e-07	1.37557e-07	1.37557e-07	1.37557e-07	1.37557e-07	1.37557e-07	1.37557e-07	1.37557e-07	1.37557e-07	1.37557e-07	1.37557e-07	1.37557e-07	1.37557e-07	1.37558e-07	1.37555e-07	1.37555e-07	1.37555e-07	1.37555e-07	1.37555e-07	1.37555e-07	1.37556e-07	1.37556e-07	1.37556e-07	1.37556e-07	1.37556e-07	1.37556e-07	1.37556e-07	1.37556e-07	1.37556e-07	1.37556e-07	1.37556e-07
translation_BSU14870	0	0	0	0	0	0	0	0	0	0	0	0	0	0	0	0	0	0	0	0	0	0	0	0	0	0	0	0	0	0	0	0	0	0	0	0	0	0	0	0	0	0	0	0	0	0	0	0	0
translation_BSU14880	0	0	0	0	0	0	0	0	0	0	0	0	0	0	0	0	0	0	0	0	0	0	0	0	0	0	0	0	0	0	0	0	0	0	0	0	0	0	0	0	0	0	0	0	0	0	0	0	0
translation_BSU14890	4.02798e-05	4.02798e-05	4.02798e-05	4.02798e-05	4.02798e-05	4.02798e-05	4.02798e-05	4.02798e-05	4.02798e-05	4.02798e-05	4.02799e-05	4.02799e-05	4.02799e-05	4.02799e-05	4.02799e-05	4.02799e-05	4.02799e-05	4.02799e-05	4.02799e-05	4.02799e-05	4.02799e-05	4.02799e-05	4.02799e-05	4.02799e-05	4.02799e-05	4.02799e-05	4.02799e-05	4.02799e-05	4.02799e-05	4.02799e-05	4.02799e-05	4.02799e-05	4.02793e-05	4.02793e-05	4.02793e-05	4.02793e-05	4.02793e-05	4.02793e-05	4.02793e-05	4.02793e-05	4.02793e-05	4.02793e-05	4.02793e-05	4.02793e-05	4.02793e-05	4.02793e-05	4.02793e-05	4.02793e-05	4.02793e-05
translation_BSU14900	4.02798e-05	4.02798e-05	4.02798e-05	4.02798e-05	4.02798e-05	4.02798e-05	4.02798e-05	4.02798e-05	4.02798e-05	4.02798e-05	4.02799e-05	4.02799e-05	4.02799e-05	4.02799e-05	4.02799e-05	4.02799e-05	4.02799e-05	4.02799e-05	4.02799e-05	4.02799e-05	4.02799e-05	4.02799e-05	4.02799e-05	4.02799e-05	4.02799e-05	4.02799e-05	4.02799e-05	4.02799e-05	4.02799e-05	4.02799e-05	4.02799e-05	4.02799e-05	4.02793e-05	4.02793e-05	4.02793e-05	4.02793e-05	4.02793e-05	4.02793e-05	4.02793e-05	4.02793e-05	4.02793e-05	4.02793e-05	4.02793e-05	4.02793e-05	4.02793e-05	4.02793e-05	4.02793e-05	4.02793e-05	4.02793e-05
translation_BSU14910	4.02798e-05	4.02798e-05	4.02798e-05	4.02798e-05	4.02798e-05	4.02798e-05	4.02798e-05	4.02798e-05	4.02798e-05	4.02798e-05	4.02799e-05	4.02799e-05	4.02799e-05	4.02799e-05	4.02799e-05	4.02799e-05	4.02799e-05	4.02799e-05	4.02799e-05	4.02799e-05	4.02799e-05	4.02799e-05	4.02799e-05	4.02799e-05	4.02799e-05	4.02799e-05	4.02799e-05	4.02799e-05	4.02799e-05	4.02799e-05	4.02799e-05	4.02799e-05	4.02793e-05	4.02793e-05	4.02793e-05	4.02793e-05	4.02793e-05	4.02793e-05	4.02793e-05	4.02793e-05	4.02793e-05	4.02793e-05	4.02793e-05	4.02793e-05	4.02793e-05	4.02793e-05	4.02793e-05	4.02793e-05	4.02793e-05
translation_BSU14920	4.02798e-05	4.02798e-05	4.02798e-05	4.02798e-05	4.02798e-05	4.02798e-05	4.02798e-05	4.02798e-05	4.02798e-05	4.02798e-05	4.02799e-05	4.02799e-05	4.02799e-05	4.02799e-05	4.02799e-05	4.02799e-05	4.02799e-05	4.02799e-05	4.02799e-05	4.02799e-05	4.02799e-05	4.02799e-05	4.02799e-05	4.02799e-05	4.02799e-05	4.02799e-05	4.02799e-05	4.02799e-05	4.02799e-05	4.02799e-05	4.02799e-05	4.02799e-05	4.02793e-05	4.02793e-05	4.02793e-05	4.02793e-05	4.02793e-05	4.02793e-05	4.02793e-05	4.02793e-05	4.02793e-05	4.02793e-05	4.02793e-05	4.02793e-05	4.02793e-05	4.02793e-05	4.02793e-05	4.02793e-05	4.02793e-05
translation_BSU15020	0	0	0	0	0	0	0	0	0	0	-1.32387e-24	-1.32387e-24	0	0	-1.32387e-24	0	0	0	0	0	0	0	0	0	0	0	0	0	0	0	0	0	0	0	0	0	0	-1.32384e-24	0	0	0	0	0	0	0	0	0	0	0
transcription_TU_BSU15020	0	0	0	0	0	0	0	0	0	0	-3.87238e-26	-3.87238e-26	0	0	-3.87238e-26	0	0	0	0	0	0	0	0	0	0	0	0	0	0	0	0	0	0	0	0	0	0	-3.87233e-26	0	0	0	0	0	0	0	0	0	0	0
translation_BSU15080	3.53904e-06	3.53905e-06	3.53905e-06	3.53905e-06	3.53905e-06	3.53905e-06	3.53905e-06	3.53905e-06	3.53905e-06	3.53905e-06	3.53906e-06	3.53906e-06	3.53906e-06	3.53906e-06	3.53906e-06	3.53906e-06	3.53906e-06	3.53907e-06	3.53907e-06	3.53907e-06	3.53907e-06	3.53907e-06	3.53907e-06	3.53907e-06	3.53907e-06	3.53908e-06	3.53908e-06	3.53909e-06	3.53908e-06	3.53909e-06	3.53908e-06	3.53909e-06	3.53905e-06	3.53905e-06	3.53906e-06	3.53906e-06	3.53906e-06	3.53906e-06	3.53906e-06	3.53907e-06	3.53907e-06	3.53907e-06	3.53907e-06	3.53908e-06	3.53908e-06	3.53908e-06	3.53908e-06	3.53908e-06	3.53909e-06
transcription_TU_BSU15080	1.03519e-07	1.03519e-07	1.03519e-07	1.03519e-07	1.03519e-07	1.03519e-07	1.03519e-07	1.03519e-07	1.03519e-07	1.03519e-07	1.03519e-07	1.03519e-07	1.03519e-07	1.03519e-07	1.03519e-07	1.03519e-07	1.03519e-07	1.03519e-07	1.03519e-07	1.03519e-07	1.03519e-07	1.0352e-07	1.0352e-07	1.0352e-07	1.0352e-07	1.0352e-07	1.0352e-07	1.0352e-07	1.0352e-07	1.0352e-07	1.0352e-07	1.0352e-07	1.0352e-07	1.0352e-07	1.0352e-07	1.0352e-07	1.0352e-07	1.0352e-07	1.0352e-07	1.0352e-07	1.0352e-07	1.0352e-07	1.0352e-07	1.03521e-07	1.03521e-07	1.03521e-07	1.03521e-07	1.03521e-07	1.03521e-07
translation_BSU15110	5.37412e-25	0	0	0	5.37412e-25	0	0	0	5.37412e-25	5.37412e-25	0	0	0	0	0	0	5.37412e-25	5.37412e-25	5.37412e-25	5.37412e-25	5.37412e-25	5.37412e-25	5.37412e-25	5.37412e-25	5.37412e-25	0	0	0	0	0	0	5.37412e-25	0	0	5.37402e-25	0	0	0	5.37402e-25	5.37402e-25	5.37402e-25	5.37402e-25	5.37402e-25	5.37402e-25	5.37402e-25	5.37402e-25	5.37402e-25	5.37402e-25	5.37402e-25
translation_BSU15140	1.53809e-12	1.53809e-12	1.53809e-12	1.53809e-12	1.53809e-12	1.53809e-12	1.5381e-12	1.5381e-12	1.53809e-12	1.5381e-12	1.5381e-12	1.5381e-12	1.5381e-12	1.5381e-12	1.5381e-12	1.5381e-12	1.5381e-12	1.5381e-12	1.5381e-12	1.5381e-12	1.5381e-12	1.5381e-12	1.5381e-12	1.5381e-12	1.5381e-12	1.53811e-12	1.53811e-12	1.53811e-12	1.53811e-12	1.53811e-12	1.53811e-12	1.53811e-12	1.53808e-12	1.53808e-12	1.53808e-12	1.53808e-12	1.53808e-12	1.53808e-12	1.53809e-12	1.53809e-12	1.53809e-12	1.53809e-12	1.53809e-12	1.53809e-12	1.53809e-12	1.53809e-12	1.53809e-12	1.53809e-12	1.5381e-12
translation_BSU15180	7.541e-08	7.541e-08	7.541e-08	7.541e-08	7.541e-08	7.541e-08	7.541e-08	7.541e-08	7.541e-08	7.541e-08	7.541e-08	7.541e-08	7.541e-08	7.541e-08	7.541e-08	7.541e-08	7.541e-08	7.541e-08	7.541e-08	7.541e-08	7.541e-08	7.541e-08	7.541e-08	7.541e-08	7.541e-08	7.541e-08	7.541e-08	7.541e-08	7.541e-08	7.541e-08	7.541e-08	7.541e-08	7.54086e-08	7.54086e-08	7.54086e-08	7.54086e-08	7.54086e-08	7.54086e-08	7.54086e-08	7.54086e-08	7.54086e-08	7.54086e-08	7.54086e-08	7.54086e-08	7.54086e-08	7.54086e-08	7.54086e-08	7.54086e-08	7.54086e-08
translation_BSU15190	1.03673e-07	1.03673e-07	1.03673e-07	1.03673e-07	1.03673e-07	1.03673e-07	1.03673e-07	1.03673e-07	1.03673e-07	1.03673e-07	1.03673e-07	1.03673e-07	1.03673e-07	1.03673e-07	1.03673e-07	1.03673e-07	1.03673e-07	1.03673e-07	1.03673e-07	1.03673e-07	1.03673e-07	1.03673e-07	1.03673e-07	1.03673e-07	1.03673e-07	1.03673e-07	1.03673e-07	1.03673e-07	1.03673e-07	1.03673e-07	1.03673e-07	1.03673e-07	1.03671e-07	1.03671e-07	1.03671e-07	1.03671e-07	1.03671e-07	1.03671e-07	1.03671e-07	1.03671e-07	1.03671e-07	1.03671e-07	1.03671e-07	1.03671e-07	1.03671e-07	1.03671e-07	1.03671e-07	1.03671e-07	1.03671e-07
translation_BSU15200	8.06275e-08	8.06275e-08	8.06275e-08	8.06275e-08	8.06275e-08	8.06275e-08	8.06275e-08	8.06275e-08	8.06275e-08	8.06275e-08	8.06275e-08	8.06275e-08	8.06275e-08	8.06275e-08	8.06275e-08	8.06275e-08	8.06275e-08	8.06275e-08	8.06275e-08	8.06275e-08	8.06275e-08	8.06275e-08	8.06275e-08	8.06275e-08	8.06275e-08	8.06275e-08	8.06275e-08	8.06275e-08	8.06275e-08	8.06275e-08	8.06275e-08	8.06275e-08	8.0626e-08	8.0626e-08	8.0626e-08	8.0626e-08	8.0626e-08	8.0626e-08	8.0626e-08	8.0626e-08	8.0626e-08	8.0626e-08	8.0626e-08	8.0626e-08	8.0626e-08	8.0626e-08	8.0626e-08	8.0626e-08	8.0626e-08
translation_BSU15220	9.49524e-08	9.49524e-08	9.49524e-08	9.49524e-08	9.49524e-08	9.49524e-08	9.49524e-08	9.49524e-08	9.49524e-08	9.49524e-08	9.49524e-08	9.49524e-08	9.49524e-08	9.49524e-08	9.49524e-08	9.49524e-08	9.49524e-08	9.49524e-08	9.49524e-08	9.49524e-08	9.49524e-08	9.49524e-08	9.49524e-08	9.49524e-08	9.49524e-08	9.49524e-08	9.49524e-08	9.49524e-08	9.49524e-08	9.49524e-08	9.49524e-08	9.49524e-08	9.49506e-08	9.49506e-08	9.49506e-08	9.49506e-08	9.49506e-08	9.49506e-08	9.49506e-08	9.49506e-08	9.49506e-08	9.49506e-08	9.49506e-08	9.49506e-08	9.49506e-08	9.49506e-08	9.49506e-08	9.49506e-08	9.49506e-08
translation_BSU15230	1.08135e-07	1.08135e-07	1.08135e-07	1.08135e-07	1.08135e-07	1.08135e-07	1.08135e-07	1.08135e-07	1.08135e-07	1.08135e-07	1.08135e-07	1.08135e-07	1.08135e-07	1.08135e-07	1.08135e-07	1.08135e-07	1.08135e-07	1.08135e-07	1.08135e-07	1.08135e-07	1.08135e-07	1.08135e-07	1.08135e-07	1.08135e-07	1.08135e-07	1.08135e-07	1.08135e-07	1.08135e-07	1.08135e-07	1.08135e-07	1.08135e-07	1.08135e-07	1.08133e-07	1.08133e-07	1.08133e-07	1.08133e-07	1.08133e-07	1.08133e-07	1.08133e-07	1.08133e-07	1.08133e-07	1.08133e-07	1.08133e-07	1.08133e-07	1.08133e-07	1.08133e-07	1.08133e-07	1.08133e-07	1.08133e-07
translation_BSU15320	3.91205e-12	3.91206e-12	3.91206e-12	3.91206e-12	3.91206e-12	3.91206e-12	3.91207e-12	3.91207e-12	3.91206e-12	3.91206e-12	3.91207e-12	3.91207e-12	3.91207e-12	3.91207e-12	3.91207e-12	3.91207e-12	3.91207e-12	3.91207e-12	3.91207e-12	3.91207e-12	3.91207e-12	3.91208e-12	3.91208e-12	3.91208e-12	3.91208e-12	3.91208e-12	3.91209e-12	3.91209e-12	3.91208e-12	3.91209e-12	3.91209e-12	3.91209e-12	3.91204e-12	3.91204e-12	3.91204e-12	3.91204e-12	3.91204e-12	3.91205e-12	3.91205e-12	3.91205e-12	3.91205e-12	3.91205e-12	3.91206e-12	3.91206e-12	3.91206e-12	3.91206e-12	3.91206e-12	3.91206e-12	3.91207e-12
translation_BSU15350	0	0	0	0	0	0	0	0	0	0	0	0	0	0	0	0	0	0	0	0	0	0	0	0	0	0	0	0	0	0	0	0	0	0	0	0	0	0	0	0	0	0	0	0	0	0	0	0	0
transcription_TU_BSU15350	0	0	0	0	0	0	0	0	0	0	0	0	0	0	0	0	0	0	0	0	0	0	0	0	0	0	0	0	0	0	0	0	0	0	0	0	0	0	0	0	0	0	0	0	0	0	0	0	0
translation_BSU15430	1.61798e-08	1.61798e-08	1.61798e-08	1.61798e-08	1.61798e-08	1.61798e-08	1.61798e-08	1.61798e-08	1.61798e-08	1.61798e-08	1.61798e-08	1.61798e-08	1.61798e-08	1.61798e-08	1.61798e-08	1.61798e-08	1.61799e-08	1.61799e-08	1.61799e-08	1.61799e-08	1.61799e-08	1.61799e-08	1.61799e-08	1.61799e-08	1.61799e-08	1.61799e-08	1.61799e-08	1.61799e-08	1.61799e-08	1.61799e-08	1.61799e-08	1.61799e-08	1.61796e-08	1.61796e-08	1.61797e-08	1.61797e-08	1.61797e-08	1.61797e-08	1.61797e-08	1.61797e-08	1.61797e-08	1.61797e-08	1.61797e-08	1.61797e-08	1.61797e-08	1.61797e-08	1.61797e-08	1.61797e-08	1.61797e-08
transcription_TU_BSU15430	4.73267e-10	4.73267e-10	4.73267e-10	4.73267e-10	4.73267e-10	4.73267e-10	4.73267e-10	4.73267e-10	4.73268e-10	4.73268e-10	4.73268e-10	4.73268e-10	4.73268e-10	4.73268e-10	4.73268e-10	4.73268e-10	4.73269e-10	4.73269e-10	4.73269e-10	4.73269e-10	4.73269e-10	4.73269e-10	4.7327e-10	4.7327e-10	4.7327e-10	4.7327e-10	4.7327e-10	4.7327e-10	4.7327e-10	4.7327e-10	4.7327e-10	4.73271e-10	4.73266e-10	4.73266e-10	4.73266e-10	4.73267e-10	4.73267e-10	4.73267e-10	4.73267e-10	4.73267e-10	4.73267e-10	4.73268e-10	4.73268e-10	4.73268e-10	4.73268e-10	4.73268e-10	4.73268e-10	4.73268e-10	4.73269e-10
translation_BSU15480	4.23466e-08	4.23472e-08	4.23472e-08	4.23472e-08	4.23467e-08	4.23472e-08	4.23472e-08	4.23472e-08	4.23467e-08	4.23467e-08	4.23473e-08	4.23473e-08	4.23473e-08	4.23473e-08	4.23473e-08	4.23473e-08	4.23468e-08	4.23468e-08	4.23468e-08	4.23468e-08	4.23468e-08	4.23468e-08	4.23469e-08	4.23469e-08	4.23469e-08	4.23469e-08	4.23474e-08	4.23474e-08	4.23469e-08	4.23474e-08	4.23469e-08	4.23471e-08	4.23461e-08	4.23461e-08	4.23462e-08	4.23462e-08	4.23462e-08	4.23462e-08	4.23462e-08	4.23462e-08	4.23462e-08	4.23463e-08	4.23463e-08	4.23463e-08	4.23463e-08	4.23463e-08	4.23463e-08	4.23463e-08	4.23463e-08
translation_BSU15490	3.19665e-08	3.19669e-08	3.19669e-08	3.19669e-08	3.19665e-08	3.19669e-08	3.19669e-08	3.19669e-08	3.19665e-08	3.19665e-08	3.19669e-08	3.19669e-08	3.19669e-08	3.19669e-08	3.1967e-08	3.1967e-08	3.19666e-08	3.19666e-08	3.19666e-08	3.19666e-08	3.19666e-08	3.19666e-08	3.19666e-08	3.19666e-08	3.19666e-08	3.19666e-08	3.19671e-08	3.19671e-08	3.19667e-08	3.19671e-08	3.19667e-08	3.19668e-08	3.19661e-08	3.19661e-08	3.19661e-08	3.19661e-08	3.19661e-08	3.19661e-08	3.19661e-08	3.19661e-08	3.19662e-08	3.19662e-08	3.19662e-08	3.19662e-08	3.19662e-08	3.19662e-08	3.19662e-08	3.19662e-08	3.19662e-08
translation_BSU15500	4.23466e-08	4.23472e-08	4.23472e-08	4.23472e-08	4.23467e-08	4.23472e-08	4.23472e-08	4.23472e-08	4.23467e-08	4.23467e-08	4.23473e-08	4.23473e-08	4.23473e-08	4.23473e-08	4.23473e-08	4.23473e-08	4.23468e-08	4.23468e-08	4.23468e-08	4.23468e-08	4.23468e-08	4.23468e-08	4.23469e-08	4.23469e-08	4.23469e-08	4.23469e-08	4.23474e-08	4.23474e-08	4.23469e-08	4.23474e-08	4.23469e-08	4.23471e-08	4.23461e-08	4.23461e-08	4.23462e-08	4.23462e-08	4.23462e-08	4.23462e-08	4.23462e-08	4.23462e-08	4.23462e-08	4.23463e-08	4.23463e-08	4.23463e-08	4.23463e-08	4.23463e-08	4.23463e-08	4.23463e-08	4.23463e-08
translation_BSU15510	2.4691e-08	2.4691e-08	2.4691e-08	2.4691e-08	2.4691e-08	2.4691e-08	2.4691e-08	2.4691e-08	2.46911e-08	2.46911e-08	2.46911e-08	2.46911e-08	2.46911e-08	2.46911e-08	2.46911e-08	2.46911e-08	2.46911e-08	2.46911e-08	2.46911e-08	2.46911e-08	2.46911e-08	2.46911e-08	2.46911e-08	2.46911e-08	2.46911e-08	2.46912e-08	2.46912e-08	2.46912e-08	2.46912e-08	2.46912e-08	2.46912e-08	2.46912e-08	2.46908e-08	2.46908e-08	2.46908e-08	2.46908e-08	2.46908e-08	2.46908e-08	2.46908e-08	2.46908e-08	2.46908e-08	2.46908e-08	2.46908e-08	2.46909e-08	2.46909e-08	2.46909e-08	2.46909e-08	2.46909e-08	2.46909e-08
translation_BSU15520	2.4691e-08	2.4691e-08	2.4691e-08	2.4691e-08	2.4691e-08	2.4691e-08	2.4691e-08	2.4691e-08	2.46911e-08	2.46911e-08	2.46911e-08	2.46911e-08	2.46911e-08	2.46911e-08	2.46911e-08	2.46911e-08	2.46911e-08	2.46911e-08	2.46911e-08	2.46911e-08	2.46911e-08	2.46911e-08	2.46911e-08	2.46911e-08	2.46911e-08	2.46912e-08	2.46912e-08	2.46912e-08	2.46912e-08	2.46912e-08	2.46912e-08	2.46912e-08	2.46908e-08	2.46908e-08	2.46908e-08	2.46908e-08	2.46908e-08	2.46908e-08	2.46908e-08	2.46908e-08	2.46908e-08	2.46908e-08	2.46908e-08	2.46909e-08	2.46909e-08	2.46909e-08	2.46909e-08	2.46909e-08	2.46909e-08
translation_BSU15530	4.23466e-08	4.23472e-08	4.23472e-08	4.23472e-08	4.23467e-08	4.23472e-08	4.23472e-08	4.23472e-08	4.23467e-08	4.23467e-08	4.23473e-08	4.23473e-08	4.23473e-08	4.23473e-08	4.23473e-08	4.23473e-08	4.23468e-08	4.23468e-08	4.23468e-08	4.23468e-08	4.23468e-08	4.23468e-08	4.23469e-08	4.23469e-08	4.23469e-08	4.23469e-08	4.23474e-08	4.23474e-08	4.23469e-08	4.23474e-08	4.23469e-08	4.23471e-08	4.23461e-08	4.23461e-08	4.23462e-08	4.23462e-08	4.23462e-08	4.23462e-08	4.23462e-08	4.23462e-08	4.23462e-08	4.23463e-08	4.23463e-08	4.23463e-08	4.23463e-08	4.23463e-08	4.23463e-08	4.23463e-08	4.23463e-08
translation_BSU15540	4.23466e-08	4.23472e-08	4.23472e-08	4.23472e-08	4.23467e-08	4.23472e-08	4.23472e-08	4.23472e-08	4.23467e-08	4.23467e-08	4.23473e-08	4.23473e-08	4.23473e-08	4.23473e-08	4.23473e-08	4.23473e-08	4.23468e-08	4.23468e-08	4.23468e-08	4.23468e-08	4.23468e-08	4.23468e-08	4.23469e-08	4.23469e-08	4.23469e-08	4.23469e-08	4.23474e-08	4.23474e-08	4.23469e-08	4.23474e-08	4.23469e-08	4.23471e-08	4.23461e-08	4.23461e-08	4.23462e-08	4.23462e-08	4.23462e-08	4.23462e-08	4.23462e-08	4.23462e-08	4.23462e-08	4.23463e-08	4.23463e-08	4.23463e-08	4.23463e-08	4.23463e-08	4.23463e-08	4.23463e-08	4.23463e-08
translation_BSU15550	3.92881e-08	3.92886e-08	3.92886e-08	3.92886e-08	3.92881e-08	3.92886e-08	3.92886e-08	3.92886e-08	3.92882e-08	3.92882e-08	3.92887e-08	3.92887e-08	3.92887e-08	3.92887e-08	3.92887e-08	3.92887e-08	3.92882e-08	3.92882e-08	3.92882e-08	3.92882e-08	3.92883e-08	3.92883e-08	3.92883e-08	3.92883e-08	3.92883e-08	3.92883e-08	3.92888e-08	3.92888e-08	3.92883e-08	3.92888e-08	3.92883e-08	3.92885e-08	3.92876e-08	3.92876e-08	3.92877e-08	3.92877e-08	3.92877e-08	3.92877e-08	3.92877e-08	3.92877e-08	3.92877e-08	3.92877e-08	3.92877e-08	3.92878e-08	3.92878e-08	3.92878e-08	3.92878e-08	3.92878e-08	3.92878e-08
translation_BSU15560	4.23466e-08	4.23472e-08	4.23472e-08	4.23472e-08	4.23467e-08	4.23472e-08	4.23472e-08	4.23472e-08	4.23467e-08	4.23467e-08	4.23473e-08	4.23473e-08	4.23473e-08	4.23473e-08	4.23473e-08	4.23473e-08	4.23468e-08	4.23468e-08	4.23468e-08	4.23468e-08	4.23468e-08	4.23468e-08	4.23469e-08	4.23469e-08	4.23469e-08	4.23469e-08	4.23474e-08	4.23474e-08	4.23469e-08	4.23474e-08	4.23469e-08	4.23471e-08	4.23461e-08	4.23461e-08	4.23462e-08	4.23462e-08	4.23462e-08	4.23462e-08	4.23462e-08	4.23462e-08	4.23462e-08	4.23463e-08	4.23463e-08	4.23463e-08	4.23463e-08	4.23463e-08	4.23463e-08	4.23463e-08	4.23463e-08
translation_BSU15570	6.8157e-09	6.81576e-09	6.81576e-09	6.81576e-09	6.8157e-09	6.81576e-09	6.81577e-09	6.81577e-09	6.81571e-09	6.81571e-09	6.81577e-09	6.81577e-09	6.81577e-09	6.81577e-09	6.81578e-09	6.81578e-09	6.81572e-09	6.81572e-09	6.81573e-09	6.81573e-09	6.81573e-09	6.81573e-09	6.81573e-09	6.81573e-09	6.81573e-09	6.81574e-09	6.8158e-09	6.8158e-09	6.81574e-09	6.8158e-09	6.81574e-09	6.81575e-09	6.81562e-09	6.81562e-09	6.81562e-09	6.81562e-09	6.81562e-09	6.81563e-09	6.81563e-09	6.81563e-09	6.81563e-09	6.81564e-09	6.81564e-09	6.81564e-09	6.81564e-09	6.81564e-09	6.81564e-09	6.81564e-09	6.81565e-09
translation_BSU15580	6.8157e-09	6.81576e-09	6.81576e-09	6.81576e-09	6.8157e-09	6.81576e-09	6.81577e-09	6.81577e-09	6.81571e-09	6.81571e-09	6.81577e-09	6.81577e-09	6.81577e-09	6.81577e-09	6.81578e-09	6.81578e-09	6.81572e-09	6.81572e-09	6.81573e-09	6.81573e-09	6.81573e-09	6.81573e-09	6.81573e-09	6.81573e-09	6.81573e-09	6.81574e-09	6.8158e-09	6.8158e-09	6.81574e-09	6.8158e-09	6.81574e-09	6.81575e-09	6.81562e-09	6.81562e-09	6.81562e-09	6.81562e-09	6.81562e-09	6.81563e-09	6.81563e-09	6.81563e-09	6.81563e-09	6.81564e-09	6.81564e-09	6.81564e-09	6.81564e-09	6.81564e-09	6.81564e-09	6.81564e-09	6.81565e-09
translation_BSU15590	6.8157e-09	6.81576e-09	6.81576e-09	6.81576e-09	6.8157e-09	6.81576e-09	6.81577e-09	6.81577e-09	6.81571e-09	6.81571e-09	6.81577e-09	6.81577e-09	6.81577e-09	6.81577e-09	6.81578e-09	6.81578e-09	6.81572e-09	6.81572e-09	6.81573e-09	6.81573e-09	6.81573e-09	6.81573e-09	6.81573e-09	6.81573e-09	6.81573e-09	6.81574e-09	6.8158e-09	6.8158e-09	6.81574e-09	6.8158e-09	6.81574e-09	6.81575e-09	6.81562e-09	6.81562e-09	6.81562e-09	6.81562e-09	6.81562e-09	6.81563e-09	6.81563e-09	6.81563e-09	6.81563e-09	6.81564e-09	6.81564e-09	6.81564e-09	6.81564e-09	6.81564e-09	6.81564e-09	6.81564e-09	6.81565e-09
translation_BSU15600	6.8157e-09	6.81576e-09	6.81576e-09	6.81576e-09	6.8157e-09	6.81576e-09	6.81577e-09	6.81577e-09	6.81571e-09	6.81571e-09	6.81577e-09	6.81577e-09	6.81577e-09	6.81577e-09	6.81578e-09	6.81578e-09	6.81572e-09	6.81572e-09	6.81573e-09	6.81573e-09	6.81573e-09	6.81573e-09	6.81573e-09	6.81573e-09	6.81573e-09	6.81574e-09	6.8158e-09	6.8158e-09	6.81574e-09	6.8158e-09	6.81574e-09	6.81575e-09	6.81562e-09	6.81562e-09	6.81562e-09	6.81562e-09	6.81562e-09	6.81563e-09	6.81563e-09	6.81563e-09	6.81563e-09	6.81564e-09	6.81564e-09	6.81564e-09	6.81564e-09	6.81564e-09	6.81564e-09	6.81564e-09	6.81565e-09
translation_BSU15610	0	0	0	0	0	0	0	0	0	0	0	0	0	0	0	0	0	0	0	0	0	0	0	0	0	0	0	0	0	0	0	0	0	0	0	0	0	0	0	0	0	0	0	0	0	0	0	0	0
translation_BSU15620	0	0	0	0	0	0	0	0	0	0	0	0	0	0	0	0	0	0	0	0	0	0	0	0	0	0	0	0	0	0	0	0	0	0	0	0	0	0	0	0	0	0	0	0	0	0	0	0	0
translation_BSU15630	0	0	0	0	0	0	0	0	0	0	0	0	0	0	0	0	0	0	0	0	0	0	0	0	0	0	0	0	0	0	0	0	0	0	0	0	0	0	0	0	0	0	0	0	0	0	0	0	0
translation_BSU15650	0	0	0	0	0	0	0	0	0	0	0	0	0	0	0	0	0	0	0	0	0	0	0	0	0	0	0	0	0	0	0	0	0	0	0	0	0	0	0	0	0	0	0	0	0	0	0	0	0
translation_BSU15680	1.62568e-08	1.62569e-08	1.62569e-08	1.62569e-08	1.62568e-08	1.62569e-08	1.62569e-08	1.62569e-08	1.62568e-08	1.62568e-08	1.62569e-08	1.62569e-08	1.62569e-08	1.62569e-08	1.62569e-08	1.62569e-08	1.62568e-08	1.62568e-08	1.62568e-08	1.62568e-08	1.62568e-08	1.62569e-08	1.62569e-08	1.62569e-08	1.62569e-08	1.62569e-08	1.6257e-08	1.6257e-08	1.62569e-08	1.6257e-08	1.62569e-08	1.62569e-08	1.62567e-08	1.62567e-08	1.62567e-08	1.62567e-08	1.62567e-08	1.62567e-08	1.62567e-08	1.62567e-08	1.62567e-08	1.62567e-08	1.62567e-08	1.62568e-08	1.62568e-08	1.62568e-08	1.62568e-08	1.62568e-08	1.62568e-08
transcription_TU_BSU15680	4.75518e-10	4.75521e-10	4.75522e-10	4.75522e-10	4.75519e-10	4.75522e-10	4.75522e-10	4.75522e-10	4.75519e-10	4.75519e-10	4.75522e-10	4.75523e-10	4.75523e-10	4.75523e-10	4.75523e-10	4.75523e-10	4.7552e-10	4.75521e-10	4.75521e-10	4.75521e-10	4.75521e-10	4.75521e-10	4.75521e-10	4.75521e-10	4.75521e-10	4.75522e-10	4.75525e-10	4.75525e-10	4.75522e-10	4.75525e-10	4.75522e-10	4.75523e-10	4.75519e-10	4.75519e-10	4.7552e-10	4.7552e-10	4.7552e-10	4.7552e-10	4.7552e-10	4.7552e-10	4.7552e-10	4.75521e-10	4.75521e-10	4.75522e-10	4.75522e-10	4.75522e-10	4.75522e-10	4.75522e-10	4.75523e-10
translation_BSU15690	3.81587e-08	3.81613e-08	3.81614e-08	3.81615e-08	3.81589e-08	3.81615e-08	3.81615e-08	3.81616e-08	3.81591e-08	3.81591e-08	3.81617e-08	3.81618e-08	3.81618e-08	3.81618e-08	3.81619e-08	3.8162e-08	3.81595e-08	3.81596e-08	3.81596e-08	3.81597e-08	3.81597e-08	3.81597e-08	3.81599e-08	3.81599e-08	3.81599e-08	3.81599e-08	3.81627e-08	3.81627e-08	3.81602e-08	3.81627e-08	3.81602e-08	3.81608e-08	3.81601e-08	3.81601e-08	3.81603e-08	3.81603e-08	3.81603e-08	3.81604e-08	3.81605e-08	3.81606e-08	3.81606e-08	3.81608e-08	3.81609e-08	3.8161e-08	3.8161e-08	3.8161e-08	3.8161e-08	3.8161e-08	3.81613e-08
transcription_TU_BSU15690	1.11616e-09	1.11624e-09	1.11624e-09	1.11624e-09	1.11617e-09	1.11624e-09	1.11624e-09	1.11624e-09	1.11617e-09	1.11617e-09	1.11625e-09	1.11625e-09	1.11625e-09	1.11625e-09	1.11626e-09	1.11626e-09	1.11618e-09	1.11619e-09	1.11619e-09	1.11619e-09	1.11619e-09	1.11619e-09	1.11619e-09	1.1162e-09	1.1162e-09	1.1162e-09	1.11628e-09	1.11628e-09	1.1162e-09	1.11628e-09	1.1162e-09	1.11622e-09	1.11621e-09	1.11621e-09	1.11622e-09	1.11622e-09	1.11622e-09	1.11622e-09	1.11622e-09	1.11622e-09	1.11622e-09	1.11623e-09	1.11623e-09	1.11624e-09	1.11624e-09	1.11624e-09	1.11624e-09	1.11624e-09	1.11625e-09
translation_BSU15700	1.01357e-24	0	0	0	1.01357e-24	0	0	0	1.01357e-24	1.01357e-24	0	0	0	0	0	0	1.01357e-24	1.01357e-24	1.01357e-24	1.01357e-24	1.01357e-24	1.01357e-24	1.01357e-24	1.01357e-24	1.01357e-24	0	0	0	0	0	0	1.01357e-24	0	0	1.01355e-24	0	0	0	1.01355e-24	1.01355e-24	1.01355e-24	1.01355e-24	1.01355e-24	1.01355e-24	1.01355e-24	1.01355e-24	1.01355e-24	1.01355e-24	1.01355e-24
transcription_TU_BSU15700	0	0	0	0	0	0	0	0	0	0	0	0	0	0	0	0	0	0	0	0	0	0	0	0	0	0	0	0	0	0	0	0	0	0	0	0	0	0	0	0	0	0	0	0	0	0	0	0	0
translation_BSU15720	8.6458e-10	8.64576e-10	8.64576e-10	8.64576e-10	8.64581e-10	8.64576e-10	8.64576e-10	8.64576e-10	8.64581e-10	8.64581e-10	8.64577e-10	8.64577e-10	8.64577e-10	8.64577e-10	8.64577e-10	8.64577e-10	8.64582e-10	8.64582e-10	8.64582e-10	8.64582e-10	8.64582e-10	8.64583e-10	8.64583e-10	8.64583e-10	8.64583e-10	8.64583e-10	8.64579e-10	8.64579e-10	8.64583e-10	8.64579e-10	8.64584e-10	8.64584e-10	8.64568e-10	8.64568e-10	8.64569e-10	8.64569e-10	8.64569e-10	8.64569e-10	8.64569e-10	8.64569e-10	8.6457e-10	8.6457e-10	8.6457e-10	8.6457e-10	8.6457e-10	8.6457e-10	8.64571e-10	8.64571e-10	8.64571e-10
transcription_TU_BSU15720	2.52894e-11	2.52893e-11	2.52893e-11	2.52893e-11	2.52894e-11	2.52893e-11	2.52893e-11	2.52893e-11	2.52894e-11	2.52894e-11	2.52893e-11	2.52893e-11	2.52893e-11	2.52893e-11	2.52893e-11	2.52893e-11	2.52894e-11	2.52895e-11	2.52895e-11	2.52895e-11	2.52895e-11	2.52895e-11	2.52895e-11	2.52895e-11	2.52895e-11	2.52895e-11	2.52894e-11	2.52894e-11	2.52895e-11	2.52894e-11	2.52895e-11	2.52895e-11	2.52892e-11	2.52892e-11	2.52893e-11	2.52893e-11	2.52893e-11	2.52893e-11	2.52893e-11	2.52893e-11	2.52893e-11	2.52893e-11	2.52893e-11	2.52893e-11	2.52893e-11	2.52893e-11	2.52893e-11	2.52893e-11	2.52893e-11
translation_BSU15730	8.6458e-10	8.64576e-10	8.64576e-10	8.64576e-10	8.64581e-10	8.64576e-10	8.64576e-10	8.64576e-10	8.64581e-10	8.64581e-10	8.64577e-10	8.64577e-10	8.64577e-10	8.64577e-10	8.64577e-10	8.64577e-10	8.64582e-10	8.64582e-10	8.64582e-10	8.64582e-10	8.64582e-10	8.64583e-10	8.64583e-10	8.64583e-10	8.64583e-10	8.64583e-10	8.64579e-10	8.64579e-10	8.64583e-10	8.64579e-10	8.64584e-10	8.64584e-10	8.64568e-10	8.64568e-10	8.64569e-10	8.64569e-10	8.64569e-10	8.64569e-10	8.64569e-10	8.64569e-10	8.6457e-10	8.6457e-10	8.6457e-10	8.6457e-10	8.6457e-10	8.6457e-10	8.64571e-10	8.64571e-10	8.64571e-10
transcription_TU_BSU15730	2.52894e-11	2.52893e-11	2.52893e-11	2.52893e-11	2.52894e-11	2.52893e-11	2.52893e-11	2.52893e-11	2.52894e-11	2.52894e-11	2.52893e-11	2.52893e-11	2.52893e-11	2.52893e-11	2.52893e-11	2.52893e-11	2.52894e-11	2.52895e-11	2.52895e-11	2.52895e-11	2.52895e-11	2.52895e-11	2.52895e-11	2.52895e-11	2.52895e-11	2.52895e-11	2.52894e-11	2.52894e-11	2.52895e-11	2.52894e-11	2.52895e-11	2.52895e-11	2.52892e-11	2.52892e-11	2.52893e-11	2.52893e-11	2.52893e-11	2.52893e-11	2.52893e-11	2.52893e-11	2.52893e-11	2.52893e-11	2.52893e-11	2.52893e-11	2.52893e-11	2.52893e-11	2.52893e-11	2.52893e-11	2.52893e-11
translation_BSU15750	1.53809e-12	1.53809e-12	1.53809e-12	1.53809e-12	1.53809e-12	1.53809e-12	1.5381e-12	1.5381e-12	1.53809e-12	1.5381e-12	1.5381e-12	1.5381e-12	1.5381e-12	1.5381e-12	1.5381e-12	1.5381e-12	1.5381e-12	1.5381e-12	1.5381e-12	1.5381e-12	1.5381e-12	1.5381e-12	1.5381e-12	1.5381e-12	1.5381e-12	1.53811e-12	1.53811e-12	1.53811e-12	1.53811e-12	1.53811e-12	1.53811e-12	1.53811e-12	1.53808e-12	1.53808e-12	1.53808e-12	1.53808e-12	1.53808e-12	1.53808e-12	1.53809e-12	1.53809e-12	1.53809e-12	1.53809e-12	1.53809e-12	1.53809e-12	1.53809e-12	1.53809e-12	1.53809e-12	1.53809e-12	1.5381e-12
transcription_TU_BSU15750	4.49899e-14	4.499e-14	4.499e-14	4.499e-14	4.499e-14	4.499e-14	4.499e-14	4.49901e-14	4.499e-14	4.499e-14	4.49901e-14	4.49901e-14	4.49901e-14	4.49901e-14	4.49902e-14	4.49902e-14	4.49902e-14	4.49902e-14	4.49902e-14	4.49902e-14	4.49902e-14	4.49903e-14	4.49903e-14	4.49903e-14	4.49903e-14	4.49903e-14	4.49905e-14	4.49905e-14	4.49904e-14	4.49905e-14	4.49904e-14	4.49905e-14	4.499e-14	4.499e-14	4.499e-14	4.499e-14	4.499e-14	4.49901e-14	4.49901e-14	4.49901e-14	4.49901e-14	4.49902e-14	4.49902e-14	4.49903e-14	4.49903e-14	4.49903e-14	4.49903e-14	4.49903e-14	4.49904e-14
translation_BSU15790	2.0513e-08	2.05131e-08	2.05132e-08	2.05132e-08	2.0513e-08	2.05132e-08	2.05132e-08	2.05132e-08	2.0513e-08	2.05131e-08	2.05132e-08	2.05132e-08	2.05132e-08	2.05132e-08	2.05133e-08	2.05133e-08	2.05131e-08	2.05131e-08	2.05131e-08	2.05132e-08	2.05132e-08	2.05132e-08	2.05132e-08	2.05132e-08	2.05132e-08	2.05132e-08	2.05134e-08	2.05134e-08	2.05132e-08	2.05134e-08	2.05132e-08	2.05133e-08	2.05129e-08	2.05129e-08	2.05129e-08	2.05129e-08	2.05129e-08	2.05129e-08	2.0513e-08	2.0513e-08	2.0513e-08	2.0513e-08	2.0513e-08	2.0513e-08	2.0513e-08	2.0513e-08	2.0513e-08	2.05131e-08	2.05131e-08
transcription_TU_BSU15790	6.00015e-10	6.0002e-10	6.0002e-10	6.00021e-10	6.00016e-10	6.00021e-10	6.00021e-10	6.00021e-10	6.00017e-10	6.00017e-10	6.00022e-10	6.00022e-10	6.00022e-10	6.00022e-10	6.00023e-10	6.00023e-10	6.00019e-10	6.00019e-10	6.0002e-10	6.0002e-10	6.0002e-10	6.0002e-10	6.00021e-10	6.00021e-10	6.00021e-10	6.00021e-10	6.00027e-10	6.00027e-10	6.00022e-10	6.00027e-10	6.00023e-10	6.00025e-10	6.00017e-10	6.00017e-10	6.00018e-10	6.00018e-10	6.00018e-10	6.00018e-10	6.00019e-10	6.00019e-10	6.00019e-10	6.0002e-10	6.0002e-10	6.00021e-10	6.00021e-10	6.00021e-10	6.00021e-10	6.00021e-10	6.00023e-10
translation_BSU15820	3.53904e-06	3.53905e-06	3.53905e-06	3.53905e-06	3.53905e-06	3.53905e-06	3.53905e-06	3.53905e-06	3.53905e-06	3.53905e-06	3.53906e-06	3.53906e-06	3.53906e-06	3.53906e-06	3.53906e-06	3.53906e-06	3.53906e-06	3.53907e-06	3.53907e-06	3.53907e-06	3.53907e-06	3.53907e-06	3.53907e-06	3.53907e-06	3.53907e-06	3.53908e-06	3.53908e-06	3.53909e-06	3.53908e-06	3.53909e-06	3.53908e-06	3.53909e-06	3.53905e-06	3.53905e-06	3.53906e-06	3.53906e-06	3.53906e-06	3.53906e-06	3.53906e-06	3.53907e-06	3.53907e-06	3.53907e-06	3.53907e-06	3.53908e-06	3.53908e-06	3.53908e-06	3.53908e-06	3.53908e-06	3.53909e-06
translation_BSU15850	0	0	0	0	0	0	0	0	0	0	0	0	0	0	0	0	0	0	0	0	0	0	0	0	0	0	0	0	0	0	0	0	0	0	0	0	0	0	0	0	0	0	0	0	0	0	0	0	0
transcription_TU_BSU15850	0	0	0	0	0	0	0	0	0	0	0	0	0	0	0	0	0	0	0	0	0	0	0	0	0	0	0	0	0	0	0	0	0	0	0	0	0	0	0	0	0	0	0	0	0	0	0	0	0
translation_BSU15860	0	0	0	0	0	0	0	0	0	0	0	0	0	0	0	0	0	0	0	0	0	0	0	0	0	0	0	0	0	0	0	0	0	0	0	0	0	0	0	0	0	0	0	0	0	0	0	0	0
transcription_TU_BSU15860	0	0	0	0	0	0	0	0	0	0	0	0	0	0	0	0	0	0	0	0	0	0	0	0	0	0	0	0	0	0	0	0	0	0	0	0	0	0	0	0	0	0	0	0	0	0	0	0	0
translation_BSU15900	8.27503e-09	8.27503e-09	8.27503e-09	8.27503e-09	8.27503e-09	8.27503e-09	8.27503e-09	8.27503e-09	8.27503e-09	8.27503e-09	8.27503e-09	8.27503e-09	8.27503e-09	8.27503e-09	8.27503e-09	8.27503e-09	8.27503e-09	8.27503e-09	8.27503e-09	8.27503e-09	8.27503e-09	8.27503e-09	8.27503e-09	8.27503e-09	8.27503e-09	8.27503e-09	8.27503e-09	8.27503e-09	8.27503e-09	8.27503e-09	8.27503e-09	8.27503e-09	8.27488e-09	8.27488e-09	8.27488e-09	8.27488e-09	8.27488e-09	8.27488e-09	8.27488e-09	8.27488e-09	8.27488e-09	8.27488e-09	8.27488e-09	8.27488e-09	8.27488e-09	8.27488e-09	8.27488e-09	8.27488e-09	8.27488e-09
translation_BSU15910	8.27503e-09	8.27503e-09	8.27503e-09	8.27503e-09	8.27503e-09	8.27503e-09	8.27503e-09	8.27503e-09	8.27503e-09	8.27503e-09	8.27503e-09	8.27503e-09	8.27503e-09	8.27503e-09	8.27503e-09	8.27503e-09	8.27503e-09	8.27503e-09	8.27503e-09	8.27503e-09	8.27503e-09	8.27503e-09	8.27503e-09	8.27503e-09	8.27503e-09	8.27503e-09	8.27503e-09	8.27503e-09	8.27503e-09	8.27503e-09	8.27503e-09	8.27503e-09	8.27488e-09	8.27488e-09	8.27488e-09	8.27488e-09	8.27488e-09	8.27488e-09	8.27488e-09	8.27488e-09	8.27488e-09	8.27488e-09	8.27488e-09	8.27488e-09	8.27488e-09	8.27488e-09	8.27488e-09	8.27488e-09	8.27488e-09
translation_BSU15920	0	0	0	0	0	0	0	0	0	0	-1.15499e-24	-1.15499e-24	0	0	-1.15499e-24	0	-1.15499e-24	-1.15499e-24	0	0	0	0	0	0	0	0	0	0	0	0	0	-1.15499e-24	0	0	-1.15497e-24	0	0	-1.15497e-24	0	0	0	0	0	0	0	0	0	0	0
transcription_TU_BSU15920	0	0	0	0	0	0	0	0	0	0	-3.37841e-26	-3.37841e-26	0	0	-3.37841e-26	0	-3.37841e-26	-3.37841e-26	0	0	0	0	0	0	0	0	0	0	0	0	0	-3.37841e-26	0	0	-3.37837e-26	0	0	-3.37837e-26	0	0	0	0	0	0	0	0	0	0	0
translation_BSU15930	0	0	0	0	0	0	0	0	0	0	0	0	0	0	0	0	0	0	0	0	0	0	0	0	0	0	0	0	0	0	0	0	0	0	0	0	0	0	0	0	0	0	0	0	0	0	0	0	0
translation_BSU15980	8.2442e-08	8.24422e-08	8.24431e-08	8.24434e-08	8.24434e-08	8.24436e-08	8.24438e-08	8.2444e-08	8.24442e-08	8.24446e-08	8.24448e-08	8.24453e-08	8.24455e-08	8.24455e-08	8.24463e-08	8.24467e-08	8.24472e-08	8.24477e-08	8.24479e-08	8.24481e-08	8.24481e-08	8.24487e-08	8.24495e-08	8.24495e-08	8.24497e-08	8.245e-08	8.24512e-08	8.24513e-08	8.24513e-08	8.24514e-08	8.24516e-08	8.24526e-08	8.24514e-08	8.24515e-08	8.24527e-08	8.24528e-08	8.24529e-08	8.24533e-08	8.24541e-08	8.24543e-08	8.24545e-08	8.24559e-08	8.24563e-08	8.24569e-08	8.2457e-08	8.2457e-08	8.24571e-08	8.24574e-08	8.24593e-08
translation_BSU15990	3.53904e-06	3.53905e-06	3.53905e-06	3.53905e-06	3.53905e-06	3.53905e-06	3.53905e-06	3.53905e-06	3.53905e-06	3.53905e-06	3.53906e-06	3.53906e-06	3.53906e-06	3.53906e-06	3.53906e-06	3.53906e-06	3.53906e-06	3.53907e-06	3.53907e-06	3.53907e-06	3.53907e-06	3.53907e-06	3.53907e-06	3.53907e-06	3.53907e-06	3.53908e-06	3.53908e-06	3.53909e-06	3.53908e-06	3.53909e-06	3.53908e-06	3.53909e-06	3.53905e-06	3.53905e-06	3.53906e-06	3.53906e-06	3.53906e-06	3.53906e-06	3.53906e-06	3.53907e-06	3.53907e-06	3.53907e-06	3.53907e-06	3.53908e-06	3.53908e-06	3.53908e-06	3.53908e-06	3.53908e-06	3.53909e-06
translation_BSU16020	1.53809e-12	1.53809e-12	1.53809e-12	1.53809e-12	1.53809e-12	1.53809e-12	1.5381e-12	1.5381e-12	1.53809e-12	1.5381e-12	1.5381e-12	1.5381e-12	1.5381e-12	1.5381e-12	1.5381e-12	1.5381e-12	1.5381e-12	1.5381e-12	1.5381e-12	1.5381e-12	1.5381e-12	1.5381e-12	1.5381e-12	1.5381e-12	1.5381e-12	1.53811e-12	1.53811e-12	1.53811e-12	1.53811e-12	1.53811e-12	1.53811e-12	1.53811e-12	1.53808e-12	1.53808e-12	1.53808e-12	1.53808e-12	1.53808e-12	1.53808e-12	1.53809e-12	1.53809e-12	1.53809e-12	1.53809e-12	1.53809e-12	1.53809e-12	1.53809e-12	1.53809e-12	1.53809e-12	1.53809e-12	1.5381e-12
transcription_TU_BSU16020	4.49899e-14	4.499e-14	4.499e-14	4.499e-14	4.499e-14	4.499e-14	4.499e-14	4.49901e-14	4.499e-14	4.499e-14	4.49901e-14	4.49901e-14	4.49901e-14	4.49901e-14	4.49902e-14	4.49902e-14	4.49902e-14	4.49902e-14	4.49902e-14	4.49902e-14	4.49902e-14	4.49903e-14	4.49903e-14	4.49903e-14	4.49903e-14	4.49903e-14	4.49905e-14	4.49905e-14	4.49904e-14	4.49905e-14	4.49904e-14	4.49905e-14	4.499e-14	4.499e-14	4.499e-14	4.499e-14	4.499e-14	4.49901e-14	4.49901e-14	4.49901e-14	4.49901e-14	4.49902e-14	4.49902e-14	4.49903e-14	4.49903e-14	4.49903e-14	4.49903e-14	4.49903e-14	4.49904e-14
translation_BSU16040	3.53904e-06	3.53905e-06	3.53905e-06	3.53905e-06	3.53905e-06	3.53905e-06	3.53905e-06	3.53905e-06	3.53905e-06	3.53905e-06	3.53906e-06	3.53906e-06	3.53906e-06	3.53906e-06	3.53906e-06	3.53906e-06	3.53906e-06	3.53907e-06	3.53907e-06	3.53907e-06	3.53907e-06	3.53907e-06	3.53907e-06	3.53907e-06	3.53907e-06	3.53908e-06	3.53908e-06	3.53909e-06	3.53908e-06	3.53909e-06	3.53908e-06	3.53909e-06	3.53905e-06	3.53905e-06	3.53906e-06	3.53906e-06	3.53906e-06	3.53906e-06	3.53906e-06	3.53907e-06	3.53907e-06	3.53907e-06	3.53907e-06	3.53908e-06	3.53908e-06	3.53908e-06	3.53908e-06	3.53908e-06	3.53909e-06
transcription_TU_BSU16040	1.03519e-07	1.03519e-07	1.03519e-07	1.03519e-07	1.03519e-07	1.03519e-07	1.03519e-07	1.03519e-07	1.03519e-07	1.03519e-07	1.03519e-07	1.03519e-07	1.03519e-07	1.03519e-07	1.03519e-07	1.03519e-07	1.03519e-07	1.03519e-07	1.03519e-07	1.03519e-07	1.03519e-07	1.0352e-07	1.0352e-07	1.0352e-07	1.0352e-07	1.0352e-07	1.0352e-07	1.0352e-07	1.0352e-07	1.0352e-07	1.0352e-07	1.0352e-07	1.0352e-07	1.0352e-07	1.0352e-07	1.0352e-07	1.0352e-07	1.0352e-07	1.0352e-07	1.0352e-07	1.0352e-07	1.0352e-07	1.0352e-07	1.03521e-07	1.03521e-07	1.03521e-07	1.03521e-07	1.03521e-07	1.03521e-07
translation_BSU16090	8.11936e-07	8.14283e-07	8.14283e-07	8.14283e-07	8.11936e-07	8.14283e-07	8.14283e-07	8.14283e-07	8.11936e-07	8.11937e-07	8.14283e-07	8.14283e-07	8.14283e-07	8.14283e-07	8.14284e-07	8.14284e-07	8.11937e-07	8.11937e-07	8.11937e-07	8.11937e-07	8.11937e-07	8.11937e-07	8.11937e-07	8.11937e-07	8.11937e-07	8.11937e-07	8.14284e-07	8.14284e-07	8.11937e-07	8.14284e-07	8.11937e-07	8.11937e-07	8.11925e-07	8.11925e-07	8.11926e-07	8.11926e-07	8.11926e-07	8.11926e-07	8.11926e-07	8.11926e-07	8.11926e-07	8.11926e-07	8.11926e-07	8.11926e-07	8.11926e-07	8.11926e-07	8.11926e-07	8.11926e-07	8.11926e-07
translation_BSU16100	8.11936e-07	8.14283e-07	8.14283e-07	8.14283e-07	8.11936e-07	8.14283e-07	8.14283e-07	8.14283e-07	8.11936e-07	8.11937e-07	8.14283e-07	8.14283e-07	8.14283e-07	8.14283e-07	8.14284e-07	8.14284e-07	8.11937e-07	8.11937e-07	8.11937e-07	8.11937e-07	8.11937e-07	8.11937e-07	8.11937e-07	8.11937e-07	8.11937e-07	8.11937e-07	8.14284e-07	8.14284e-07	8.11937e-07	8.14284e-07	8.11937e-07	8.11937e-07	8.11925e-07	8.11925e-07	8.11926e-07	8.11926e-07	8.11926e-07	8.11926e-07	8.11926e-07	8.11926e-07	8.11926e-07	8.11926e-07	8.11926e-07	8.11926e-07	8.11926e-07	8.11926e-07	8.11926e-07	8.11926e-07	8.11926e-07
translation_BSU16470	3.58591e-14	3.58591e-14	3.58591e-14	3.58591e-14	3.58591e-14	3.58591e-14	3.58591e-14	3.58591e-14	3.58591e-14	3.58591e-14	3.58591e-14	3.58591e-14	3.58591e-14	3.58591e-14	3.58591e-14	3.58591e-14	3.58591e-14	3.58591e-14	3.58591e-14	3.58591e-14	3.58591e-14	3.58591e-14	3.58591e-14	3.58591e-14	3.58591e-14	3.58591e-14	3.58591e-14	3.58591e-14	3.58591e-14	3.58591e-14	3.58591e-14	3.58591e-14	3.58587e-14	3.58587e-14	3.58587e-14	3.58587e-14	3.58587e-14	3.58587e-14	3.58587e-14	3.58587e-14	3.58587e-14	3.58587e-14	3.58587e-14	3.58587e-14	3.58587e-14	3.58587e-14	3.58587e-14	3.58587e-14	3.58587e-14
translation_BSU16490	3.53904e-06	3.53905e-06	3.53905e-06	3.53905e-06	3.53905e-06	3.53905e-06	3.53905e-06	3.53905e-06	3.53905e-06	3.53905e-06	3.53906e-06	3.53906e-06	3.53906e-06	3.53906e-06	3.53906e-06	3.53906e-06	3.53906e-06	3.53907e-06	3.53907e-06	3.53907e-06	3.53907e-06	3.53907e-06	3.53907e-06	3.53907e-06	3.53907e-06	3.53908e-06	3.53908e-06	3.53909e-06	3.53908e-06	3.53909e-06	3.53908e-06	3.53909e-06	3.53905e-06	3.53905e-06	3.53906e-06	3.53906e-06	3.53906e-06	3.53906e-06	3.53906e-06	3.53907e-06	3.53907e-06	3.53907e-06	3.53907e-06	3.53908e-06	3.53908e-06	3.53908e-06	3.53908e-06	3.53908e-06	3.53909e-06
transcription_TU_BSU16490	1.03519e-07	1.03519e-07	1.03519e-07	1.03519e-07	1.03519e-07	1.03519e-07	1.03519e-07	1.03519e-07	1.03519e-07	1.03519e-07	1.03519e-07	1.03519e-07	1.03519e-07	1.03519e-07	1.03519e-07	1.03519e-07	1.03519e-07	1.03519e-07	1.03519e-07	1.03519e-07	1.03519e-07	1.0352e-07	1.0352e-07	1.0352e-07	1.0352e-07	1.0352e-07	1.0352e-07	1.0352e-07	1.0352e-07	1.0352e-07	1.0352e-07	1.0352e-07	1.0352e-07	1.0352e-07	1.0352e-07	1.0352e-07	1.0352e-07	1.0352e-07	1.0352e-07	1.0352e-07	1.0352e-07	1.0352e-07	1.0352e-07	1.03521e-07	1.03521e-07	1.03521e-07	1.03521e-07	1.03521e-07	1.03521e-07
translation_BSU16500	2.16663e-07	2.16663e-07	2.16663e-07	2.16663e-07	2.16663e-07	2.16663e-07	2.16663e-07	2.16663e-07	2.16663e-07	2.16663e-07	2.16664e-07	2.16664e-07	2.16664e-07	2.16664e-07	2.16664e-07	2.16664e-07	2.16664e-07	2.16664e-07	2.16664e-07	2.16664e-07	2.16664e-07	2.16665e-07	2.16665e-07	2.16665e-07	2.16665e-07	2.16665e-07	2.16665e-07	2.16665e-07	2.16665e-07	2.16665e-07	2.16665e-07	2.16666e-07	2.16662e-07	2.16662e-07	2.16662e-07	2.16662e-07	2.16662e-07	2.16662e-07	2.16663e-07	2.16663e-07	2.16663e-07	2.16663e-07	2.16663e-07	2.16663e-07	2.16663e-07	2.16663e-07	2.16663e-07	2.16663e-07	2.16664e-07
transcription_TU_BSU16500	6.33749e-09	6.3375e-09	6.33751e-09	6.33751e-09	6.3375e-09	6.33751e-09	6.33751e-09	6.33751e-09	6.33751e-09	6.33751e-09	6.33752e-09	6.33752e-09	6.33752e-09	6.33753e-09	6.33753e-09	6.33753e-09	6.33753e-09	6.33754e-09	6.33754e-09	6.33754e-09	6.33754e-09	6.33754e-09	6.33755e-09	6.33755e-09	6.33755e-09	6.33755e-09	6.33757e-09	6.33757e-09	6.33757e-09	6.33757e-09	6.33757e-09	6.33758e-09	6.33751e-09	6.33751e-09	6.33752e-09	6.33752e-09	6.33752e-09	6.33753e-09	6.33753e-09	6.33753e-09	6.33754e-09	6.33755e-09	6.33755e-09	6.33756e-09	6.33756e-09	6.33756e-09	6.33756e-09	6.33756e-09	6.33757e-09
translation_BSU16510	0	0	0	0	0	0	0	0	0	0	0	0	0	0	0	0	0	0	0	0	0	0	0	0	0	0	0	0	0	0	0	0	0	0	0	0	0	0	0	0	0	0	0	0	0	0	0	0	0
transcription_TU_BSU16510	0	0	0	0	0	0	0	0	0	0	0	0	0	0	0	0	0	0	0	0	0	0	0	0	0	0	0	0	0	0	0	0	0	0	0	0	0	0	0	0	0	0	0	0	0	0	0	0	0
translation_BSU16520	8.6458e-10	8.64576e-10	8.64576e-10	8.64576e-10	8.64581e-10	8.64576e-10	8.64576e-10	8.64576e-10	8.64581e-10	8.64581e-10	8.64577e-10	8.64577e-10	8.64577e-10	8.64577e-10	8.64577e-10	8.64577e-10	8.64582e-10	8.64582e-10	8.64582e-10	8.64582e-10	8.64582e-10	8.64583e-10	8.64583e-10	8.64583e-10	8.64583e-10	8.64583e-10	8.64579e-10	8.64579e-10	8.64583e-10	8.64579e-10	8.64584e-10	8.64584e-10	8.64568e-10	8.64568e-10	8.64569e-10	8.64569e-10	8.64569e-10	8.64569e-10	8.64569e-10	8.64569e-10	8.6457e-10	8.6457e-10	8.6457e-10	8.6457e-10	8.6457e-10	8.6457e-10	8.64571e-10	8.64571e-10	8.64571e-10
transcription_TU_BSU16520	2.52894e-11	2.52893e-11	2.52893e-11	2.52893e-11	2.52894e-11	2.52893e-11	2.52893e-11	2.52893e-11	2.52894e-11	2.52894e-11	2.52893e-11	2.52893e-11	2.52893e-11	2.52893e-11	2.52893e-11	2.52893e-11	2.52894e-11	2.52895e-11	2.52895e-11	2.52895e-11	2.52895e-11	2.52895e-11	2.52895e-11	2.52895e-11	2.52895e-11	2.52895e-11	2.52894e-11	2.52894e-11	2.52895e-11	2.52894e-11	2.52895e-11	2.52895e-11	2.52892e-11	2.52892e-11	2.52893e-11	2.52893e-11	2.52893e-11	2.52893e-11	2.52893e-11	2.52893e-11	2.52893e-11	2.52893e-11	2.52893e-11	2.52893e-11	2.52893e-11	2.52893e-11	2.52893e-11	2.52893e-11	2.52893e-11
translation_BSU16530	0	0	0	0	0	0	0	0	0	0	0	0	0	0	0	0	0	0	0	0	0	0	0	0	0	0	0	0	0	0	0	0	0	0	0	0	0	0	0	0	0	0	0	0	0	0	0	0	0
transcription_TU_BSU16530	0	0	0	0	0	0	0	0	0	0	0	0	0	0	0	0	0	0	0	0	0	0	0	0	0	0	0	0	0	0	0	0	0	0	0	0	0	0	0	0	0	0	0	0	0	0	0	0	0
translation_BSU16540	1.22531e-08	1.22531e-08	1.22531e-08	1.22531e-08	1.22531e-08	1.22531e-08	1.22531e-08	1.22531e-08	1.22531e-08	1.22531e-08	1.22531e-08	1.22531e-08	1.22531e-08	1.22531e-08	1.22531e-08	1.22531e-08	1.22531e-08	1.22531e-08	1.22531e-08	1.22531e-08	1.22531e-08	1.22531e-08	1.22531e-08	1.22531e-08	1.22531e-08	1.22531e-08	1.22531e-08	1.22531e-08	1.22531e-08	1.22531e-08	1.22531e-08	1.22531e-08	1.22529e-08	1.22529e-08	1.22529e-08	1.22529e-08	1.22529e-08	1.22529e-08	1.22529e-08	1.22529e-08	1.22529e-08	1.22529e-08	1.22529e-08	1.22529e-08	1.22529e-08	1.22529e-08	1.22529e-08	1.22529e-08	1.22529e-08
transcription_TU_BSU16540	3.58409e-10	3.58409e-10	3.58409e-10	3.58409e-10	3.58409e-10	3.58409e-10	3.58409e-10	3.58409e-10	3.58409e-10	3.58409e-10	3.58409e-10	3.58409e-10	3.58409e-10	3.58409e-10	3.58409e-10	3.58409e-10	3.58409e-10	3.58409e-10	3.58409e-10	3.58409e-10	3.58409e-10	3.58409e-10	3.58409e-10	3.58409e-10	3.58409e-10	3.58409e-10	3.58409e-10	3.58409e-10	3.58409e-10	3.58409e-10	3.58409e-10	3.58409e-10	3.58405e-10	3.58405e-10	3.58405e-10	3.58405e-10	3.58405e-10	3.58405e-10	3.58405e-10	3.58405e-10	3.58405e-10	3.58405e-10	3.58405e-10	3.58405e-10	3.58405e-10	3.58405e-10	3.58405e-10	3.58405e-10	3.58405e-10
translation_BSU16550	6.23544e-11	6.23544e-11	6.23544e-11	6.23544e-11	6.23544e-11	6.23544e-11	6.23544e-11	6.23544e-11	6.23544e-11	6.23544e-11	6.23544e-11	6.23544e-11	6.23544e-11	6.23544e-11	6.23544e-11	6.23544e-11	6.23544e-11	6.23544e-11	6.23544e-11	6.23544e-11	6.23544e-11	6.23544e-11	6.23544e-11	6.23544e-11	6.23544e-11	6.23544e-11	6.23544e-11	6.23544e-11	6.23544e-11	6.23544e-11	6.23544e-11	6.23544e-11	6.23532e-11	6.23532e-11	6.23532e-11	6.23532e-11	6.23532e-11	6.23532e-11	6.23532e-11	6.23532e-11	6.23532e-11	6.23532e-11	6.23532e-11	6.23532e-11	6.23532e-11	6.23532e-11	6.23532e-11	6.23532e-11	6.23532e-11
transcription_TU_BSU16550	1.8239e-12	1.8239e-12	1.8239e-12	1.8239e-12	1.8239e-12	1.8239e-12	1.8239e-12	1.8239e-12	1.8239e-12	1.8239e-12	1.8239e-12	1.8239e-12	1.8239e-12	1.8239e-12	1.8239e-12	1.8239e-12	1.8239e-12	1.8239e-12	1.8239e-12	1.8239e-12	1.8239e-12	1.8239e-12	1.8239e-12	1.8239e-12	1.8239e-12	1.8239e-12	1.8239e-12	1.8239e-12	1.8239e-12	1.8239e-12	1.8239e-12	1.8239e-12	1.82388e-12	1.82388e-12	1.82388e-12	1.82388e-12	1.82388e-12	1.82388e-12	1.82388e-12	1.82388e-12	1.82388e-12	1.82388e-12	1.82388e-12	1.82388e-12	1.82388e-12	1.82388e-12	1.82388e-12	1.82388e-12	1.82388e-12
translation_BSU16570	6.87579e-09	6.87589e-09	6.8759e-09	6.87591e-09	6.87581e-09	6.87591e-09	6.87591e-09	6.87591e-09	6.87582e-09	6.87582e-09	6.87592e-09	6.87593e-09	6.87593e-09	6.87593e-09	6.87594e-09	6.87594e-09	6.87585e-09	6.87586e-09	6.87586e-09	6.87586e-09	6.87586e-09	6.87587e-09	6.87588e-09	6.87588e-09	6.87588e-09	6.87589e-09	6.876e-09	6.876e-09	6.8759e-09	6.876e-09	6.87591e-09	6.87592e-09	6.87579e-09	6.87579e-09	6.8758e-09	6.8758e-09	6.8758e-09	6.87581e-09	6.87582e-09	6.87582e-09	6.87582e-09	6.87584e-09	6.87585e-09	6.87585e-09	6.87585e-09	6.87585e-09	6.87586e-09	6.87586e-09	6.87588e-09
transcription_TU_BSU16570	2.0112e-10	2.01123e-10	2.01124e-10	2.01124e-10	2.01121e-10	2.01124e-10	2.01124e-10	2.01124e-10	2.01121e-10	2.01121e-10	2.01124e-10	2.01124e-10	2.01124e-10	2.01124e-10	2.01125e-10	2.01125e-10	2.01122e-10	2.01122e-10	2.01122e-10	2.01122e-10	2.01122e-10	2.01123e-10	2.01123e-10	2.01123e-10	2.01123e-10	2.01123e-10	2.01126e-10	2.01126e-10	2.01124e-10	2.01126e-10	2.01124e-10	2.01124e-10	2.01122e-10	2.01122e-10	2.01122e-10	2.01122e-10	2.01122e-10	2.01122e-10	2.01123e-10	2.01123e-10	2.01123e-10	2.01123e-10	2.01123e-10	2.01124e-10	2.01124e-10	2.01124e-10	2.01124e-10	2.01124e-10	2.01124e-10
translation_BSU16600	3.79197e-11	3.79195e-11	3.79195e-11	3.79195e-11	3.79197e-11	3.79195e-11	3.79195e-11	3.79195e-11	3.79198e-11	3.79198e-11	3.79195e-11	3.79196e-11	3.79196e-11	3.79196e-11	3.79196e-11	3.79196e-11	3.79199e-11	3.79199e-11	3.79199e-11	3.79199e-11	3.79199e-11	3.79199e-11	3.79199e-11	3.79199e-11	3.79199e-11	3.79199e-11	3.79197e-11	3.79197e-11	3.792e-11	3.79198e-11	3.792e-11	3.792e-11	3.79195e-11	3.79195e-11	3.79195e-11	3.79195e-11	3.79195e-11	3.79196e-11	3.79196e-11	3.79196e-11	3.79196e-11	3.79196e-11	3.79197e-11	3.79197e-11	3.79197e-11	3.79197e-11	3.79197e-11	3.79197e-11	3.79197e-11
translation_BSU16630	1.72916e-09	1.72915e-09	1.72915e-09	1.72915e-09	1.72916e-09	1.72915e-09	1.72915e-09	1.72915e-09	1.72916e-09	1.72916e-09	1.72915e-09	1.72915e-09	1.72915e-09	1.72915e-09	1.72915e-09	1.72915e-09	1.72916e-09	1.72916e-09	1.72916e-09	1.72916e-09	1.72916e-09	1.72917e-09	1.72917e-09	1.72917e-09	1.72917e-09	1.72917e-09	1.72916e-09	1.72916e-09	1.72917e-09	1.72916e-09	1.72917e-09	1.72917e-09	1.72914e-09	1.72914e-09	1.72914e-09	1.72914e-09	1.72914e-09	1.72914e-09	1.72914e-09	1.72914e-09	1.72914e-09	1.72914e-09	1.72914e-09	1.72914e-09	1.72914e-09	1.72914e-09	1.72914e-09	1.72914e-09	1.72914e-09
translation_BSU16650	1.53809e-12	1.53809e-12	1.53809e-12	1.53809e-12	1.53809e-12	1.53809e-12	1.5381e-12	1.5381e-12	1.53809e-12	1.5381e-12	1.5381e-12	1.5381e-12	1.5381e-12	1.5381e-12	1.5381e-12	1.5381e-12	1.5381e-12	1.5381e-12	1.5381e-12	1.5381e-12	1.5381e-12	1.5381e-12	1.5381e-12	1.5381e-12	1.5381e-12	1.53811e-12	1.53811e-12	1.53811e-12	1.53811e-12	1.53811e-12	1.53811e-12	1.53811e-12	1.53808e-12	1.53808e-12	1.53808e-12	1.53808e-12	1.53808e-12	1.53808e-12	1.53809e-12	1.53809e-12	1.53809e-12	1.53809e-12	1.53809e-12	1.53809e-12	1.53809e-12	1.53809e-12	1.53809e-12	1.53809e-12	1.5381e-12
translation_BSU16670	8.86022e-14	8.86022e-14	8.86022e-14	8.86022e-14	8.86022e-14	8.86022e-14	8.86022e-14	8.86022e-14	8.86022e-14	8.86022e-14	8.86022e-14	8.86022e-14	8.86022e-14	8.86022e-14	8.86022e-14	8.86022e-14	8.86022e-14	8.86022e-14	8.86022e-14	8.86022e-14	8.86022e-14	8.86022e-14	8.86022e-14	8.86022e-14	8.86022e-14	8.86022e-14	8.86022e-14	8.86022e-14	8.86022e-14	8.86022e-14	8.86022e-14	8.86022e-14	8.85997e-14	8.85997e-14	8.85997e-14	8.85997e-14	8.85997e-14	8.85997e-14	8.85997e-14	8.85997e-14	8.85997e-14	8.85997e-14	8.85997e-14	8.85997e-14	8.85997e-14	8.85997e-14	8.85997e-14	8.85997e-14	8.85997e-14
transcription_TU_BSU16670	2.59166e-15	2.59166e-15	2.59166e-15	2.59166e-15	2.59166e-15	2.59166e-15	2.59166e-15	2.59166e-15	2.59166e-15	2.59166e-15	2.59166e-15	2.59166e-15	2.59166e-15	2.59166e-15	2.59166e-15	2.59166e-15	2.59166e-15	2.59166e-15	2.59166e-15	2.59166e-15	2.59166e-15	2.59166e-15	2.59166e-15	2.59166e-15	2.59166e-15	2.59166e-15	2.59166e-15	2.59166e-15	2.59166e-15	2.59166e-15	2.59166e-15	2.59166e-15	2.5916e-15	2.5916e-15	2.5916e-15	2.5916e-15	2.5916e-15	2.5916e-15	2.5916e-15	2.5916e-15	2.5916e-15	2.5916e-15	2.5916e-15	2.5916e-15	2.5916e-15	2.5916e-15	2.5916e-15	2.5916e-15	2.5916e-15
translation_BSU16680	3.53904e-06	3.53905e-06	3.53905e-06	3.53905e-06	3.53905e-06	3.53905e-06	3.53905e-06	3.53905e-06	3.53905e-06	3.53905e-06	3.53906e-06	3.53906e-06	3.53906e-06	3.53906e-06	3.53906e-06	3.53906e-06	3.53906e-06	3.53907e-06	3.53907e-06	3.53907e-06	3.53907e-06	3.53907e-06	3.53907e-06	3.53907e-06	3.53907e-06	3.53908e-06	3.53908e-06	3.53909e-06	3.53908e-06	3.53909e-06	3.53908e-06	3.53909e-06	3.53905e-06	3.53905e-06	3.53906e-06	3.53906e-06	3.53906e-06	3.53906e-06	3.53906e-06	3.53907e-06	3.53907e-06	3.53907e-06	3.53907e-06	3.53908e-06	3.53908e-06	3.53908e-06	3.53908e-06	3.53908e-06	3.53909e-06
transcription_TU_BSU16680	1.03519e-07	1.03519e-07	1.03519e-07	1.03519e-07	1.03519e-07	1.03519e-07	1.03519e-07	1.03519e-07	1.03519e-07	1.03519e-07	1.03519e-07	1.03519e-07	1.03519e-07	1.03519e-07	1.03519e-07	1.03519e-07	1.03519e-07	1.03519e-07	1.03519e-07	1.03519e-07	1.03519e-07	1.0352e-07	1.0352e-07	1.0352e-07	1.0352e-07	1.0352e-07	1.0352e-07	1.0352e-07	1.0352e-07	1.0352e-07	1.0352e-07	1.0352e-07	1.0352e-07	1.0352e-07	1.0352e-07	1.0352e-07	1.0352e-07	1.0352e-07	1.0352e-07	1.0352e-07	1.0352e-07	1.0352e-07	1.0352e-07	1.03521e-07	1.03521e-07	1.03521e-07	1.03521e-07	1.03521e-07	1.03521e-07
translation_BSU16690	2.53713e-11	2.53712e-11	2.53712e-11	2.53712e-11	2.53713e-11	2.53712e-11	2.53712e-11	2.53712e-11	2.53713e-11	2.53713e-11	2.53712e-11	2.53712e-11	2.53712e-11	2.53712e-11	2.53712e-11	2.53712e-11	2.53713e-11	2.53714e-11	2.53714e-11	2.53714e-11	2.53714e-11	2.53714e-11	2.53714e-11	2.53714e-11	2.53714e-11	2.53714e-11	2.53713e-11	2.53713e-11	2.53714e-11	2.53713e-11	2.53714e-11	2.53714e-11	2.53711e-11	2.53711e-11	2.53712e-11	2.53712e-11	2.53712e-11	2.53712e-11	2.53712e-11	2.53712e-11	2.53712e-11	2.53712e-11	2.53712e-11	2.53712e-11	2.53712e-11	2.53712e-11	2.53712e-11	2.53712e-11	2.53712e-11
transcription_TU_BSU16690	7.42123e-13	7.42119e-13	7.42119e-13	7.42119e-13	7.42123e-13	7.42119e-13	7.42119e-13	7.4212e-13	7.42123e-13	7.42123e-13	7.4212e-13	7.4212e-13	7.4212e-13	7.4212e-13	7.4212e-13	7.4212e-13	7.42124e-13	7.42124e-13	7.42125e-13	7.42125e-13	7.42125e-13	7.42125e-13	7.42125e-13	7.42125e-13	7.42125e-13	7.42125e-13	7.42122e-13	7.42122e-13	7.42126e-13	7.42122e-13	7.42126e-13	7.42126e-13	7.42124e-13	7.42124e-13	7.42124e-13	7.42124e-13	7.42124e-13	7.42124e-13	7.42125e-13	7.42125e-13	7.42125e-13	7.42125e-13	7.42125e-13	7.42126e-13	7.42126e-13	7.42126e-13	7.42126e-13	7.42126e-13	7.42126e-13
translation_BSU16730	0	0	0	0	0	0	0	0	0	0	0	0	0	0	0	0	0	0	0	0	0	0	0	0	0	0	0	0	0	0	0	0	0	0	0	0	0	0	0	0	0	0	0	0	0	0	0	0	0
translation_BSU16740	0	0	0	0	0	0	0	0	0	0	0	0	0	0	0	0	0	0	0	0	0	0	0	0	0	0	0	0	0	0	0	0	0	0	0	0	0	0	0	0	0	0	0	0	0	0	0	0	0
translation_BSU16750	1.85494e-07	1.85494e-07	1.85494e-07	1.85494e-07	1.85495e-07	1.85494e-07	1.85494e-07	1.85494e-07	1.85495e-07	1.85495e-07	1.85495e-07	1.85495e-07	1.85495e-07	1.85495e-07	1.85495e-07	1.85495e-07	1.85495e-07	1.85495e-07	1.85495e-07	1.85495e-07	1.85495e-07	1.85495e-07	1.85495e-07	1.85495e-07	1.85496e-07	1.85496e-07	1.85496e-07	1.85496e-07	1.85496e-07	1.85496e-07	1.85496e-07	1.85496e-07	1.85493e-07	1.85493e-07	1.85493e-07	1.85493e-07	1.85493e-07	1.85493e-07	1.85493e-07	1.85493e-07	1.85493e-07	1.85493e-07	1.85493e-07	1.85494e-07	1.85494e-07	1.85494e-07	1.85494e-07	1.85494e-07	1.85494e-07
translation_BSU16760	1.85494e-07	1.85494e-07	1.85494e-07	1.85494e-07	1.85495e-07	1.85494e-07	1.85494e-07	1.85494e-07	1.85495e-07	1.85495e-07	1.85495e-07	1.85495e-07	1.85495e-07	1.85495e-07	1.85495e-07	1.85495e-07	1.85495e-07	1.85495e-07	1.85495e-07	1.85495e-07	1.85495e-07	1.85495e-07	1.85495e-07	1.85495e-07	1.85496e-07	1.85496e-07	1.85496e-07	1.85496e-07	1.85496e-07	1.85496e-07	1.85496e-07	1.85496e-07	1.85493e-07	1.85493e-07	1.85493e-07	1.85493e-07	1.85493e-07	1.85493e-07	1.85493e-07	1.85493e-07	1.85493e-07	1.85493e-07	1.85493e-07	1.85494e-07	1.85494e-07	1.85494e-07	1.85494e-07	1.85494e-07	1.85494e-07
translation_BSU16770	7.62113e-08	7.62113e-08	7.62113e-08	7.62113e-08	7.62114e-08	7.62113e-08	7.62113e-08	7.62113e-08	7.62114e-08	7.62114e-08	7.62114e-08	7.62114e-08	7.62114e-08	7.62114e-08	7.62114e-08	7.62115e-08	7.62116e-08	7.62116e-08	7.62116e-08	7.62116e-08	7.62116e-08	7.62116e-08	7.62117e-08	7.62117e-08	7.62117e-08	7.62117e-08	7.62117e-08	7.62117e-08	7.62117e-08	7.62117e-08	7.62118e-08	7.62118e-08	7.62105e-08	7.62105e-08	7.62105e-08	7.62105e-08	7.62105e-08	7.62106e-08	7.62106e-08	7.62106e-08	7.62106e-08	7.62107e-08	7.62107e-08	7.62107e-08	7.62107e-08	7.62107e-08	7.62107e-08	7.62107e-08	7.62108e-08
[truncated: 5,024 more rows]
[truncated: 51 more columns]

## Sheet: high
	4.42535e-07	4.43485e-07	4.43509e-07	4.43582e-07	4.43921e-07	4.44725e-07	4.44897e-07	4.45009e-07	4.45499e-07	4.45621e-07	4.46154e-07	4.4637e-07	4.4649e-07	4.46801e-07	4.46859e-07	4.46888e-07	4.47479e-07	4.48435e-07	4.48474e-07	4.48683e-07	4.49306e-07	4.49699e-07	4.50335e-07	4.50551e-07	4.5056e-07	4.51214e-07	4.51428e-07	4.51659e-07	4.51905e-07	4.5191e-07	4.52004e-07	4.52052e-07	4.52205e-07	4.52569e-07	4.52716e-07	4.52789e-07	4.52887e-07	4.52995e-07	4.53044e-07	4.53141e-07	4.53235e-07	4.5364e-07	4.54302e-07	4.54396e-07	4.54762e-07	4.55394e-07	4.55587e-07	4.55794e-07	4.5598e-07
[truncated: 6,278 more rows]
[truncated: 91 more columns]
