# Supplementary material for: Predicting stress response and improved protein overproduction in Bacillus subtilis
Source: NPJ Syst Biol Appl. 2022 Dec 27;8:50. doi: 10.1038/s41540-022-00259-0 (PMC9794813; doi:10.1038/s41540-022-00259-0)
Supplement: Supplementary file 6 — Raw measurements of biomass concentration with amino acid supplementation [file 41540_2022_259_MOESM6_ESM.xlsx]

## Sheet: Supplementary Data 5
AA	sample1	sample2	sample3
Ala	0.0832	0.0675	0.0865
Arg	0.0837	0.0819	0.0849
Asn	0.1008	0.1006	0.1018
Asp	0.0688	0.0721	0.0711
Cys	0.0618	0.0549	0.0525
Gln	0.079	0.0793	0.0798
Glu	0.0745	0.0719	0.0719
Gly	0.0473	0.0476	0.0506
Ile	0.0497	0.0516	0.0503
Leu	0.0453	0.0462	0.0475
Phe	0.0474	0.0467	0.048
Ser	0.065	0.0633	0.0623
Trp	0.0547	0.0476	0.0494
Tyr	0.0455	0.0471	0.0474
Val	0.0475	0.0484	0.0506
starch	0.0486	0.0473	0.0482
